# Supplementary material for: Mass Spectrometry-Based Proteomic and Metabolomic Profiling of Serum Samples for Discovery and Validation of Tuberculosis Diagnostic Biomarker Signature
Source: Int J Mol Sci. 2022 Nov 8;23(22):13733. doi: 10.3390/ijms232213733 (PMC9694769; doi:10.3390/ijms232213733)
Supplement: Supplementary file 1 [file ijms-23-13733-s001.zip]

Archive with 6 entries (6 files):
- Supplementary Figures.pptx
- Table S1.xlsx
- Table S2.xlsx
- Table S3 TBOmics_Pos_69+IS_No duplicates or exogenous_30.06.2021.csv
- Table S4 TBOmics_Neg_32+IS_No duplicates or exogenous_30.06.2021.csv
- Table S5.pdf
