# Supplementary material for: Mass Spectrometry-Based Proteomic and Metabolomic Profiling of Serum Samples for Discovery and Validation of Tuberculosis Diagnostic Biomarker Signature
Source: Int J Mol Sci. 2022 Nov 8;23(22):13733. doi: 10.3390/ijms232213733 (PMC9694769; doi:10.3390/ijms232213733)
Supplement: Supplementary file 1 [file ijms-23-13733-s001.zip › Table S1.xlsx]

## Sheet: Proteins_TI
	Protein			Group LTBI							Group Control								Group TB Patients
No. Peptides (Max)	Accession Number	Accession Name	Name	C28	C32	C1D22	CE57	CE60	CE61	DE55	C12	C16	C20	C21	C40	C43	C52	C54	D10	D13	D14	D17	D24	D55	D56	DE06	DE08	DE09	DE10	DE13	DE52	DE53
7	P02741	CRP_HUMAN	C-reactive protein [Cleaved into: C-reactive protein(1-205)]	0.000681024	0.000324023	1.45671e-05	0.000367687	3.201e-05	0.000123619	8.53136e-05	0.000182652	0.000242953	2.57945e-05	0.000300606	3.33947e-05	2.52222e-05	0.000468029	0.000294333	4.68699e-05	0.000282896	0.00186082	0.000357484	0.000211648	0.0032148	0.00114831	0.00283094	0.000600768	0.000339639	0.000390107	0.000586016	0.000906279	0.000511287
5	Q9BXR6	FHR5_HUMAN	Complement factor H-related protein 5 (FHR-5)	0.000121702	9.5381e-05	8.14323e-05	0.000141732	0.000127798	9.13588e-05	6.58202e-05	4.93478e-05	0.000105292	5.79197e-05	4.72756e-05	7.1711e-05	4.26175e-05	0.000104677	0.000102476	0.000205123	0.000120223	0.000217774	0.000263693	0.000286743	0.000164358	0.000232917	0.000387728	0.000266323	0.000200696	0.000262625	0.000244568	0.000349308	0.000109943
15	P04003	C4BPA_HUMAN	C4b-binding protein alpha chain (C4bp) (Proline-rich protein) (PRP)	0.00115688	0.00170235	0.00119905	0.000862057	0.00168134	0.00243069	0.00200315	0.00186133	0.00182272	0.00203205	0.00103525	0.00213772	0.0010118	0.00330226	0.0016137	0.000590044	0.00279946	0.00461656	0.00448312	0.00836687	0.00286611	0.00409057	0.00720437	0.00503846	0.00501875	0.00412699	0.00242097	0.00470383	0.00447002
8	Q9UGM5	FETUB_HUMAN	Fetuin-B (16G2) (Fetuin-like protein IRL685) (Gugu)	0.000264402	0.000362131	0.000360876	0.00043605	0.000327532	0.00043307	0.000396711	0.000622819	0.00042116	0.000334224	0.000714185	0.000335558	0.000255988	0.00037512	0.000393844	0.000948215	0.00120486	0.00104759	0.00108407	0.000568506	0.000806184	0.00114488	0.00108469	0.00102076	0.000888485	0.00106886	0.00147131	0.000907683	0.000245787
14	P08519	APOA_HUMAN	Apolipoprotein(a) (Apo(a)) (Lp(a)) (EC 3.4.21.-)	0.00238835	0.000681527	0.00090132	0.000777969	0.00292063	0.000371146	0.000183767	0.00036314	0.000407579	0.000840972	0.000174275	0.000278335	0.000444565	0.000939136	0.000423567	0.00012736	0.000181525	0.00218594	0.000455642	0.00257844	0.000374192	0.00147849	0.00385227	0.00840702	0.0020661	0.00225654	0.00170781	0.000606016	0.00171698
6	P00738	HPT_HUMAN	Haptoglobin (Zonulin) [Cleaved into: Haptoglobin alpha chain; Haptoglobin beta chain]	0.000322292	0.00154019	0.000121692	0.000925777	0.000313844	0.000561219	0.00112629	0.000585465	0.00038352	0.000478601	0.000161807	4.67036e-05	0.000101997	0.000474527	0.000287653	5.66862e-05	9.72047e-05	0.000169578	0.00168717	0.000130403	0.00497382	0.000443427	0.00151205	0.000425075	0.000545293	6.3952e-05	0.000296026	0.00105276	0.0050032
8	P02671	FIBA_HUMAN	Fibrinogen alpha chain [Cleaved into: Fibrinopeptide A; Fibrinogen alpha chain]	0.0065371	0.00505884	0.00520461	0.00185175	0.00078894	0.00171261	0.00166758	0.00284685	0.00546278	0.00300624	0.00264814	0.0020961	0.00141247	0.00301563	0.00319791	0.00608261	0.00395106	0.00704037	0.00508274	0.00576965	0.00366422	0.00321056	0.00682584	0.00878594	0.00466317	0.00319855	0.00751001	0.00482984	0.00755252
4	P20851	C4BPB_HUMAN	C4b-binding protein beta chain	3.16708e-05	4.42651e-05	2.59775e-05	5.0208e-05	7.19314e-05	0.000118266	8.67587e-05	7.75306e-05	7.87591e-05	8.06107e-05	2.71766e-05	8.68117e-05	3.90281e-05	0.000128826	6.45213e-05	1.35987e-05	7.95017e-05	0.000133155	0.000142801	0.000264791	0.000114876	0.000129903	0.00017643	0.000151428	0.000151902	0.000109223	0.000112676	0.00014214	0.000167928
3	P36980	FHR2_HUMAN	Complement factor H-related protein 2 (FHR-2) (DDESK59) (H factor-like 3) (H factor-like protein 2)	0.000355167	0.000386768	0.000404567	0.000415227	0.00024559	0.000284579	0.000221909	0.000311438	0.000256913	0.000207511	0.000251028	0.000100701	0.000405975	0.000337708	0.000291787	0.000651084	0.000505217	0.000437059	0.000494411	0.000494572	0.000133686	0.000545313	0.000667707	0.000409296	0.000224844	0.000494889	0.000391934	0.000661791	0.00062164
3	P69905	HBA_HUMAN	Hemoglobin subunit alpha (Alpha-globin) (Hemoglobin alpha chain)	5.32993e-05	0.000104276	5.84045e-05	0.000117352	0.000218901	8.68711e-05	0.00020087	9.51829e-05	9.68301e-05	0.000118068	6.8432e-05	3.42114e-05	6.28294e-05	3.61756e-05	8.76471e-05	5.22339e-05	0.000149196	0.000102081	0.00015668	2.84848e-05	0.000143323	8.49002e-05	0.000218954	0.00014995	0.000242935	6.5862e-05	7.81703e-05	0.000245693	0.000117485
6	P08571	CD14_HUMAN	Monocyte differentiation antigen CD14 (Myeloid cell-specific leucine-rich glycoprotein) (CD antigen CD14) [Cleaved into: Monocyte differentiation antigen CD14, urinary form; Monocyte differentiation antigen CD14, membrane-bound form]	0.000288416	0.000307653	0.00029817	0.000305535	0.000229378	0.000239802	0.000258611	0.00025974	0.000286417	0.000321361	0.000214764	0.000231331	0.000348172	0.000261518	0.000304442	0.000460348	0.000582459	0.00038133	0.000379032	0.000462813	0.000443596	0.000634857	0.000544483	0.000452623	0.000402264	0.000442516	0.000468448	0.000476047	0.000571383
11	P02750	A2GL_HUMAN	Leucine-rich alpha-2-glycoprotein (LRG)	0.00733247	0.00467565	0.00443128	0.00605589	0.00253723	0.00362919	0.00414209	0.00425452	0.0049871	0.00320079	0.00256784	0.00370741	0.00220465	0.00325494	0.00385727	0.00597369	0.0059071	0.00644924	0.00489302	0.00478628	0.00617025	0.00722065	0.0122867	0.00416005	0.00626729	0.00365242	0.0044674	0.00443229	0.00616199
4	P68871	HBB_HUMAN	Hemoglobin subunit beta (Beta-globin) (Hemoglobin beta chain) [Cleaved into: LVV-hemorphin-7; Spinorphin]	0.000114766	0.000209372	0.000114508	0.00023888	0.000441656	0.000148174	0.000388703	0.000226755	0.000193867	0.000249115	0.000131644	0.00010204	9.74351e-05	0.000162915	0.000144168	0.000123523	0.000279314	0.000187619	0.000376553	7.85559e-05	0.000280282	0.000143488	0.000433879	0.000315587	0.000542107	0.000116018	0.000140343	0.000488455	0.000233406
6	Q14520	HABP2_HUMAN	Hyaluronan-binding protein 2 (EC 3.4.21.-) (Factor VII-activating protease) (Factor seven-activating protease) (FSAP) (Hepatocyte growth factor activator-like protein) (Plasma hyaluronan-binding protein) [Cleaved into: Hyaluronan-binding protein 2 50 kDa heavy chain; Hyaluronan-binding protein 2 50 kDa heavy chain alternate form; Hyaluronan-binding protein 2 27 kDa light chain; Hyaluronan-binding…	0.000307999	0.000280983	0.000197951	0.000216939	0.000308737	0.000387287	0.000238717	0.000225705	0.000268569	0.00028418	0.000292027	0.000356825	0.000300807	0.000442547	0.000310238	0.000433501	0.000357429	0.000352426	0.000456765	0.000526204	0.000378802	0.00048513	0.00042396	0.000700162	0.000301611	0.000622549	0.000638867	0.000524502	0.00034768
2	P07359	GP1BA_HUMAN	Platelet glycoprotein Ib alpha chain (GP-Ib alpha) (GPIb-alpha) (GPIbA) (Glycoprotein Ibalpha) (Antigen CD42b-alpha) (CD antigen CD42b) [Cleaved into: Glycocalicin]	3.21411e-05	3.16087e-05	9.73784e-05	0.0003306	0.000300291	3.61875e-05	0.000106302	4.1143e-05	4.03718e-05	6.31407e-05	2.57759e-05	7.15218e-05	0.000135205	5.34505e-05	0.000111041	0.000240358	2.89637e-05	0.000128002	8.57833e-05	7.90595e-05	9.80434e-05	0.000179989	0.000169817	6.46134e-05	0.000114351	9.86311e-05	5.28319e-05	4.21499e-05	4.37709e-05
14	P02763	A1AG1_HUMAN	Alpha-1-acid glycoprotein 1 (AGP 1) (Orosomucoid-1) (OMD 1)	0.0165917	0.0156937	0.0136278	0.0139625	0.008119	0.0103747	0.0114077	0.0136616	0.0140224	0.0115875	0.0110237	0.0133689	0.0134184	0.0126997	0.0178235	0.00946856	0.0124777	0.0237404	0.017241	0.0255577	0.0323841	0.0158672	0.0428276	0.0161553	0.0207292	0.0134709	0.00716988	0.0172354	0.0233286
3	P11226	MBL2_HUMAN	Mannose-binding protein C (MBP-C) (Collectin-1) (MBP1) (Mannan-binding protein) (Mannose-binding lectin)	7.69012e-05	4.51269e-05	0.000109424	5.92171e-05	4.05122e-05	2.64377e-05	0.000191967	0.000139255	1.91816e-05	0.00035069	1.83892e-05	0.000211547	0.000125312	6.59536e-05	6.20995e-05	0.000123645	0.000288168	0.000145255	0.00011567	5.66271e-05	0.000283913	0.000132143	0.000264623	0.000245601	0.00015601	8.38596e-05	0.000151299	0.00031904	0.000119253
3	Q08380	LG3BP_HUMAN	Galectin-3-binding protein (Basement membrane autoantigen p105) (Lectin galactoside-binding soluble 3-binding protein) (Mac-2-binding protein) (MAC2BP) (Mac-2 BP) (Tumor-associated antigen 90K)	0.000292533	0.000153548	0.00016892	0.000185604	0.000113307	0.000136028	0.000123865	0.000143794	0.000163277	8.80924e-05	0.000201101	0.000144159	9.89251e-05	0.000157774	0.000115617	0.000272826	9.77078e-05	0.000224661	0.000190595	0.000176721	0.000134209	0.00017121	0.000277543	0.000171523	0.000197091	0.000326945	0.000160158	0.000226034	0.000138299
15	P01011	AACT_HUMAN	Alpha-1-antichymotrypsin (ACT) (Cell growth-inhibiting gene 24/25 protein) (Serpin A3) [Cleaved into: Alpha-1-antichymotrypsin His-Pro-less]	0.0356	0.0360892	0.0246008	0.039939	0.0291281	0.0300576	0.0299912	0.023406	0.0290168	0.0296443	0.0225966	0.0292309	0.0281432	0.0309494	0.0340585	0.036696	0.0344983	0.0552678	0.0427848	0.0504283	0.0423616	0.0299775	0.0463655	0.037159	0.0436456	0.0368505	0.0345645	0.0371162	0.0351339
14	P02748	CO9_HUMAN	Complement component C9 [Cleaved into: Complement component C9a; Complement component C9b]	0.00415328	0.00414044	0.00355865	0.00485338	0.00232853	0.00306126	0.00344344	0.00273129	0.00348542	0.00252586	0.00113183	0.00336331	0.00236031	0.00323224	0.00455872	0.00365734	0.0028817	0.00493148	0.00304807	0.00346997	0.00567684	0.00471005	0.00582666	0.00393721	0.00466583	0.00302263	0.00320824	0.00369846	0.004878
15	P04196	HRG_HUMAN	Histidine-rich glycoprotein (Histidine-proline-rich glycoprotein) (HPRG)	0.0123752	0.0115893	0.00969238	0.0143034	0.0138335	0.0111785	0.0129203	0.00795809	0.0120081	0.00868555	0.0056947	0.014195	0.00867587	0.0107968	0.0172561	0.0172904	0.0205108	0.016432	0.0134715	0.0169292	0.0127675	0.0133724	0.015916	0.0145236	0.0163214	0.0113554	0.0154711	0.0110502	0.0136843
13	P05160	F13B_HUMAN	Coagulation factor XIII B chain (Fibrin-stabilizing factor B subunit) (Protein-glutamine gamma-glutamyltransferase B chain) (Transglutaminase B chain)	0.000706548	0.000773583	0.000561155	0.000645946	0.000494049	0.00068756	0.000572602	0.000471315	0.000662503	0.0006614	0.000578085	0.000642214	0.000585883	0.00082189	0.000665646	0.00124739	0.00067238	0.00081031	0.000715136	0.000849739	0.000698545	0.000737839	0.000984662	0.001147	0.000722445	0.00105469	0.000903125	0.000913771	0.00098355
4	Q9Y6R7	FCGBP_HUMAN	IgGFc-binding protein (Fcgamma-binding protein antigen) (FcgammaBP)	0.000148158	0.000352543	6.67684e-05	6.55376e-05	0.000101728	8.18298e-05	7.80994e-05	0.000149741	9.77891e-05	0.000146315	0.000143564	9.13361e-05	8.61827e-05	0.00010408	0.000124562	5.96327e-05	0.000225945	0.000253692	0.000169639	7.03445e-05	8.59805e-05	0.000128877	0.000185807	0.000198057	0.000192293	0.000386736	0.000102053	0.000108848	0.000104987
2	P61769	B2MG_HUMAN	Beta-2-microglobulin [Cleaved into: Beta-2-microglobulin form pI 5.3]	8.36141e-05	7.32091e-05	9.99328e-05	0.000107802	7.44988e-05	7.71967e-05	7.30347e-05	0.000104657	8.59565e-05	8.3517e-05	6.5086e-05	7.07374e-05	6.16388e-05	0.000101168	0.000130829	8.2413e-05	8.37768e-05	0.00011213	0.000102319	8.90648e-05	0.000135054	6.23248e-05	0.000415279	7.93669e-05	0.000100274	1.33762e-05	9.56304e-05	7.61099e-05	0.000247576
15	P01031	CO5_HUMAN	Complement C5 (C3 and PZP-like alpha-2-macroglobulin domain-containing protein 4) [Cleaved into: Complement C5 beta chain; Complement C5 alpha chain; C5a anaphylatoxin; Complement C5 alpha' chain]	0.0041505	0.00504814	0.00430995	0.00491573	0.00396245	0.00429105	0.00508372	0.00336945	0.00438047	0.00406195	0.00192374	0.00474338	0.00411985	0.00431626	0.0050448	0.00517526	0.00459089	0.00556213	0.00522426	0.00737664	0.00575921	0.00465074	0.00590844	0.00606717	0.00500424	0.00533327	0.00456145	0.0058211	0.00553841
10	P25311	ZA2G_HUMAN	Zinc-alpha-2-glycoprotein (Zn-alpha-2-GP) (Zn-alpha-2-glycoprotein)	0.00123867	0.00163729	0.00144498	0.00118058	0.000802504	0.00093482	0.00120837	0.00111336	0.000917696	0.000874161	0.00182828	0.000442724	0.000878948	0.000596094	0.00123484	0.00130344	0.00155052	0.001023	0.00127123	0.000757513	0.000962648	0.00149542	0.00234448	0.00159016	0.000781899	0.00152459	0.000782529	0.00153457	0.00123981
15	P08603	CFAH_HUMAN	Complement factor H (H factor 1)	0.0175356	0.0228292	0.0200099	0.0202655	0.0171068	0.0157281	0.0160344	0.0151372	0.0150371	0.0138215	0.0129749	0.0155599	0.014368	0.0182649	0.0171671	0.0189894	0.0170232	0.0193282	0.0221582	0.01959	0.0192165	0.0220543	0.0230283	0.0224928	0.0154689	0.0191712	0.0171551	0.0202115	0.0196636
4	P22891	PROZ_HUMAN	Vitamin K-dependent protein Z	0.00012945	0.000147365	9.74588e-05	5.48282e-05	0.000226411	6.86939e-05	0.000109526	0.000156134	0.000154333	0.000142769	0.000194391	0.000170584	0.000132489	0.000100546	8.48672e-05	0.000236683	0.000223512	0.000183251	0.000121076	0.000200339	4.32362e-05	0.000178791	0.000207728	0.000302803	0.000186727	0.000224191	0.000108018	0.000141426	0.000179686
8	P0DOX6	IGM_HUMAN	Immunoglobulin mu heavy chain (Immunoglobulin mu heavy chain OU)	0.000167073	0.000111601	0.000206213	0.000252112	0.00113382	0.000512408	0.000271367	0.000207637	0.000670336	0.000404667	0.000290207	0.00018724	0.000173883	0.000541449	0.00057108	6.48379e-05	0.000527107	0.000175014	0.000394787	0.00037783	0.00103323	0.000669694	0.000546597	0.000194384	0.000367115	0.000359275	0.000628888	0.000801556	0.000540554
15	P00450	CERU_HUMAN	Ceruloplasmin (EC 1.16.3.1) (Ferroxidase)	0.045774	0.0400413	0.0441525	0.0292965	0.0324328	0.0435917	0.0458344	0.0620199	0.0472549	0.0301138	0.0583014	0.0450355	0.0290421	0.04393	0.0444533	0.0456374	0.0513056	0.0673881	0.0653164	0.0538441	0.0650718	0.0632064	0.0616808	0.0465122	0.0723752	0.0531815	0.0502889	0.0450591	0.0459457
2	P63261	ACTG_HUMAN	Actin, cytoplasmic 2 (Gamma-actin) [Cleaved into: Actin, cytoplasmic 2, N-terminally processed]	4.97025e-05	4.89509e-05	4.78557e-05	5.61772e-05	7.31162e-05	7.43665e-05	8.67819e-05	3.75758e-05	4.96073e-05	3.87373e-05	4.32536e-05	4.33078e-05	5.39213e-05	4.10982e-05	5.65253e-05	6.55536e-05	4.88732e-05	8.29232e-05	4.08675e-05	4.28339e-05	6.99981e-05	2.96555e-05	4.07787e-05	5.39375e-05	5.15208e-05	6.37223e-05	5.23178e-05	6.43495e-05	7.70487e-05
4	P0C0L4	CO4A_HUMAN	Complement C4-A (Acidic complement C4) (C3 and PZP-like alpha-2-macroglobulin domain-containing protein 2) [Cleaved into: Complement C4 beta chain; Complement C4-A alpha chain; C4a anaphylatoxin; C4b-A; C4d-A; Complement C4 gamma chain]	0.00315461	0.00272955	0.00204131	0.00147681	0.00131287	0.00155058	0.00238663	0.00272631	0.00179565	0.00241259	0.00105501	0.00261772	0.00127678	0.00124597	0.00106907	0.00165155	0.00206716	0.00174359	0.00340349	0.00180963	0.0030203	0.00212257	0.00182338	0.0025344	0.00282874	0.00142745	0.00180237	0.00219706	0.00195803
4	P04180	LCAT_HUMAN	Phosphatidylcholine-sterol acyltransferase (EC 2.3.1.43) (Lecithin-cholesterol acyltransferase) (Phospholipid-cholesterol acyltransferase)	0.000215479	0.000307251	0.000305897	0.000253665	0.000267085	0.000288263	0.000194781	0.000232271	0.000255648	0.000258778	0.000223023	0.000225898	0.000207248	0.00023552	0.000209431	0.000287777	0.000323673	0.000304385	0.000287748	0.000232268	0.000123568	0.000334856	0.000291494	0.000352947	0.0002494	0.000378635	0.000312791	0.000245396	0.000216051
2	Q15848	ADIPO_HUMAN	Adiponectin (30 kDa adipocyte complement-related protein) (Adipocyte complement-related 30 kDa protein) (ACRP30) (Adipocyte, C1q and collagen domain-containing protein) (Adipose most abundant gene transcript 1 protein) (apM-1) (Gelatin-binding protein)	8.5781e-05	4.6439e-05	0.000120251	0.000144682	0.000139295	7.13664e-05	0.000132881	7.2973e-05	7.04637e-05	0.000143125	8.86778e-05	8.28907e-05	1.85624e-05	0.000126071	8.9597e-05	3.40222e-05	0.000109367	0.000166155	0.000238573	0.000113143	4.51381e-05	8.81963e-05	6.21145e-05	8.88777e-05	7.07885e-05	0.000117912	0.00013081	8.99166e-05	0.000118877
2	P18428	LBP_HUMAN	Lipopolysaccharide-binding protein (LBP)	5.76898e-05	0.000102382	6.05228e-05	0.000109512	8.5279e-05	0.000104037	0.00010072	8.76057e-05	8.76048e-05	7.82696e-05	3.46335e-05	0.000141112	4.09209e-05	0.000236664	8.03229e-05	3.9141e-05	6.56539e-05	0.000100807	8.22767e-05	0.000108966	0.000213587	0.000220465	0.000181743	0.000134084	9.26218e-05	7.51695e-05	7.6806e-05	0.000128739	0.00014853
14	P02649	APOE_HUMAN	Apolipoprotein E (Apo-E)	0.00388844	0.0057271	0.00513425	0.00463919	0.00702336	0.00648549	0.00314677	0.00400751	0.00426189	0.00367167	0.00315707	0.00658936	0.00823839	0.00722126	0.00807356	0.00526859	0.00475169	0.00666688	0.00828472	0.0073624	0.00520602	0.00929961	0.00733872	0.0065862	0.00242272	0.00963855	0.0116881	0.00645652	0.00486943
6	P02747	C1QC_HUMAN	Complement C1q subcomponent subunit C	0.00291511	0.00300343	0.002784	0.00281857	0.00403385	0.00306137	0.00241264	0.00196757	0.00302224	0.00278073	0.00234739	0.00258195	0.00256104	0.0026789	0.0039206	0.00348956	0.00297172	0.0024875	0.00284262	0.00309421	0.00380236	0.00398055	0.00412714	0.0034097	0.00212107	0.00317598	0.00438594	0.00305133	0.00320928
9	P02746	C1QB_HUMAN	Complement C1q subcomponent subunit B	0.00303553	0.00341638	0.00313571	0.0032375	0.00420287	0.00342	0.00270718	0.00240269	0.00336927	0.00312452	0.00252812	0.00293779	0.00291808	0.0029383	0.00434985	0.00412141	0.00301605	0.00271861	0.00323317	0.00326651	0.0043829	0.00446487	0.0047168	0.00368754	0.00291357	0.0032863	0.00461406	0.00360195	0.00360367
9	P02743	SAMP_HUMAN	Serum amyloid P-component (SAP) (9.5S alpha-1-glycoprotein) [Cleaved into: Serum amyloid P-component(1-203)]	0.00146976	0.00232065	0.00166365	0.00274969	0.00162103	0.00164323	0.00143084	0.00154207	0.00115091	0.0028481	0.00297859	0.00263764	0.001734	0.00167758	0.00155329	0.00201752	0.00195618	0.00223846	0.00198387	0.00359436	0.00231467	0.00196071	0.00253362	0.00274207	0.00199305	0.0026339	0.002352	0.00334891	0.00207396
15	P00736	C1R_HUMAN	Complement C1r subcomponent (EC 3.4.21.41) (Complement component 1 subcomponent r) [Cleaved into: Complement C1r subcomponent heavy chain; Complement C1r subcomponent light chain]	0.00254185	0.00266298	0.00237028	0.00270141	0.00327508	0.00271115	0.00238428	0.00169347	0.00265381	0.00253336	0.00201461	0.00221281	0.00228816	0.00239498	0.00309874	0.00331322	0.00237288	0.002337	0.00263083	0.00256366	0.00316156	0.00255729	0.00269336	0.00379568	0.0021904	0.00221179	0.0038604	0.00304755	0.00264491
5	P02745	C1QA_HUMAN	Complement C1q subcomponent subunit A	0.00131465	0.0014285	0.001247	0.00128701	0.00173782	0.00152961	0.00115986	0.0009013	0.00127271	0.0011781	0.00101796	0.00116271	0.00112692	0.00129144	0.00205077	0.00170477	0.00113305	0.00129297	0.00129835	0.00142109	0.00174861	0.00153221	0.00171827	0.00151983	0.00117706	0.0014102	0.00196781	0.00147816	0.00141177
6	P05154	IPSP_HUMAN	Plasma serine protease inhibitor (Acrosomal serine protease inhibitor) (Plasminogen activator inhibitor 3) (PAI-3) (PAI3) (Protein C inhibitor) (PCI) (Serpin A5)	0.000335428	0.000254654	0.000360227	0.000265912	0.000351012	0.000232799	0.000331222	0.000219839	0.000263243	0.000275452	0.000196205	0.000294976	0.00038623	0.000302775	0.000386649	0.000514107	0.000414351	0.000262611	0.000440559	0.000253536	0.000172924	0.000219822	0.000237197	0.00047511	0.000367085	0.000466128	0.000245735	0.000414073	0.000342516
14	P05155	IC1_HUMAN	Plasma protease C1 inhibitor (C1 Inh) (C1Inh) (C1 esterase inhibitor) (C1-inhibiting factor) (Serpin G1)	0.0231249	0.0190082	0.0168944	0.0255679	0.0184042	0.0167286	0.0222904	0.0193215	0.0177278	0.0214875	0.0122069	0.0170656	0.0177113	0.0173166	0.0206816	0.0231679	0.0207292	0.0193577	0.0215343	0.0199404	0.0179506	0.0190505	0.0294938	0.0208994	0.0223459	0.0169646	0.0199769	0.0203426	0.0260604
15	P01042	KNG1_HUMAN	Kininogen-1 (Alpha-2-thiol proteinase inhibitor) (Fitzgerald factor) (High molecular weight kininogen) (HMWK) (Williams-Fitzgerald-Flaujeac factor) [Cleaved into: Kininogen-1 heavy chain; T-kinin (Ile-Ser-Bradykinin); Bradykinin (Kallidin I); Lysyl-bradykinin (Kallidin II); Kininogen-1 light chain; Low molecular weight growth-promoting factor]	0.0133266	0.0121725	0.0104899	0.0115876	0.0117758	0.0128926	0.0134902	0.0141262	0.0111662	0.0116558	0.0132896	0.00984308	0.0119127	0.0120006	0.011127	0.0119245	0.016593	0.0120684	0.0149462	0.0130675	0.0104504	0.0151595	0.0173264	0.0170727	0.0124615	0.0137234	0.0150839	0.0148614	0.0124214
15	P02749	APOH_HUMAN	Beta-2-glycoprotein 1 (APC inhibitor) (Activated protein C-binding protein) (Anticardiolipin cofactor) (Apolipoprotein H) (Apo-H) (Beta-2-glycoprotein I) (B2GPI) (Beta(2)GPI)	0.0161928	0.0176211	0.01409	0.0110596	0.019115	0.0172939	0.0180961	0.0116548	0.0100961	0.0256793	0.0121922	0.0174134	0.0183906	0.0170962	0.0176018	0.025754	0.01976	0.0148987	0.01802	0.0164437	0.0178089	0.0149291	0.0196521	0.0227522	0.0138147	0.0148915	0.0229028	0.0204511	0.027274
4	Q92954	PRG4_HUMAN	Proteoglycan 4 (Lubricin) (Megakaryocyte-stimulating factor) (Superficial zone proteoglycan) [Cleaved into: Proteoglycan 4 C-terminal part]	0.000135147	0.000136329	5.33665e-05	7.48508e-05	0.000107121	7.60519e-05	4.06815e-05	0.000120452	0.000106905	0.000141992	6.53573e-05	9.23582e-05	7.11572e-05	0.000209392	6.86426e-05	4.23651e-05	0.00010012	0.000141817	0.000134946	0.000128196	0.000175864	0.000136346	0.000154441	0.000178041	8.11646e-05	0.000148774	0.000145158	0.000132667	0.000109197
15	P10643	CO7_HUMAN	Complement component C7	0.00295086	0.00296097	0.00401786	0.00290655	0.00309599	0.00244465	0.0030675	0.0027849	0.00380693	0.00253212	0.00166718	0.00337369	0.00298447	0.0019421	0.00337952	0.00370355	0.00384122	0.00479806	0.00273661	0.00369242	0.00158167	0.00302054	0.0035004	0.00297746	0.00352008	0.00453316	0.00274224	0.00273868	0.00298744
15	P00751	CFAB_HUMAN	Complement factor B (EC 3.4.21.47) (C3/C5 convertase) (Glycine-rich beta glycoprotein) (GBG) (PBF2) (Properdin factor B) [Cleaved into: Complement factor B Ba fragment; Complement factor B Bb fragment]	0.0104105	0.0111272	0.00937228	0.012755	0.00940147	0.00984412	0.0140074	0.00958453	0.0111718	0.0086453	0.00829389	0.0109278	0.00824791	0.0100947	0.0134311	0.0102928	0.00965046	0.0176949	0.00942964	0.013964	0.0142784	0.00748059	0.0120457	0.0141103	0.0133071	0.0082428	0.0131634	0.0103956	0.0116598
10	Q9UK55	ZPI_HUMAN	Protein Z-dependent protease inhibitor (PZ-dependent protease inhibitor) (PZI) (Serpin A10)	0.000535613	0.000473429	0.000356596	0.000436759	0.000473429	0.00039402	0.000365836	0.00046888	0.000458595	0.000502296	0.00040154	0.000473514	0.000414125	0.000395667	0.00035217	0.000545553	0.000532372	0.000585951	0.000383995	0.000585272	0.000386165	0.000412	0.000562184	0.000726117	0.000523599	0.000492204	0.000475773	0.000423567	0.000494468
2	Q12805	FBLN3_HUMAN	EGF-containing fibulin-like extracellular matrix protein 1 (Extracellular protein S1-5) (Fibrillin-like protein) (Fibulin-3) (FIBL-3)	7.04051e-05	6.69463e-05	7.04409e-05	6.926e-05	8.70953e-05	5.28689e-05	1.63457e-05	4.39833e-05	9.296e-05	9.08854e-06	6.68023e-05	5.64322e-05	5.89117e-05	6.52034e-05	6.70956e-05	2.14388e-05	6.68719e-05	8.72058e-05	6.81202e-05	6.00818e-06	7.29951e-05	6.09958e-05	0.000109095	5.79939e-05	6.06315e-05	6.17489e-05	6.61004e-05	9.31716e-05	0.000112164
14	P09871	C1S_HUMAN	Complement C1s subcomponent (EC 3.4.21.42) (C1 esterase) (Complement component 1 subcomponent s) [Cleaved into: Complement C1s subcomponent heavy chain; Complement C1s subcomponent light chain]	0.0032125	0.00325886	0.00294169	0.00303526	0.00381271	0.00342628	0.00297893	0.00229853	0.00329873	0.00330409	0.00263334	0.00281888	0.00266296	0.00308578	0.00370034	0.00386794	0.00286566	0.00286475	0.00339068	0.00305441	0.0040227	0.00363957	0.00350113	0.00415074	0.00296702	0.00289418	0.00403658	0.00363823	0.00341679
4	P03951	FA11_HUMAN	Coagulation factor XI (FXI) (EC 3.4.21.27) (Plasma thromboplastin antecedent) (PTA) [Cleaved into: Coagulation factor XIa heavy chain; Coagulation factor XIa light chain]	0.000234234	0.000202296	0.00018313	0.000331593	0.000154963	0.000222728	0.000232222	0.000131018	0.000266391	0.000238479	0.000192424	0.000187066	0.00020058	0.000216795	0.000193557	0.000264943	0.000262749	0.000251258	0.000239564	0.000262224	0.000132641	0.000233598	0.000183269	0.000366066	0.00022072	0.000222627	0.000209935	0.000234338	0.000207864
15	P05156	CFAI_HUMAN	Complement factor I (EC 3.4.21.45) (C3B/C4B inactivator) [Cleaved into: Complement factor I heavy chain; Complement factor I light chain]	0.00409605	0.00328972	0.00276463	0.00322051	0.002561	0.00265839	0.00354113	0.0026803	0.0032993	0.00311937	0.0023475	0.0031323	0.00240091	0.00363323	0.00325382	0.00351061	0.00294734	0.00351463	0.00325618	0.00403253	0.00350604	0.00342151	0.00355483	0.00452057	0.00345067	0.00229492	0.00347021	0.00322112	0.00340188
15	P05546	HEP2_HUMAN	Heparin cofactor 2 (Heparin cofactor II) (HC-II) (Protease inhibitor leuserpin-2) (HLS2) (Serpin D1)	0.0061648	0.006317	0.00367382	0.007444	0.00409002	0.00573962	0.00564341	0.00485883	0.00454118	0.00549776	0.00386332	0.00377626	0.00350033	0.00521419	0.00436552	0.00537223	0.00395856	0.00373197	0.0066933	0.0041144	0.00626483	0.00406368	0.00552983	0.00603261	0.00485431	0.00415255	0.00471084	0.00576094	0.00605706
6	P27918	PROP_HUMAN	Properdin (Complement factor P)	0.000304076	0.000435109	0.000362023	0.00038035	0.000417375	0.000301038	0.000300582	0.000309068	0.000314041	0.000288095	0.000264596	0.000276178	0.000345619	0.000287234	0.000351698	0.000310429	0.000312643	0.000434337	0.00032909	0.000366019	0.000290581	0.000398479	0.000398371	0.000352665	0.000316035	0.000431198	0.00033879	0.000264618	0.000302037
12	P07225	PROS_HUMAN	Vitamin K-dependent protein S	0.000752245	0.000818013	0.000549762	0.000598205	0.000781206	0.000643782	0.000671385	0.000596434	0.00072128	0.00102078	0.000411904	0.000910298	0.000664277	0.00111054	0.000773478	0.00057919	0.000662045	0.000893426	0.000951432	0.00120697	0.000783244	0.000839272	0.000989593	0.00105761	0.000887497	0.000742998	0.000712221	0.000811714	0.00108375
5	P23142	FBLN1_HUMAN	Fibulin-1 (FIBL-1)	0.00034894	0.000329026	0.000334859	0.000161353	0.000383405	0.000192263	0.000191402	0.000120704	0.00025592	0.000302193	0.000247195	0.000242886	0.000243527	0.000207916	0.000287837	0.000308991	0.000233117	0.000341171	0.000244047	0.000246753	0.000182524	0.000199183	0.000321823	0.000201809	0.000287559	0.000305214	0.000346342	0.000288392	0.000236384
13	P07357	CO8A_HUMAN	Complement component C8 alpha chain (Complement component 8 subunit alpha)	0.0021627	0.00221956	0.00154303	0.00284712	0.00215374	0.00187229	0.00199057	0.000935248	0.00204841	0.00162738	0.00079985	0.00221792	0.00209531	0.00152169	0.0022489	0.00166813	0.00188018	0.00192894	0.00136339	0.0023005	0.00158882	0.00176021	0.00227103	0.00253044	0.00199018	0.00187378	0.00216649	0.00156567	0.00154294
9	P07360	CO8G_HUMAN	Complement component C8 gamma chain	0.00211427	0.00220607	0.00127414	0.00219876	0.00168487	0.00164193	0.00174211	0.000734727	0.00164559	0.00143621	0.000847259	0.00176677	0.00145082	0.00141328	0.00196489	0.001378	0.00181263	0.00181189	0.00124642	0.00155883	0.0013196	0.0017678	0.00181214	0.00223629	0.00160583	0.00157677	0.00127585	0.00134286	0.00119741
3	Q9UHG3	PCYOX_HUMAN	Prenylcysteine oxidase 1 (EC 1.8.3.5) (Prenylcysteine lyase)	6.36151e-05	0.00011187	3.87121e-05	6.96776e-05	6.34039e-05	6.40665e-05	2.03049e-05	9.24928e-05	6.89686e-05	0.000110453	0.000114411	0.000105467	8.05483e-05	9.33135e-05	0.000113985	0.000143294	0.000101818	0.000121732	0.000149855	0.000115122	4.94369e-05	5.87484e-05	0.000106202	0.000106833	8.18763e-05	0.000173994	0.000167152	0.000104692	3.83102e-05
4	Q9NZP8	C1RL_HUMAN	Complement C1r subcomponent-like protein (C1r-LP) (C1r-like protein) (EC 3.4.21.-) (C1r-like serine protease analog protein) (CLSPa)	0.000140405	0.000164194	0.000185576	0.000106686	0.000149398	0.000153964	0.000153165	0.000127358	0.00014483	0.000109095	0.000159927	0.000129997	0.000152759	0.000115593	0.000162467	0.000133385	0.000140517	0.00016322	0.000147877	0.000150957	0.000171735	0.000149619	0.000121622	0.000190189	0.000149958	0.000159708	0.000165634	0.000153009	0.000149295
8	P08185	CBG_HUMAN	Corticosteroid-binding globulin (CBG) (Serpin A6) (Transcortin)	0.00108914	0.00122314	0.0012079	0.000793337	0.000427301	0.00123746	0.00185488	0.0023439	0.00134471	0.00126997	0.00228205	0.00086931	0.00103699	0.000960759	0.0012273	0.00111679	0.00231929	0.00171236	0.00175085	0.00135467	0.00122711	0.00184449	0.00114893	0.00147388	0.0019557	0.00190397	0.0014013	0.00155261	0.00129082
13	P02760	AMBP_HUMAN	Protein AMBP [Cleaved into: Alpha-1-microglobulin (Protein HC) (Alpha-1 microglycoprotein) (Complex-forming glycoprotein heterogeneous in charge); Inter-alpha-trypsin inhibitor light chain (ITI-LC) (Bikunin) (EDC1) (HI-30) (Uronic-acid-rich protein); Trypstatin]	0.00722194	0.0096685	0.00679463	0.0100631	0.00851726	0.00795614	0.00776484	0.00648388	0.00591621	0.00917008	0.00721467	0.00938089	0.00831393	0.00711022	0.00917448	0.00953322	0.00835576	0.00814268	0.00835625	0.00893726	0.0062628	0.00695256	0.00893051	0.00943401	0.00748682	0.00751556	0.0108914	0.00897217	0.0119862
13	Q06033	ITIH3_HUMAN	Inter-alpha-trypsin inhibitor heavy chain H3 (ITI heavy chain H3) (ITI-HC3) (Inter-alpha-inhibitor heavy chain 3) (Serum-derived hyaluronan-associated protein) (SHAP)	0.00244883	0.00261026	0.00237026	0.0017211	0.00152877	0.00272136	0.00236501	0.00147881	0.00189588	0.000940178	0.00207625	0.00202237	0.00169171	0.00200578	0.00301357	0.00209942	0.00202854	0.00263815	0.000769733	0.00301513	0.00274222	0.00156604	0.00295905	0.00181291	0.00192085	0.0011817	0.00206272	0.00176116	0.00272675
9	O75636	FCN3_HUMAN	Ficolin-3 (Collagen/fibrinogen domain-containing lectin 3 p35) (Collagen/fibrinogen domain-containing protein 3) (Hakata antigen)	0.00100109	0.000890944	0.000689595	0.000950859	0.000729748	0.000549285	0.000279412	0.000624726	0.000387914	0.00081343	0.000559878	0.000758382	0.000560634	0.000580476	0.000691394	0.000583747	0.000961377	0.000441211	0.00063227	0.000744221	0.000702442	0.000635403	0.00103377	0.000972301	0.00047465	0.000625486	0.000651212	0.000724339	0.000383936
13	O75882	ATRN_HUMAN	Attractin (DPPT-L) (Mahogany homolog)	0.000525192	0.000643209	0.000430335	0.000527185	0.000800775	0.000571736	0.000680468	0.000552002	0.000675215	0.000613955	0.000525023	0.000471405	0.0004562	0.000567204	0.00050835	0.000429	0.000671668	0.000368266	0.00063966	0.000494922	0.000491146	0.000768527	0.000468428	0.000791057	0.000761032	0.000782216	0.000590416	0.000658137	0.000468491
15	P06681	CO2_HUMAN	Complement C2 (EC 3.4.21.43) (C3/C5 convertase) [Cleaved into: Complement C2b fragment; Complement C2a fragment]	0.00229302	0.00229826	0.00199651	0.00246265	0.00209159	0.00174406	0.00191383	0.00222236	0.00188097	0.00193972	0.00202198	0.00193945	0.00148933	0.00222148	0.00232355	0.00180223	0.00193272	0.00297076	0.0021939	0.00217798	0.00203601	0.00176694	0.00267076	0.00181591	0.00257235	0.00243794	0.00202103	0.00190439	0.00237575
15	P01024	CO3_HUMAN	Complement C3 (C3 and PZP-like alpha-2-macroglobulin domain-containing protein 1) [Cleaved into: Complement C3 beta chain; C3-beta-c (C3bc); Complement C3 alpha chain; C3a anaphylatoxin; Acylation stimulating protein (ASP) (C3adesArg); Complement C3b alpha' chain; Complement C3c alpha' chain fragment 1; Complement C3dg fragment; Complement C3g fragment; Complement C3d fragment; Complement C3f fra…	0.0872131	0.0616619	0.0889993	0.0750841	0.0763235	0.0748695	0.0811301	0.0913315	0.0835277	0.0832203	0.0892562	0.103989	0.0693554	0.0896896	0.0902774	0.0785678	0.0762278	0.115385	0.117078	0.0981464	0.106266	0.105267	0.101457	0.096836	0.106176	0.0990735	0.0754957	0.0829286	0.0805162
4	P00740	FA9_HUMAN	Coagulation factor IX (EC 3.4.21.22) (Christmas factor) (Plasma thromboplastin component) (PTC) [Cleaved into: Coagulation factor IXa light chain; Coagulation factor IXa heavy chain]	0.000354032	0.000450958	0.00034161	0.000340023	0.000356526	0.000268549	0.000375737	0.000294668	0.000396685	0.000326889	0.00039998	0.000301495	0.000293937	0.000337681	0.000366754	0.000319169	0.000359992	0.000406	0.000330404	0.000307781	0.000336271	0.000382976	0.000438109	0.000470025	0.000326073	0.000420537	0.00032716	0.000383597	0.0003781
8	P51884	LUM_HUMAN	Lumican (Keratan sulfate proteoglycan lumican) (KSPG lumican)	0.00247188	0.00136813	0.00176328	0.0019965	0.00196572	0.00167035	0.00215859	0.00118491	0.00167602	0.00144714	0.00106177	0.00211835	0.00187286	0.00224307	0.00178003	0.00278701	0.00179191	0.00178337	0.00184379	0.00121816	0.00141328	0.00129384	0.00160724	0.00218178	0.00249309	0.00167105	0.00161264	0.00189097	0.00193156
14	P01008	ANT3_HUMAN	Antithrombin-III (ATIII) (Serpin C1)	0.0058922	0.00645531	0.00760159	0.00937208	0.00729804	0.00591812	0.00513614	0.00828177	0.00906535	0.00952406	0.00515009	0.00596598	0.00787799	0.00437889	0.00839413	0.0112273	0.0108452	0.00571086	0.0119746	0.00630696	0.00519605	0.00640019	0.00973582	0.010108	0.0077259	0.00720904	0.00842069	0.00647083	0.00405748
15	P10909	CLUS_HUMAN	Clusterin (Aging-associated gene 4 protein) (Apolipoprotein J) (Apo-J) (Complement cytolysis inhibitor) (CLI) (Complement-associated protein SP-40,40) (Ku70-binding protein 1) (NA1/NA2) (Testosterone-repressed prostate message 2) (TRPM-2) [Cleaved into: Clusterin beta chain (ApoJalpha) (Complement cytolysis inhibitor a chain); Clusterin alpha chain (ApoJbeta) (Complement cytolysis inhibitor b cha…	0.00525935	0.00587832	0.00575191	0.00454639	0.00520687	0.00573827	0.00525094	0.0053492	0.00522437	0.00640883	0.00583093	0.00661695	0.00656639	0.00682841	0.00660593	0.00642423	0.00626586	0.00556348	0.00777708	0.00690825	0.00496242	0.00633697	0.0062568	0.00980084	0.00680625	0.00666922	0.00730924	0.00545736	0.0067797
7	P12259	FA5_HUMAN	Coagulation factor V (Activated protein C cofactor) (Proaccelerin, labile factor) [Cleaved into: Coagulation factor V heavy chain; Coagulation factor V light chain]	0.000220346	0.000341885	0.000177205	0.0001565	0.000126592	0.000166029	0.000226133	0.000137523	0.000183356	0.00024954	0.000126962	0.000230022	0.000210915	0.000242818	0.000260815	0.000213874	0.000183446	0.000223	0.000231064	0.000264104	0.000124458	0.000127026	0.000244732	0.000300539	0.000205351	0.000263709	0.000218348	0.000187893	0.000291606
15	P04114	APOB_HUMAN	Apolipoprotein B-100 (Apo B-100) [Cleaved into: Apolipoprotein B-48 (Apo B-48)]	0.0222261	0.0178878	0.0110943	0.014527	0.0164376	0.0146407	0.0152564	0.0158229	0.01503	0.0167952	0.009794	0.0173181	0.00654929	0.022754	0.0113041	0.0154451	0.0139109	0.0154848	0.0180391	0.0138355	0.0148659	0.0122096	0.0126486	0.018765	0.0125187	0.0220654	0.0138399	0.0198201	0.0123704
5	P48740	MASP1_HUMAN	Mannan-binding lectin serine protease 1 (EC 3.4.21.-) (Complement factor MASP-3) (Complement-activating component of Ra-reactive factor) (Mannose-binding lectin-associated serine protease 1) (MASP-1) (Mannose-binding protein-associated serine protease) (Ra-reactive factor serine protease p100) (RaRF) (Serine protease 5) [Cleaved into: Mannan-binding lectin serine protease 1 heavy chain; Mannan-bi…	0.000165705	0.000191599	0.000121542	0.000105456	0.000144482	0.000221956	0.000124604	0.000147681	9.63826e-05	0.000185389	0.000160711	0.000175711	0.000138549	0.000175675	0.000182832	0.000222589	0.000270067	0.000128522	0.000134713	0.000158992	0.000174277	0.000151826	0.000143477	0.000230089	0.000117796	0.00011609	0.000117715	0.000258848	0.000117322
13	P05543	THBG_HUMAN	Thyroxine-binding globulin (Serpin A7) (T4-binding globulin)	0.00211673	0.00249079	0.00207209	0.00307072	0.00190511	0.00224304	0.00281834	0.00236996	0.00236506	0.00170276	0.00235263	0.00197809	0.00121702	0.00175128	0.00185765	0.00305459	0.00240863	0.00258767	0.00192957	0.00152084	0.00183863	0.00169912	0.00147627	0.00161009	0.0027392	0.00251645	0.00204397	0.00165998	0.00175001
2	P01344	IGF2_HUMAN	Insulin-like growth factor II (IGF-II) (Somatomedin-A) (T3M-11-derived growth factor) [Cleaved into: Insulin-like growth factor II; Insulin-like growth factor II Ala-25 Del; Preptin]	0.000147296	0.000185075	0.000165358	0.000130032	0.000202584	0.000130246	0.00014413	0.000165414	0.000136834	0.000151701	0.000132805	0.000136832	0.000152202	0.00013231	0.000182793	0.000135548	0.000151678	0.000136636	0.000188512	0.000149913	0.000110807	0.000207154	0.000164045	0.000180823	0.000134483	0.000174851	0.000200084	0.000102564	0.000157384
14	P04217	A1BG_HUMAN	Alpha-1B-glycoprotein (Alpha-1-B glycoprotein)	0.0272436	0.0250483	0.0209753	0.0261267	0.0208632	0.0221728	0.0239474	0.0253131	0.0241726	0.0199273	0.0227043	0.0219063	0.0155698	0.0225039	0.0193092	0.0212665	0.019183	0.0192844	0.0251918	0.0220056	0.0216846	0.0255888	0.0244466	0.0211432	0.0291185	0.0210341	0.0222581	0.0202706	0.0227893
15	P07358	CO8B_HUMAN	Complement component C8 beta chain (Complement component 8 subunit beta)	0.00279504	0.00262159	0.0012843	0.00297562	0.00191294	0.00204893	0.00205288	0.00120537	0.00240241	0.00197656	0.00098614	0.00244893	0.00224349	0.00201403	0.00239041	0.0018795	0.00237642	0.00250775	0.00156706	0.00281446	0.00162317	0.00138807	0.00240552	0.00251696	0.00218917	0.00218788	0.00240908	0.00141748	0.00133422
15	P13671	CO6_HUMAN	Complement component C6	0.00299865	0.00318384	0.00253949	0.00236104	0.00209185	0.00247406	0.00232365	0.00201031	0.00274631	0.00218279	0.00171165	0.00227852	0.00206586	0.00250352	0.00253759	0.00223613	0.00221631	0.00300131	0.00179512	0.00223705	0.00214289	0.00232967	0.00260192	0.00273992	0.00286908	0.00247196	0.00175124	0.00199515	0.00249306
2	P14151	LYAM1_HUMAN	L-selectin (CD62 antigen-like family member L) (Leukocyte adhesion molecule 1) (LAM-1) (Leukocyte surface antigen Leu-8) (Leukocyte-endothelial cell adhesion molecule 1) (LECAM1) (Lymph node homing receptor) (TQ1) (gp90-MEL) (CD antigen CD62L)	8.23259e-05	9.11236e-05	0.000105187	0.000102315	0.000114502	7.35834e-05	4.62671e-05	8.28897e-05	8.8113e-05	8.75261e-05	5.28496e-05	6.13964e-05	0.000109736	5.44984e-05	0.000100461	0.000108528	7.13885e-05	9.16429e-05	8.88616e-05	7.47172e-05	0.000112647	7.07042e-05	4.83595e-05	7.65678e-05	7.75411e-05	7.15964e-05	0.000103096	6.5961e-05	8.35088e-05
2	P55058	PLTP_HUMAN	Phospholipid transfer protein (Lipid transfer protein II)	9.52832e-05	2.52762e-05	3.35146e-05	4.79907e-05	8.90477e-05	7.56242e-05	5.14879e-05	9.50873e-05	7.58285e-05	7.65782e-05	7.03277e-05	6.31333e-05	1.73817e-05	9.58762e-05	0.000108578	9.16115e-05	9.01203e-05	4.69906e-05	0.000112153	0.000108798	2.33353e-05	2.34228e-05	7.1695e-05	2.77384e-05	0.000119981	8.77216e-05	6.20833e-05	0.000104397	0.000111192
15	P06727	APOA4_HUMAN	Apolipoprotein A-IV (Apo-AIV) (ApoA-IV) (Apolipoprotein A4)	0.00977757	0.00871395	0.0091138	0.0108892	0.0121691	0.00715079	0.0146941	0.00471858	0.0109156	0.0102741	0.00637342	0.0109103	0.0145489	0.00925436	0.0117327	0.0161012	0.00897888	0.00615128	0.00826779	0.00595657	0.00711468	0.00721369	0.0142632	0.0146171	0.0063551	0.0091249	0.010596	0.0121902	0.0127113
5	Q96IY4	CBPB2_HUMAN	Carboxypeptidase B2 (EC 3.4.17.20) (Carboxypeptidase U) (CPU) (Plasma carboxypeptidase B) (pCPB) (Thrombin-activable fibrinolysis inhibitor) (TAFI)	0.000710201	0.000483525	0.000461328	0.000782605	0.000567329	0.00053636	0.000468489	0.000484871	0.000415126	0.00061815	0.000528546	0.000549022	0.000532147	0.000521604	0.000583302	0.000580029	0.0004724	0.000461759	0.000599988	0.00055426	0.000432683	0.000373345	0.000506619	0.000640657	0.00059562	0.000603464	0.000418461	0.000746003	0.000514265
14	P04004	VTNC_HUMAN	Vitronectin (VN) (S-protein) (Serum-spreading factor) (V75) [Cleaved into: Vitronectin V65 subunit; Vitronectin V10 subunit; Somatomedin-B]	0.0130459	0.0181312	0.0141649	0.0141977	0.017346	0.015191	0.0125038	0.0129175	0.0149706	0.0162037	0.019109	0.0118236	0.0120843	0.0143252	0.0167703	0.014042	0.0158141	0.0135777	0.0145957	0.0123965	0.0133708	0.0181669	0.0139263	0.0201583	0.0141832	0.0169882	0.017854	0.0133289	0.0106786
4	Q03591	FHR1_HUMAN	Complement factor H-related protein 1 (FHR-1) (H factor-like protein 1) (H-factor-like 1) (H36)	0.000392716	0.000180244	8.73728e-06	0.000238069	0.000416387	0.000446275	0.000321701	0.000160881	0.000371228	0.00039543	0.000433463	0.000304931	0.000440855	0.000254323	0.000454615	0.000668959	0.00029989	0.000235477	0.000280169	4.85089e-06	0.00036608	1.57831e-05	9.24117e-06	0.000284246	0.000593794	0.000282259	0.000529856	0.000749484	0.000653548
9	P00742	FA10_HUMAN	Coagulation factor X (EC 3.4.21.6) (Stuart factor) (Stuart-Prower factor) [Cleaved into: Factor X light chain; Factor X heavy chain; Activated factor Xa heavy chain]	0.000820632	0.000778951	0.000540978	0.000900676	0.000919193	0.000810836	0.000807603	0.000832617	0.000874995	0.00082223	0.000739164	0.000859187	0.000828042	0.000860254	0.000826849	0.000808775	0.000752344	0.000729041	0.000752532	0.000923973	0.000621285	0.000887696	0.000901346	0.00111517	0.000803312	0.0007342	0.00102547	0.000739799	0.000810869
6	P35542	SAA4_HUMAN	Serum amyloid A-4 protein (Constitutively expressed serum amyloid A protein) (C-SAA)	0.0017574	0.0026896	0.00199167	0.00269314	0.002431	0.0022562	0.00234875	0.00146604	0.00198939	0.00240304	0.000928045	0.00210773	0.00261997	0.00252747	0.00336436	0.00184424	0.00139367	0.00231732	0.00116056	0.00259776	0.00248136	0.0011178	0.00307002	0.0020966	0.00177857	0.00143554	0.00408102	0.00254245	0.0024037
6	P0C0L5	CO4B_HUMAN	Complement C4-B (Basic complement C4) (C3 and PZP-like alpha-2-macroglobulin domain-containing protein 3) [Cleaved into: Complement C4 beta chain; Complement C4-B alpha chain; C4a anaphylatoxin; C4b-B; C4d-B; Complement C4 gamma chain]	0.00420055	0.00270054	0.00211818	0.00165115	0.00172464	0.0014293	0.00318708	0.00289158	0.00225431	0.00156565	0.00210008	0.00337485	0.00171866	0.00325655	0.00348064	0.00203214	0.00262984	0.00204145	0.00280337	0.00201924	0.00351825	0.00222422	0.000873972	0.00315153	0.0041043	0.00195702	0.00170969	0.00425159	0.00249393
15	P00747	PLMN_HUMAN	Plasminogen (EC 3.4.21.7) [Cleaved into: Plasmin heavy chain A; Activation peptide; Angiostatin; Plasmin heavy chain A, short form; Plasmin light chain B]	0.0108355	0.0116794	0.0100657	0.0110905	0.00966565	0.0106071	0.00755906	0.00984544	0.0110014	0.0121469	0.0120904	0.0102464	0.0101519	0.0101768	0.0132484	0.0123524	0.0119886	0.0107383	0.0119026	0.011784	0.00939469	0.00884108	0.0104859	0.0132385	0.012171	0.0137809	0.0124135	0.00940225	0.00539849
6	Q16610	ECM1_HUMAN	Extracellular matrix protein 1 (Secretory component p85)	0.000326625	0.000362458	0.000303914	0.000442583	0.000256639	0.000166567	0.000355043	0.000210777	0.000256536	0.000271718	0.000219495	0.000258339	0.000279301	0.00018441	0.000306568	0.000282518	0.000289779	0.000145801	0.000208382	0.00035441	0.000164313	9.89256e-05	0.000346768	0.000325549	0.0003092	0.000184349	0.000369416	0.000166105	0.000177507
11	P36955	PEDF_HUMAN	Pigment epithelium-derived factor (PEDF) (Cell proliferation-inducing gene 35 protein) (EPC-1) (Serpin F1)	0.00263456	0.00243621	0.002274	0.00236822	0.00336267	0.00242816	0.00226839	0.00225765	0.00310774	0.00332261	0.00237771	0.0031192	0.00342959	0.00290177	0.00262484	0.00336286	0.00242658	0.00274251	0.0027976	0.00248761	0.00225995	0.00206127	0.00365424	0.00296813	0.00273136	0.00235634	0.00344359	0.0036119	0.00277418
11	P19652	A1AG2_HUMAN	Alpha-1-acid glycoprotein 2 (AGP 2) (Orosomucoid-2) (OMD 2)	0.0133872	0.015555	0.0140756	0.0145515	0.0118117	0.0114401	0.0107505	0.0133406	0.0139222	0.0140251	0.00827751	0.0154134	0.0139751	0.0129166	0.0155616	0.0106125	0.0115123	0.014782	0.00930592	0.0147925	0.0142429	0.0109445	0.0175343	0.0151878	0.0177901	0.0080831	0.00909654	0.0133743	0.0158318
9	O95445	APOM_HUMAN	Apolipoprotein M (Apo-M) (ApoM) (Protein G3a)	0.00304568	0.00356393	0.0030004	0.00240566	0.00340876	0.00261797	0.00346169	0.00281138	0.00343366	0.0029057	0.00272236	0.00289202	0.00269336	0.00249523	0.00252621	0.00359488	0.00338774	0.00332331	0.00273845	0.00287824	0.00162221	0.00237909	0.00251118	0.00243904	0.00276575	0.00339937	0.00307587	0.00195877	0.00188353
15	Q14624	ITIH4_HUMAN	Inter-alpha-trypsin inhibitor heavy chain H4 (ITI heavy chain H4) (ITI-HC4) (Inter-alpha-inhibitor heavy chain 4) (Inter-alpha-trypsin inhibitor family heavy chain-related protein) (IHRP) (Plasma kallikrein sensitive glycoprotein 120) (Gp120) (PK-120) [Cleaved into: 70 kDa inter-alpha-trypsin inhibitor heavy chain H4; 35 kDa inter-alpha-trypsin inhibitor heavy chain H4]	0.0144598	0.0137035	0.0115346	0.0132736	0.0101303	0.0120234	0.0115995	0.0111265	0.0120908	0.00966361	0.0144885	0.0126237	0.0121238	0.0144043	0.0127471	0.0116252	0.0126034	0.0120629	0.0117416	0.0133952	0.0123615	0.0100627	0.0112828	0.0127191	0.0118379	0.0108749	0.0102067	0.0134402	0.0133449
15	P00734	THRB_HUMAN	Prothrombin (EC 3.4.21.5) (Coagulation factor II) [Cleaved into: Activation peptide fragment 1; Activation peptide fragment 2; Thrombin light chain; Thrombin heavy chain]	0.0108926	0.0136737	0.00946862	0.0121194	0.0115933	0.00994112	0.00971216	0.00937639	0.0103741	0.0108268	0.010244	0.0115951	0.00951915	0.0109821	0.00933586	0.0105619	0.00894524	0.0105159	0.00405723	0.0122861	0.00852517	0.0099245	0.010322	0.0115684	0.00946538	0.0120208	0.0121014	0.00904497	0.00931979
10	P05452	TETN_HUMAN	Tetranectin (TN) (C-type lectin domain family 3 member B) (Plasminogen kringle 4-binding protein)	0.0011742	0.00107782	0.000945728	0.00115132	0.0016587	0.000980705	0.00118178	0.000821632	0.000994436	0.00106873	0.000992355	0.00116926	0.00112127	0.00116567	0.000962499	0.00151696	0.00101942	0.000847388	0.00096689	0.000748243	0.00069301	0.000829258	0.000757443	0.000990186	0.00131695	0.00105329	0.00101013	0.00110106	0.000990671
4	P54108	CRIS3_HUMAN	Cysteine-rich secretory protein 3 (CRISP-3) (Specific granule protein of 28 kDa) (SGP28)	0.000151732	9.67234e-05	0.000161536	0.000170285	0.000208733	0.00010968	8.6139e-05	0.000108653	0.000191651	0.00019403	0.000117988	0.000111755	0.000101513	9.72666e-05	0.000114569	0.000189845	0.000155548	0.000111083	0.000136816	0.000125248	0.00015013	7.39997e-05	9.0394e-05	0.000103198	0.000113237	0.000104249	0.000102365	0.000120615	0.000145608
8	Q04756	HGFA_HUMAN	Hepatocyte growth factor activator (HGF activator) (HGFA) (EC 3.4.21.-) [Cleaved into: Hepatocyte growth factor activator short chain; Hepatocyte growth factor activator long chain]	0.000477229	0.000672248	0.000604839	0.000261839	0.000575504	0.000389654	0.000486754	0.00038939	0.000527211	0.000338599	0.000454319	0.000579615	0.000512298	0.000390953	0.000485815	0.000328263	0.000516896	0.000441488	0.000584116	0.000426382	0.000306193	0.00037118	0.000269446	0.000533575	0.000460023	0.000521556	0.000517261	0.000360184	0.000469236
12	P02765	FETUA_HUMAN	Alpha-2-HS-glycoprotein (Alpha-2-Z-globulin) (Ba-alpha-2-glycoprotein) (Fetuin-A) [Cleaved into: Alpha-2-HS-glycoprotein chain A; Alpha-2-HS-glycoprotein chain B]	0.0138275	0.0159492	0.0148859	0.0144533	0.0188906	0.0120487	0.0131797	0.0111357	0.0163987	0.0129893	0.0144918	0.0125449	0.0105626	0.0145709	0.0158093	0.0171332	0.0161023	0.0131721	0.0111711	0.0113667	0.0101552	0.0113524	0.00911263	0.0130482	0.011446	0.0157027	0.0168232	0.0120466	0.0102653
12	P07996	TSP1_HUMAN	Thrombospondin-1	0.00131879	0.000609232	0.000637343	0.00183448	0.00252079	0.00106783	0.001175	0.000477064	0.000485522	0.00112624	0.000713776	0.0012314	0.00154054	0.00109928	0.00133622	0.000980324	0.000607502	0.00103697	0.00100953	0.000644925	0.00142297	0.000995489	0.000516175	0.000661899	0.00122677	0.00148289	0.00106747	0.0010955	0.000457626
14	P02774	VTDB_HUMAN	Vitamin D-binding protein (DBP) (VDB) (Gc protein-derived macrophage activating factor) (Gc-MAF) (GcMAF) (Gc-globulin) (Group-specific component) (Gc) (Vitamin D-binding protein-macrophage activating factor) (DBP-maf)	0.0293958	0.0311482	0.0277038	0.0317911	0.0293433	0.0277259	0.028494	0.0311067	0.025529	0.0387148	0.0321185	0.0282959	0.0319879	0.0290373	0.0351376	0.0342011	0.0252972	0.0291387	0.0216932	0.0322236	0.0299413	0.0265022	0.0317049	0.03221	0.0298029	0.0276853	0.0331676	0.0294901	0.0316228
15	P08697	A2AP_HUMAN	Alpha-2-antiplasmin (Alpha-2-AP) (Alpha-2-plasmin inhibitor) (Alpha-2-PI) (Serpin F2)	0.00286545	0.00335851	0.00306007	0.00378209	0.00400115	0.00311619	0.00336308	0.00277553	0.0030767	0.00343923	0.002344	0.00283667	0.00384606	0.00313158	0.00350411	0.00295	0.00324865	0.00209557	0.00247642	0.00300161	0.00266346	0.00288865	0.00333796	0.00351259	0.00241331	0.00276122	0.00406846	0.00267293	0.00272817
5	P05090	APOD_HUMAN	Apolipoprotein D (Apo-D) (ApoD)	0.00233415	0.00338394	0.00350673	0.00257788	0.00339787	0.00270418	0.00266226	0.00241602	0.00340417	0.00382525	0.00326675	0.00285873	0.0033755	0.00261218	0.00356425	0.00344721	0.00331641	0.00350132	0.00345729	0.00271724	0.00183413	0.00240529	0.00191337	0.00283207	0.00260068	0.00513922	0.00284533	0.00331465	0.00204071
5	P02655	APOC2_HUMAN	Apolipoprotein C-II (Apo-CII) (ApoC-II) (Apolipoprotein C2) [Cleaved into: Proapolipoprotein C-II (ProapoC-II)]	0.00134775	0.00115511	0.00101792	0.000635162	0.00126896	0.00134056	0.00140174	0.00115047	0.00202095	0.0023871	0.000887991	0.00122897	0.00088464	0.00198293	0.000950355	0.00133575	0.00121692	0.00116662	0.00154142	0.00174079	0.000717682	0.00154514	0.00197388	0.00163173	0.000794526	0.00145877	0.00122792	0.000821822	0.00157219
2	P04070	PROC_HUMAN	Vitamin K-dependent protein C (EC 3.4.21.69) (Anticoagulant protein C) (Autoprothrombin IIA) (Blood coagulation factor XIV) [Cleaved into: Vitamin K-dependent protein C light chain; Vitamin K-dependent protein C heavy chain; Activation peptide]	9.93822e-05	9.45885e-05	5.72161e-05	0.000112278	9.60924e-05	6.6789e-05	8.26957e-05	0.000118546	9.1662e-05	8.73634e-05	9.1413e-05	0.000104306	0.000102932	0.000120611	6.52307e-05	9.64215e-05	9.09229e-05	9.04444e-05	8.96188e-05	9.67023e-05	6.25063e-05	6.95098e-05	6.76284e-05	0.000137255	8.47481e-05	0.000102949	9.81709e-05	8.34051e-05	0.000103611
6	P06276	CHLE_HUMAN	Cholinesterase (EC 3.1.1.8) (Acylcholine acylhydrolase) (Butyrylcholine esterase) (Choline esterase II) (Pseudocholinesterase)	0.000531066	0.000613024	0.000330042	0.000518252	0.000498996	0.000395204	0.000425931	0.00040043	0.000769823	0.000561742	0.000233064	0.000413702	0.000357453	0.00049733	0.000529042	0.000567418	0.00045717	0.000392451	0.000415347	0.000461236	0.000349299	0.000307535	0.000305777	0.000667894	0.000467803	0.0004153	0.000472159	0.000452769	0.000393406
15	P35858	ALS_HUMAN	Insulin-like growth factor-binding protein complex acid labile subunit (ALS)	0.00399818	0.00448455	0.00365066	0.00320191	0.00447122	0.00323492	0.0030135	0.00514805	0.00357847	0.00477059	0.00395296	0.00369078	0.00353078	0.00308379	0.00375646	0.00310702	0.00428702	0.003809	0.00452235	0.00344424	0.00256173	0.00429664	0.00319415	0.0035772	0.00439305	0.00427632	0.00529892	0.00165891	0.00277948
5	P02775	CXCL7_HUMAN	Platelet basic protein (PBP) (C-X-C motif chemokine 7) (Leukocyte-derived growth factor) (LDGF) (Macrophage-derived growth factor) (MDGF) (Small-inducible cytokine B7) [Cleaved into: Connective tissue-activating peptide III (CTAP-III) (LA-PF4) (Low-affinity platelet factor IV); TC-2; Connective tissue-activating peptide III(1-81) (CTAP-III(1-81)); Beta-thromboglobulin (Beta-TG); Neutrophil-activa…	0.00413704	0.0031328	0.00334706	0.0051534	0.0059397	0.00463249	0.00290814	0.00213614	0.00331843	0.00481921	0.00254201	0.00313424	0.00456431	0.0028999	0.0049071	0.00469227	0.00248846	0.00269434	0.00291919	0.00367021	0.00473109	0.00279973	0.00277099	0.00292628	0.00258447	0.00371496	0.00400854	0.0030778	0.00293519
7	P43251	BTD_HUMAN	Biotinidase (Biotinase) (EC 3.5.1.12)	0.00076747	0.00105616	0.000681987	0.000581176	0.000665992	0.000625804	0.000586607	0.000875356	0.000483996	0.000753228	0.000918907	0.00101891	0.000599259	0.00051309	0.000741307	0.000726614	0.000627636	0.000692252	0.001194	0.000502859	0.000520034	0.000635565	0.000636028	0.000553873	0.000939972	0.00102593	0.000615611	0.000258428	0.0006608
15	P19823	ITIH2_HUMAN	Inter-alpha-trypsin inhibitor heavy chain H2 (ITI heavy chain H2) (ITI-HC2) (Inter-alpha-inhibitor heavy chain 2) (Inter-alpha-trypsin inhibitor complex component II) (Serum-derived hyaluronan-associated protein) (SHAP)	0.0131164	0.0187284	0.0128892	0.0180578	0.0155344	0.0159471	0.0143538	0.0129226	0.00906842	0.018985	0.0139782	0.0181754	0.0151223	0.013362	0.017547	0.017029	0.0140643	0.0158184	0.015051	0.0152353	0.00835852	0.00900056	0.00981142	0.0152585	0.0130416	0.0145011	0.01763	0.013521	0.0152153
15	P06396	GELS_HUMAN	Gelsolin (AGEL) (Actin-depolymerizing factor) (ADF) (Brevin)	0.00454953	0.00441837	0.00455044	0.00428804	0.00641937	0.003796	0.00416599	0.00339661	0.00453991	0.00470866	0.00374767	0.00532189	0.00523726	0.00459567	0.00461725	0.00585444	0.00346112	0.0041601	0.00403401	0.003463	0.00323947	0.00310121	0.00347011	0.00461315	0.00487184	0.00412247	0.00490181	0.00502695	0.00433589
8	P22792	CPN2_HUMAN	Carboxypeptidase N subunit 2 (Carboxypeptidase N 83 kDa chain) (Carboxypeptidase N large subunit) (Carboxypeptidase N polypeptide 2) (Carboxypeptidase N regulatory subunit)	0.00234758	0.00194926	0.00169543	0.00201864	0.00199389	0.00213769	0.00204478	0.00234206	0.00208169	0.00237154	0.00210187	0.00240572	0.00179331	0.00195874	0.00182527	0.00161543	0.00188343	0.00252618	0.00219551	0.00207253	0.00139929	0.00179382	0.00174039	0.00193789	0.00269296	0.0024088	0.00173757	0.00193249	0.00142746
12	P29622	KAIN_HUMAN	Kallistatin (Kallikrein inhibitor) (Peptidase inhibitor 4) (PI-4) (Serpin A4)	0.00214003	0.00210549	0.0018305	0.00179044	0.0022045	0.00204425	0.00177925	0.00179388	0.00201507	0.00260048	0.00197375	0.00210986	0.00200964	0.00156087	0.00186686	0.00222079	0.00219917	0.00155613	0.00214614	0.00163588	0.00103376	0.00163602	0.0015448	0.00207914	0.00166916	0.00250397	0.00152099	0.00198506	0.00173431
15	P20742	PZP_HUMAN	Pregnancy zone protein (C3 and PZP-like alpha-2-macroglobulin domain-containing protein 6)	0.00513666	0.00482833	0.00803843	0.00463775	0.00582898	0.00466279	0.00623284	0.0102638	0.00574261	0.00257591	0.00880565	0.00449472	0.00774768	0.00518167	0.00409011	0.00476945	0.00750733	0.00627928	0.00560076	0.00368511	0.00469897	0.00973683	0.00521794	0.00337003	0.00587749	0.00580799	0.00397602	0.0050783	0.00629313
13	P80108	PHLD_HUMAN	Phosphatidylinositol-glycan-specific phospholipase D (PI-G PLD) (EC 3.1.4.50) (Glycoprotein phospholipase D) (Glycosyl-phosphatidylinositol-specific phospholipase D) (GPI-PLD) (GPI-specific phospholipase D)	0.000918778	0.0011373	0.000786972	0.00154096	0.0015456	0.0010412	0.00126616	0.00123199	0.000981174	0.00175182	0.000908407	0.0015853	0.000958536	0.00101614	0.00127815	0.00148346	0.00121051	0.000804687	0.00125508	0.00117306	0.00082748	0.00114872	0.000598605	0.00144903	0.000753025	0.000667117	0.00106278	0.00196365	0.00106655
15	P43652	AFAM_HUMAN	Afamin (Alpha-albumin) (Alpha-Alb)	0.00711307	0.00859914	0.00626503	0.00596602	0.0089877	0.00865951	0.00910039	0.00648206	0.00615014	0.00909811	0.00555159	0.00509642	0.0058173	0.00751312	0.00607639	0.00642145	0.00627784	0.00660952	0.00489591	0.00555844	0.0044557	0.00514662	0.00457023	0.00537443	0.00666215	0.00635563	0.00812094	0.00624515	0.00529452
15	P19827	ITIH1_HUMAN	Inter-alpha-trypsin inhibitor heavy chain H1 (ITI heavy chain H1) (ITI-HC1) (Inter-alpha-inhibitor heavy chain 1) (Inter-alpha-trypsin inhibitor complex component III) (Serum-derived hyaluronan-associated protein) (SHAP)	0.0105872	0.0202126	0.0144299	0.0191542	0.0161352	0.0152957	0.0158469	0.0128769	0.0109443	0.0191772	0.0172472	0.0183643	0.017454	0.0148696	0.0178006	0.0162858	0.0147649	0.0157675	0.0149112	0.0137132	0.0103646	0.0130363	0.0116529	0.0163253	0.0146701	0.0156123	0.0169058	0.0134204	0.0163488
11	Q96KN2	CNDP1_HUMAN	Beta-Ala-His dipeptidase (EC 3.4.13.20) (CNDP dipeptidase 1) (Carnosine dipeptidase 1) (Glutamate carboxypeptidase-like protein 2) (Serum carnosinase)	0.000360661	0.000818761	0.00060805	0.000391273	0.000426351	0.000399313	0.000610159	0.000539801	0.000531341	0.000796298	0.000430253	0.000596975	0.000663443	0.000526747	0.000740871	0.000435812	0.000731219	0.000268497	0.000626085	0.000439556	0.000373011	0.000268751	0.000334872	0.000781357	0.000571379	0.000652545	0.000864549	0.000776523	0.000499917
5	P02656	APOC3_HUMAN	Apolipoprotein C-III (Apo-CIII) (ApoC-III) (Apolipoprotein C3)	0.00452036	0.00506584	0.00459792	0.00541446	0.0105616	0.0102616	0.00636784	0.00564388	0.00724564	0.00993883	0.00523499	0.0103433	0.00741427	0.0140363	0.00439743	0.00714189	0.00699419	0.00269075	0.00750177	0.00955603	0.00428437	0.00665713	0.00982907	0.00649561	0.00259763	0.00794992	0.0136552	0.00607914	0.00984419
9	P35908	K22E_HUMAN	Keratin, type II cytoskeletal 2 epidermal (Cytokeratin-2e) (CK-2e) (Epithelial keratin-2e) (Keratin-2 epidermis) (Keratin-2e) (K2e) (Type-II keratin Kb2)	0.00107573	6.16503e-05	0.000230687	0.000364312	0.000167682	0.00330879	0.000555786	0.00182876	0.000124855	0.00012062	0.000287576	0.000114394	0.000525983	0.000685636	0.000715729	0.000372762	0.000897937	0.000800197	5.43746e-05	0.00131737	0.000296712	0.000348196	8.50689e-05	8.56243e-05	0.000957565	0.000455924	0.000314563	0.000343661	0.000588939
8	P15169	CBPN_HUMAN	Carboxypeptidase N catalytic chain (CPN) (EC 3.4.17.3) (Anaphylatoxin inactivator) (Arginine carboxypeptidase) (Carboxypeptidase N polypeptide 1) (Carboxypeptidase N small subunit) (Kininase-1) (Lysine carboxypeptidase) (Plasma carboxypeptidase B) (Serum carboxypeptidase N) (SCPN)	0.000720485	0.000747932	0.000571044	0.000823659	0.000797123	0.000897175	0.000752146	0.000621519	0.000710302	0.000656957	0.000748832	0.000704894	0.00060526	0.000640257	0.000758599	0.000419716	0.000515148	0.000882611	0.000550607	0.000687299	0.000398767	0.000661698	0.000619841	0.000610539	0.000708444	0.00065078	0.000711651	0.00061494	0.000470694
15	P03952	KLKB1_HUMAN	Plasma kallikrein (EC 3.4.21.34) (Fletcher factor) (Kininogenin) (Plasma prekallikrein) (PKK) [Cleaved into: Plasma kallikrein heavy chain; Plasma kallikrein light chain]	0.00321731	0.0022062	0.00217282	0.00291272	0.00213911	0.00247421	0.00230801	0.00249131	0.00281474	0.00274683	0.00298839	0.00221768	0.00198382	0.00260938	0.00180616	0.00214323	0.00272682	0.00162031	0.00230461	0.00183311	0.00144605	0.00202166	0.00182876	0.00300456	0.00213151	0.00266737	0.00233335	0.00191047	0.00209614
4	P49908	SEPP1_HUMAN	Selenoprotein P (SeP)	0.000236696	0.000227463	0.000235254	0.000172318	0.000236802	0.000240533	0.000262697	0.000226004	0.000239642	0.000255914	0.000212953	0.000280511	0.000266968	0.000239625	0.000277329	0.00030868	0.000231516	0.000150972	0.000190469	0.000185687	0.000214335	0.000203683	0.000190229	0.000291664	0.000186677	0.000209733	0.000173649	0.00027358	0.000220642
15	P01023	A2MG_HUMAN	Alpha-2-macroglobulin (Alpha-2-M) (C3 and PZP-like alpha-2-macroglobulin domain-containing protein 5)	0.0794731	0.0814317	0.142378	0.0878142	0.111912	0.0899823	0.0985205	0.0982292	0.11335	0.063467	0.130017	0.0831093	0.149083	0.0724185	0.08488	0.0930245	0.10089	0.0989802	0.0927795	0.0687575	0.104405	0.114912	0.0583925	0.054392	0.0809031	0.0843278	0.0720518	0.0935722	0.0819165
6	P26927	HGFL_HUMAN	Hepatocyte growth factor-like protein (Macrophage stimulatory protein) (Macrophage-stimulating protein) (MSP) [Cleaved into: Hepatocyte growth factor-like protein alpha chain; Hepatocyte growth factor-like protein beta chain]	0.000251469	0.000154017	0.000245609	0.000315059	0.000304686	0.000148994	0.000210402	8.08721e-05	0.000295795	0.00025254	0.000255146	0.000207237	0.000199568	8.00528e-05	0.000288787	0.00023237	9.81872e-05	0.000236803	0.00020838	8.22867e-05	0.000193011	0.000161546	0.000191128	0.000148928	0.000188339	0.000234275	0.000196748	0.000146856	0.000159009
15	P02647	APOA1_HUMAN	Apolipoprotein A-I (Apo-AI) (ApoA-I) (Apolipoprotein A1) [Cleaved into: Proapolipoprotein A-I (ProapoA-I); Truncated apolipoprotein A-I (Apolipoprotein A-I(1-242))]	0.132962	0.128244	0.146588	0.131341	0.145947	0.153039	0.159489	0.144429	0.150971	0.16034	0.1486	0.146423	0.157815	0.150579	0.123657	0.136992	0.152081	0.104067	0.122486	0.12556	0.108233	0.122877	0.112124	0.112228	0.114144	0.143225	0.147463	0.139971	0.121609
14	P13645	K1C10_HUMAN	Keratin, type I cytoskeletal 10 (Cytokeratin-10) (CK-10) (Keratin-10) (K10)	0.00266173	0.000195152	0.000631203	0.00089908	0.000376987	0.00821937	0.00155733	0.00487743	0.000378374	0.00028712	0.000800422	0.00049271	0.00196692	0.00189511	0.00183382	0.00104492	0.00256771	0.00198261	0.000196918	0.0035344	0.000733945	0.000885892	0.000197533	0.000274759	0.0023739	0.00133082	0.000858918	0.000868095	0.00176092
9	P04278	SHBG_HUMAN	Sex hormone-binding globulin (SHBG) (Sex steroid-binding protein) (SBP) (Testis-specific androgen-binding protein) (ABP) (Testosterone-estradiol-binding globulin) (TeBG) (Testosterone-estrogen-binding globulin)	0.000724779	0.000640424	0.00112475	0.000792597	0.000456314	0.0011798	0.00100346	0.00261099	0.000891828	0.000439	0.00288566	0.000553406	0.000390474	0.00034286	0.000503231	0.00105204	0.00156424	0.00156216	0.000869116	0.000500976	0.000401889	0.00154181	0.00120798	0.000388312	0.00112589	0.000590482	0.000827229	0.000729965	0.000425728
7	P02654	APOC1_HUMAN	Apolipoprotein C-I (Apo-CI) (ApoC-I) (Apolipoprotein C1) [Cleaved into: Truncated apolipoprotein C-I]	0.000847686	0.00111795	0.00112446	0.00141071	0.00397664	0.00338639	0.00173307	0.00113788	0.00186702	0.00302637	0.000648863	0.00349477	0.00303931	0.00401791	0.00176438	0.00256365	0.00121687	0.000497114	0.00122114	0.0041662	0.00169815	0.00133437	0.00140589	0.00130365	0.000486339	0.00147488	0.00447649	0.00325641	0.00270083
2	P00915	CAH1_HUMAN	Carbonic anhydrase 1 (EC 4.2.1.1) (Carbonate dehydratase I) (Carbonic anhydrase B) (CAB) (Carbonic anhydrase I) (CA-I)	3.15465e-05	2.36354e-05	1.90727e-05	4.68059e-05	9.06957e-05	1.98024e-05	2.72431e-05	2.05822e-05	2.52739e-05	6.69118e-05	2.71625e-05	3.14148e-05	4.93824e-05	3.37098e-05	3.28294e-05	5.31365e-05	5.48699e-05	2.00749e-05	1.84148e-05	4.38435e-06	1.28675e-05	1.65962e-05	3.73373e-05	3.62371e-05	7.54739e-05	2.55848e-05	2.682e-05	3.01605e-05	8.01853e-06
4	O14791	APOL1_HUMAN	Apolipoprotein L1 (Apolipoprotein L) (Apo-L) (ApoL) (Apolipoprotein L-I) (ApoL-I)	0.000186805	0.000491514	0.000226872	0.000187615	0.000591025	0.00038304	0.000288118	0.000593781	0.000186958	0.000526097	0.000446122	0.000301425	0.000391618	0.000291383	0.000320143	0.000209835	0.000320552	9.63867e-05	0.000229695	8.32924e-05	0.000264277	0.000635817	0.000355483	0.000415197	0.000276363	0.000164397	0.00089298	0.000246986	0.000245155
4	P22352	GPX3_HUMAN	Glutathione peroxidase 3 (GPx-3) (GSHPx-3) (EC 1.11.1.9) (Extracellular glutathione peroxidase) (Plasma glutathione peroxidase) (GPx-P) (GSHPx-P)	0.000887323	0.000776747	0.000610087	0.00103889	0.00101538	0.000595519	0.000592741	0.000910448	0.000885311	0.00109984	0.000729032	0.000947197	0.00112509	0.000658952	0.00113857	0.000840376	0.000812941	0.000763934	0.000869156	0.000652152	0.000732939	0.000688549	0.000598282	0.000713526	0.000847387	0.00106058	0.000918712	0.000913736	0.000431499
15	Q96PD5	PGRP2_HUMAN	N-acetylmuramoyl-L-alanine amidase (EC 3.5.1.28) (Peptidoglycan recognition protein 2) (Peptidoglycan recognition protein long) (PGRP-L)	0.00309537	0.00348409	0.00289654	0.00451131	0.00433203	0.00273786	0.00327644	0.00161761	0.00307544	0.00321827	0.00177872	0.00299917	0.00273054	0.00325712	0.00332455	0.00310982	0.00192469	0.00248837	0.00199578	0.00267595	0.00182898	0.00146258	0.00169522	0.00253681	0.00251722	0.00226154	0.00229059	0.00246593	0.00236108
2	Q15582	BGH3_HUMAN	Transforming growth factor-beta-induced protein ig-h3 (Beta ig-h3) (Kerato-epithelin) (RGD-containing collagen-associated protein) (RGD-CAP)	9.26871e-05	0.000101181	8.80873e-05	4.2405e-05	8.96377e-05	7.54871e-05	8.06461e-05	0.000119735	9.55312e-05	9.35164e-05	3.43846e-05	0.000104949	8.493e-05	8.94541e-05	8.22884e-05	8.92588e-05	3.23886e-05	9.75005e-05	3.37136e-05	9.09394e-05	6.66674e-05	5.24644e-05	9.05082e-05	8.78594e-05	9.81263e-05	9.45627e-05	5.6382e-05	4.20891e-05	6.73045e-05
15	P00748	FA12_HUMAN	Coagulation factor XII (EC 3.4.21.38) (Hageman factor) (HAF) [Cleaved into: Coagulation factor XIIa heavy chain; Beta-factor XIIa part 1; Coagulation factor XIIa light chain (Beta-factor XIIa part 2)]	0.00322429	0.00351693	0.00292071	0.00372294	0.00341091	0.00210608	0.00305775	0.00390761	0.0032306	0.00335961	0.00294154	0.00352296	0.00323304	0.00200673	0.00166135	0.00349805	0.00125915	0.00112302	0.00353323	0.00302356	0.00149703	0.00226471	0.00238905	0.00382685	0.00329085	0.00160039	0.00215325	0.00170008	0.00265998
8	P35527	K1C9_HUMAN	Keratin, type I cytoskeletal 9 (Cytokeratin-9) (CK-9) (Keratin-9) (K9)	0.00103201	9.11616e-05	0.000222669	0.000494991	0.000228019	0.00436484	0.000663726	0.00185184	0.000180511	9.26748e-05	0.000279149	0.000334321	0.00131531	0.0012406	0.000485384	0.000305342	0.000834059	0.000410864	6.69585e-05	0.00220005	0.000492916	0.000804516	0.000130884	0.000157391	0.000691907	0.00035452	0.000408407	0.000464566	0.000866126
15	P04264	K2C1_HUMAN	Keratin, type II cytoskeletal 1 (67 kDa cytokeratin) (Cytokeratin-1) (CK-1) (Hair alpha protein) (Keratin-1) (K1) (Type-II keratin Kb1)	0.00541094	0.000481296	0.00137988	0.00219253	0.000979918	0.0181384	0.0030597	0.0102118	0.000920649	0.00076244	0.00154317	0.00152288	0.00557536	0.00519547	0.00274213	0.00191192	0.00460078	0.00323647	0.000607804	0.00901666	0.00198913	0.00253368	0.000677462	0.000733778	0.0042864	0.0021364	0.00193805	0.00200695	0.00368435
12	P02753	RET4_HUMAN	Retinol-binding protein 4 (Plasma retinol-binding protein) (PRBP) (RBP) [Cleaved into: Plasma retinol-binding protein(1-182); Plasma retinol-binding protein(1-181); Plasma retinol-binding protein(1-179); Plasma retinol-binding protein(1-176)]	0.00480517	0.00491702	0.00309147	0.00589985	0.00553007	0.00425685	0.0037372	0.00499648	0.00421492	0.00827274	0.00552249	0.00695845	0.00473815	0.00604397	0.00512083	0.00489153	0.00336599	0.00183744	0.00393527	0.00507691	0.00267008	0.00355939	0.00714081	0.00537217	0.00238842	0.00289509	0.00433155	0.00642662	0.0093446
5	P02776	PLF4_HUMAN	Platelet factor 4 (PF-4) (C-X-C motif chemokine 4) (Iroplact) (Oncostatin-A) [Cleaved into: Platelet factor 4, short form]	0.00102481	0.000755646	0.000693963	0.00107729	0.00172461	0.00102781	0.000853088	0.000632578	0.00110645	0.00181486	0.000550057	0.00106735	0.00127719	0.000851361	0.00102659	0.00119504	0.00052416	0.000574528	0.000869189	0.000641404	0.00119051	0.000698171	0.000701361	0.000738325	0.000842968	0.000812991	0.00106066	0.000864723	0.000639363
14	P02790	HEMO_HUMAN	Hemopexin (Beta-1B-glycoprotein)	0.0899388	0.103912	0.0897252	0.100057	0.0808478	0.0891004	0.0888684	0.0931175	0.0947728	0.0894961	0.0968603	0.0815123	0.0897307	0.0919407	0.0863683	0.0612953	0.0728749	0.0423228	0.0544758	0.0570734	0.0858998	0.0787692	0.0365144	0.0749354	0.0686149	0.0755377	0.0669654	0.0832401	0.0853588
15	P01019	ANGT_HUMAN	Angiotensinogen (Serpin A8) [Cleaved into: Angiotensin-1 (Angiotensin 1-10) (Angiotensin I) (Ang I); Angiotensin-2 (Angiotensin 1-8) (Angiotensin II) (Ang II); Angiotensin-3 (Angiotensin 2-8) (Angiotensin III) (Ang III) (Des-Asp[1]-angiotensin II); Angiotensin-4 (Angiotensin 3-8) (Angiotensin IV) (Ang IV); Angiotensin 1-9; Angiotensin 1-7; Angiotensin 1-5; Angiotensin 1-4]	0.00898199	0.00943902	0.00729596	0.00825902	0.00834409	0.00965857	0.00889175	0.0138141	0.00888836	0.0114968	0.0163015	0.00616555	0.00737408	0.00907797	0.0068349	0.00731257	0.00817837	0.00760501	0.00774851	0.0063196	0.00552814	0.00692614	0.00730102	0.00856133	0.0069438	0.00897156	0.00565879	0.00685637	0.00929993
10	P02768	ALBU_HUMAN	Serum albumin	0.000111039	0.000156155	0.000157977	0.00261924	0.000390365	0.00244457	0.000140807	0.00109357	0.000170616	0.000147743	0.000245567	0.000142407	0.000320866	0.000208774	0.000123043	0.000241755	0.000189335	0.000155298	0.000182585	0.000438521	9.70322e-05	0.00112461	7.59875e-05	9.57332e-05	0.000104983	9.96774e-05	0.00010011	9.73638e-05	0.000113694
12	P02652	APOA2_HUMAN	Apolipoprotein A-II (Apo-AII) (ApoA-II) (Apolipoprotein A2) [Cleaved into: Proapolipoprotein A-II (ProapoA-II); Truncated apolipoprotein A-II (Apolipoprotein A-II(1-76))]	0.00909172	0.00710919	0.00721804	0.00872008	0.00983902	0.0101035	0.00696235	0.00982954	0.00835477	0.0119948	0.00771718	0.0105503	0.00770963	0.0113219	0.00724092	0.00825909	0.00784034	0.00546211	0.00604843	0.0071541	0.00657947	0.00637153	0.0043553	0.004969	0.00560532	0.0048507	0.00832632	0.00811162	0.00816225
14	P27169	PON1_HUMAN	Serum paraoxonase/arylesterase 1 (PON 1) (EC 3.1.1.2) (EC 3.1.1.81) (EC 3.1.8.1) (Aromatic esterase 1) (A-esterase 1) (K-45) (Serum aryldialkylphosphatase 1)	0.00448752	0.00584805	0.00326176	0.00409736	0.00508664	0.00659397	0.00487437	0.0037579	0.00488822	0.00751957	0.00703168	0.00612563	0.00624287	0.0063976	0.00659793	0.00504164	0.00449295	0.00491199	0.00206158	0.00371422	0.00324969	0.00355933	0.00189741	0.00423127	0.00430486	0.00504661	0.00532265	0.00386864	0.00483297
14	P02766	TTHY_HUMAN	Transthyretin (ATTR) (Prealbumin) (TBPA)	0.0026782	0.00583474	0.00505507	0.00305255	0.00318265	0.00520572	0.00251412	0.0058156	0.00528795	0.0104169	0.0068716	0.00637013	0.00423491	0.005718	0.00417665	0.00627571	0.00482886	0.00314714	0.00495706	0.00373835	0.00274449	0.00140857	0.00432996	0.00395531	0.00322634	0.00460807	0.00415946	0.00436508	0.00466724
14	P02751	FINC_HUMAN	Fibronectin (FN) (Cold-insoluble globulin) (CIG) [Cleaved into: Anastellin; Ugl-Y1; Ugl-Y2; Ugl-Y3]	0.00086989	0.000814388	0.000523163	0.00129697	0.00284783	0.000680878	0.00179951	0.000417265	0.000324568	0.00102625	0.000445057	0.00138477	0.00151077	0.000843146	0.00100787	0.000257174	0.000287499	0.000347402	0.000376957	0.00136189	0.00170189	0.000284879	0.000197789	0.000260559	0.000330225	0.000315143	0.000407672	0.00106895	0.000408145
2	P48668	K2C6C_HUMAN	Keratin, type II cytoskeletal 6C (Cytokeratin-6C) (CK-6C) (Cytokeratin-6E) (CK-6E) (Keratin K6h) (Keratin-6C) (K6C) (Type-II keratin Kb12)	3.13242e-05	9.34244e-06	1.3231e-05	2.46034e-05	9.82844e-06	0.000219163	4.93678e-06	0.000142548	2.74078e-06	1.08324e-05	2.21426e-05	6.53764e-05	8.36645e-05	5.3072e-05	1.82175e-05	3.29951e-05	4.17659e-05	3.4846e-05	4.80084e-06	9.31375e-05	1.089e-05	3.8675e-05	9.49018e-06	1.86014e-06	4.18165e-05	2.36553e-05	2.27155e-05	1.66477e-05	3.11963e-05
14	P02787	TRFE_HUMAN	Serotransferrin (Transferrin) (Beta-1 metal-binding globulin) (Siderophilin)	0.000815872	0.00110806	0.000547223	0.000432	0.00119698	0.000685681	0.00105462	0.00196311	0.0015259	0.0014212	0.00094584	0.000919939	0.000476174	0.00191487	0.000424635	0.000278988	0.000522552	0.000381225	0.000763038	0.000667938	0.000449132	0.0016855	0.000233347	0.000423269	0.000463788	0.000737217	0.00049052	0.00065276	0.000477633

## Sheet: Selected_eptides
Protein	Peptide	Label	Precursor MZ	Precursor Charge	RT	Decoy	C28	C32	C1D22	CE57	CE60	CE61	DE55	C12	C16	C20	C21	C40	C43	C52	C54	D10	D13	D14	D17	D24	D55	D56	DE06	DE08	DE09	DE10	DE13	DE52	DE53
sp|P04114|APOB_HUMAN	VPSYTLILPSLELPVLHVPR		748.444	3	47.8628	FALSE	1.95806e+06	1.67372e+06	778962	2.43656e+06	1.68494e+06	1.45089e+06	1.11393e+06	1.21654e+06	1.77302e+06	1.97479e+06	626268	1.71722e+06	604665	3.06984e+06	1.16942e+06	2.23017e+06	1.31678e+06	1.48113e+06	1.51905e+06	1.91128e+06	1.81983e+06	391072	1.21803e+06	2.21543e+06	1.17476e+06	1.55628e+06	1.9081e+06	2.2997e+06	1.93268e+06
sp|P04114|APOB_HUMAN	YHWEHTGLTLR		471.574	3	13.261	FALSE	480201	669684	238780	616353	702054	608800	478860	405071	579163	607089	107120	466379	203507	848580	384010	852809	386357	564865	494195	614932	496804	32471	390446	908611	366842	629993	536073	992836	617404
sp|P04114|APOB_HUMAN	ITLPDFR		431.245	2	23.7882	FALSE	3.0612e+06	1.82138e+06	1.01606e+06	596902	655918	798362	1.07252e+06	1.50272e+06	1.25672e+06	1.15047e+06	1.07618e+06	692784	270691	1.27329e+06	545897	1.69641e+06	1.35439e+06	1.45448e+06	1.6084e+06	662775	680776	575373	773396	2.82571e+06	1.16796e+06	1.88987e+06	383747	1.6029e+06	839094
sp|P04114|APOB_HUMAN	TEVIPPLIENR		640.864	2	24.9779	FALSE	4.99371e+06	3.60834e+06	1.66396e+06	3.82579e+06	3.7589e+06	3.48117e+06	2.39326e+06	2.67808e+06	2.98458e+06	3.07289e+06	1.84135e+06	2.70363e+06	1.02372e+06	5.30977e+06	2.17921e+06	4.61286e+06	2.48433e+06	3.41632e+06	3.36341e+06	3.385e+06	2.511e+06	1.81986e+06	2.4033e+06	4.78664e+06	2.28495e+06	3.83921e+06	4.21986e+06	4.78077e+06	2.95754e+06
sp|P04114|APOB_HUMAN	FIIPSPK		401.247	2	19.6106	FALSE	2.12559e+06	1.37291e+06	557263	952209	984688	1.4629e+06	855602	1.2365e+06	1.36008e+06	1.37293e+06	669681	845349	317345	2.48646e+06	691059	2.24102e+06	1.00017e+06	1.33987e+06	1.26462e+06	1.00347e+06	1.01669e+06	500567	742985	2.00764e+06	949531	1.29647e+06	835960	1.951e+06	1.09309e+06
sp|P04114|APOB_HUMAN	HINIDQFVR		571.309	2	18.3414	FALSE	1.94118e+06	1.57151e+06	826691	1.10812e+06	1.10967e+06	1.27975e+06	991154	1.24234e+06	1.4077e+06	1.75123e+06	872127	1.3314e+06	518457	2.02356e+06	863355	2.24414e+06	1.125e+06	1.31088e+06	1.16342e+06	1.42687e+06	1.14086e+06	742692	1.16877e+06	1.91836e+06	1.05666e+06	1.56144e+06	747116	1.78155e+06	1.41931e+06
sp|P04114|APOB_HUMAN	TSSFALNLPTLPEVK		808.948	2	37.1297	FALSE	2.23725e+06	1.46712e+06	765284	1.70335e+06	1.31951e+06	1.41439e+06	1.22994e+06	1.39313e+06	1.51295e+06	1.45388e+06	724060	1.26008e+06	442781	2.54343e+06	825175	1.92949e+06	1.29179e+06	1.72424e+06	1.86412e+06	1.51488e+06	1.19089e+06	983156	1.25618e+06	2.10742e+06	1.26068e+06	1.81076e+06	1.2711e+06	1.98092e+06	1.25838e+06
sp|P04114|APOB_HUMAN	QIDDIDVR		487.251	2	9.99101	FALSE	524341	573826	268698	459053	477662	473179	399445	183662	377555	347895	220668	255150	62449	585144	371577	479555	335282	613142	349113	415134	277720	244624	252258	811140	240132	619960	575249	726963	320939
sp|P04114|APOB_HUMAN	ATGVLYDYVNK		621.822	2	17.3367	FALSE	1.95012e+06	2.00176e+06	797364	1.72264e+06	1.95078e+06	1.97073e+06	1.39361e+06	1.29245e+06	1.87443e+06	1.9701e+06	530351	1.35907e+06	556414	3.00739e+06	1.11848e+06	3.29338e+06	1.44651e+06	1.87293e+06	1.65785e+06	2.07087e+06	1.43823e+06	932162	1.17509e+06	2.94884e+06	1.12825e+06	2.13862e+06	1.61132e+06	2.9872e+06	1.8972e+06
sp|P04114|APOB_HUMAN	FIIPGLK		394.257	2	28.9803	FALSE	1.70991e+06	1.51691e+06	524710	876601	882010	1.43606e+06	1.09125e+06	1.29319e+06	1.52382e+06	1.38923e+06	415461	919408	385188	2.4833e+06	680446	1.94599e+06	1.04107e+06	1.27496e+06	1.18393e+06	920037	975822	571740	864614	2.12395e+06	986702	1.57272e+06	466072	2.15312e+06	1.02462e+06
sp|P04114|APOB_HUMAN	VEDIPLAR		456.761	2	13.1252	FALSE	1.21392e+06	1.35419e+06	569419	564316	678009	1.01256e+06	800564	633326	867026	873513	470648	603881	269070	1.3108e+06	707289	1.54736e+06	695345	1.09542e+06	846212	935372	634287	451412	601347	1.69266e+06	592977	1.24185e+06	587451	1.41081e+06	778795
sp|P04114|APOB_HUMAN	TPALHFK		407.235	2	7.61761	FALSE	268978	291104	102820	417638	338220	328733	184883	207128	246278	315127	58833.4	282214	94248.7	592073	235899	542464	135924	259253	220421	365105	268686	166438	200181	354298	173511	231826	473670	457219	302762
sp|P04114|APOB_HUMAN	TGISPLALIK		506.824	2	31.6408	FALSE	3.06116e+06	1.4898e+06	654574	968634	737396	774185	670429	1.70403e+06	1.24533e+06	1.21086e+06	984614	644227	202802	1.68135e+06	431274	1.62418e+06	1.08957e+06	1.52816e+06	1.72376e+06	610417	501026	411644	789689	2.3952e+06	1.05901e+06	1.47433e+06	910767	1.10348e+06	957979
sp|P04114|APOB_HUMAN	FPEVDVLTK		524.29	2	23.3831	FALSE	1.35429e+06	873368	387827	789135	705921	789252	587474	730081	874971	832757	439041	595286	226181	1.28248e+06	425034	1.20843e+06	639425	948961	792414	714657	569334	364475	501206	1.22619e+06	620012	905894	570334	1.07619e+06	698598
sp|P04114|APOB_HUMAN	IAELSATAQEIIK		693.896	2	24.563	FALSE	1.80998e+06	1.65742e+06	758256	1.37484e+06	1.32076e+06	1.52159e+06	1.41965e+06	1.14794e+06	1.50307e+06	1.67964e+06	590310	1.14675e+06	429717	2.72753e+06	930895	2.36805e+06	1.18438e+06	1.47168e+06	1.45004e+06	1.3976e+06	1.23347e+06	847856	1.02506e+06	2.26326e+06	1.05e+06	1.91622e+06	1.11458e+06	2.6003e+06	1.5138e+06
sp|P01024|CO3_HUMAN	TFISPIK		403.245	2	16.4584	FALSE	7.03021e+06	4.78869e+06	5.0392e+06	6.95719e+06	5.50793e+06	6.0393e+06	4.51992e+06	5.77308e+06	7.12963e+06	6.67084e+06	5.02414e+06	5.39275e+06	3.30094e+06	7.80904e+06	6.16797e+06	1.02921e+07	5.00365e+06	9.72598e+06	7.46937e+06	7.97611e+06	6.75244e+06	5.63966e+06	6.49721e+06	1.02777e+07	7.61484e+06	6.03312e+06	6.84427e+06	6.87813e+06	7.35319e+06
sp|P01024|CO3_HUMAN	VVLVAVDK		421.771	2	13.5208	FALSE	5.96864e+06	4.97567e+06	4.50581e+06	4.85136e+06	4.44344e+06	5.75394e+06	4.66259e+06	5.33321e+06	5.21723e+06	5.31421e+06	4.66882e+06	4.74014e+06	3.54148e+06	6.59484e+06	5.81994e+06	8.75736e+06	4.51241e+06	9.27105e+06	7.29712e+06	7.24816e+06	5.80383e+06	3.50294e+06	5.7028e+06	9.30082e+06	6.63321e+06	5.95061e+06	4.84131e+06	7.20992e+06	6.2274e+06
sp|P01024|CO3_HUMAN	ISLPESLK		443.766	2	18.4392	FALSE	6.79501e+06	4.51184e+06	5.08244e+06	4.74974e+06	4.01271e+06	5.64909e+06	4.55224e+06	5.98822e+06	6.57164e+06	5.9612e+06	5.69116e+06	4.83104e+06	2.88172e+06	7.18335e+06	5.22522e+06	9.59589e+06	4.72458e+06	9.47256e+06	8.27137e+06	6.99513e+06	6.74999e+06	5.67598e+06	7.17341e+06	9.7711e+06	7.68677e+06	5.94384e+06	3.47936e+06	6.82468e+06	6.56529e+06
sp|P01024|CO3_HUMAN	DFDFVPPVVR		595.814	2	33.1697	FALSE	1.80772e+07	1.18055e+07	1.21987e+07	1.57421e+07	1.3489e+07	1.36996e+07	1.23423e+07	1.58864e+07	1.74037e+07	1.56245e+07	1.42236e+07	1.46497e+07	8.92205e+06	1.89336e+07	1.40102e+07	2.07103e+07	1.42087e+07	2.18913e+07	1.9305e+07	1.8844e+07	1.55736e+07	1.42779e+07	1.7774e+07	2.19644e+07	1.83827e+07	1.59008e+07	1.5471e+07	1.70481e+07	1.69905e+07
sp|P01024|CO3_HUMAN	LMNIFLK		439.762	2	28.2424	FALSE	7.09287e+06	3.93643e+06	4.73125e+06	4.72124e+06	4.17219e+06	4.88613e+06	4.08249e+06	7.13628e+06	6.46858e+06	6.08377e+06	5.02079e+06	5.35743e+06	3.3643e+06	7.00285e+06	3.94695e+06	7.63303e+06	4.37625e+06	8.54407e+06	7.66973e+06	6.27243e+06	6.26214e+06	4.19338e+06	6.86417e+06	1.01545e+07	8.19802e+06	5.16716e+06	3.85335e+06	6.67657e+06	6.05703e+06
sp|P01024|CO3_HUMAN	FISLGEAC[CAM]K		512.76	2	15.0363	FALSE	6.9334e+06	6.07359e+06	6.97601e+06	6.42654e+06	6.65453e+06	7.79351e+06	6.43701e+06	6.40795e+06	8.19654e+06	7.35302e+06	6.85224e+06	6.37684e+06	4.77073e+06	8.68803e+06	8.34375e+06	1.08877e+07	6.22434e+06	1.1154e+07	8.44833e+06	1.01434e+07	8.18986e+06	7.12254e+06	8.03471e+06	1.18512e+07	8.09634e+06	7.98352e+06	7.34568e+06	9.26499e+06	8.88716e+06
sp|P01024|CO3_HUMAN	SGIPIVTSPYQIHFTK		596.661	3	28.6947	FALSE	2.84521e+06	1.75727e+06	2.10862e+06	2.65949e+06	2.11419e+06	2.69917e+06	1.99431e+06	2.33967e+06	2.83484e+06	2.54538e+06	2.39354e+06	2.25286e+06	1.54904e+06	3.18701e+06	2.26588e+06	3.94836e+06	2.19091e+06	4.33292e+06	3.29657e+06	3.72071e+06	2.5859e+06	2.29245e+06	3.05381e+06	4.59526e+06	2.9865e+06	2.58314e+06	2.77223e+06	3.25998e+06	3.43965e+06
sp|P01024|CO3_HUMAN	TIYTPGSTVLYR		685.869	2	19.8446	FALSE	1.26319e+07	9.67914e+06	1.00807e+07	9.92386e+06	9.11763e+06	1.12284e+07	9.37757e+06	1.03157e+07	1.27137e+07	1.11719e+07	1.09337e+07	9.44984e+06	6.85556e+06	1.32447e+07	1.10328e+07	1.64702e+07	1.10418e+07	1.65307e+07	1.45019e+07	1.39693e+07	1.18954e+07	1.10546e+07	1.28408e+07	1.77296e+07	1.26664e+07	1.23481e+07	8.29369e+06	1.26451e+07	1.29222e+07
sp|P01024|CO3_HUMAN	AAVYHHFISDGVR		491.253	3	8.51798	FALSE	2.47928e+06	2.05553e+06	2.15573e+06	1.90673e+06	1.85641e+06	2.37442e+06	1.87986e+06	2.27728e+06	2.55723e+06	2.03665e+06	2.19585e+06	1.9299e+06	1.528e+06	2.62862e+06	2.54268e+06	4.03101e+06	1.95573e+06	4.27436e+06	3.18922e+06	3.06928e+06	2.57473e+06	1.15089e+06	2.74396e+06	4.44887e+06	2.72405e+06	2.67633e+06	2.10112e+06	2.95042e+06	2.57241e+06
sp|P01024|CO3_HUMAN	NTLIIYLDK		546.819	2	25.8516	FALSE	9.68474e+06	6.35759e+06	4.3855e+06	9.51652e+06	6.44557e+06	7.91188e+06	6.05334e+06	7.20484e+06	7.47215e+06	8.07122e+06	6.35426e+06	7.38743e+06	5.1913e+06	1.0732e+07	7.62592e+06	1.31924e+07	7.18405e+06	1.32394e+07	1.0611e+07	1.08242e+07	7.59869e+06	1.87239e+06	8.74491e+06	1.39416e+07	1.01082e+07	8.42757e+06	8.2129e+06	1.00429e+07	9.58317e+06
sp|P01024|CO3_HUMAN	TGLQEVEVK		501.777	2	9.67421	FALSE	2.52876e+06	1.98277e+06	2.33359e+06	2.03951e+06	2.28904e+06	3.14027e+06	2.14191e+06	2.14241e+06	2.45452e+06	2.13301e+06	2.13807e+06	1.93665e+06	1.64156e+06	3.04042e+06	3.02679e+06	4.6139e+06	1.75206e+06	5.13059e+06	3.13112e+06	3.75935e+06	2.55358e+06	2.18704e+06	2.60057e+06	5.13406e+06	2.71407e+06	2.85429e+06	2.51722e+06	3.72801e+06	2.63311e+06
sp|P01024|CO3_HUMAN	VELLHNPAFC[CAM]SLATTK		600.982	3	24.3576	FALSE	5.41523e+06	3.73606e+06	4.3448e+06	3.38213e+06	3.31688e+06	5.03832e+06	3.95998e+06	4.9126e+06	5.56215e+06	4.4877e+06	4.70828e+06	3.87466e+06	2.76653e+06	5.83944e+06	4.28575e+06	7.77407e+06	4.3563e+06	8.16619e+06	6.98702e+06	6.26989e+06	5.40514e+06	4.56585e+06	5.67521e+06	8.92215e+06	5.90753e+06	5.51695e+06	2.64169e+06	6.13082e+06	5.77894e+06
sp|P01024|CO3_HUMAN	LSINTHPSQKPLSITVR		473.524	4	15.8658	FALSE	3.62671e+06	2.44677e+06	2.61716e+06	3.63028e+06	2.88296e+06	3.28797e+06	2.62316e+06	3.00054e+06	3.86879e+06	3.25422e+06	2.26409e+06	2.9138e+06	1.89104e+06	4.29216e+06	3.06199e+06	5.80263e+06	2.82219e+06	5.22192e+06	4.13699e+06	4.43053e+06	3.89786e+06	2.31769e+06	3.52331e+06	5.39631e+06	3.75738e+06	3.27413e+06	3.70219e+06	4.00193e+06	4.56761e+06
sp|P01024|CO3_HUMAN	SSLSVPYVIVPLK		701.421	2	36.058	FALSE	9.89834e+06	5.12851e+06	5.63411e+06	7.82849e+06	6.36885e+06	7.84964e+06	5.93348e+06	8.41831e+06	9.2655e+06	8.68394e+06	6.51738e+06	7.8731e+06	5.10196e+06	1.04668e+07	6.59242e+06	1.19876e+07	6.65984e+06	1.09461e+07	9.70524e+06	1.12372e+07	8.5908e+06	6.88827e+06	9.36631e+06	1.04593e+07	9.3546e+06	7.49125e+06	7.16763e+06	8.93171e+06	9.73219e+06
sp|P01024|CO3_HUMAN	TELRPGETLNVNFLLR		624.683	3	32.3043	FALSE	1.15686e+07	6.40561e+06	7.31043e+06	1.083e+07	7.68647e+06	8.80027e+06	7.51855e+06	1.02172e+07	1.00233e+07	9.72048e+06	8.74577e+06	1.00396e+07	6.07304e+06	1.34371e+07	8.36475e+06	1.08899e+07	8.06694e+06	1.37841e+07	1.2546e+07	1.25624e+07	1.10425e+07	5.15931e+06	6.58811e+06	1.38878e+07	1.28581e+07	9.70681e+06	9.18814e+06	1.11627e+07	1.13244e+07
sp|P01023|A2MG_HUMAN	GHFSISIPVK		542.811	2	20.7586	FALSE	6.64407e+06	5.68321e+06	6.67575e+06	7.08559e+06	7.30568e+06	7.09058e+06	4.89494e+06	7.25204e+06	9.4286e+06	5.15951e+06	6.29934e+06	4.66968e+06	7.23389e+06	6.71222e+06	4.51032e+06	1.17299e+07	6.47101e+06	7.20029e+06	5.7445e+06	5.35736e+06	6.64046e+06	4.51375e+06	3.56472e+06	4.79683e+06	5.55398e+06	4.44107e+06	5.4395e+06	7.17863e+06	7.79694e+06
sp|P01023|A2MG_HUMAN	VGFYESDVMGR		630.29	2	17.9796	FALSE	1.23761e+07	1.23469e+07	1.60927e+07	1.52875e+07	1.53383e+07	1.33771e+07	1.07513e+07	1.41052e+07	1.82646e+07	1.00302e+07	1.44842e+07	9.61957e+06	1.58777e+07	1.16009e+07	1.07379e+07	2.0661e+07	1.39806e+07	1.52175e+07	1.28209e+07	1.03309e+07	1.32573e+07	1.23596e+07	8.81217e+06	1.12319e+07	1.17042e+07	1.05425e+07	1.27856e+07	1.51955e+07	1.37326e+07
sp|P01023|A2MG_HUMAN	QGIPFFGQVR		574.814	2	29.5626	FALSE	9.22208e+06	8.38223e+06	9.36892e+06	9.64207e+06	8.53592e+06	7.6279e+06	7.48537e+06	6.73452e+06	1.02823e+07	6.48039e+06	1.03084e+07	5.67684e+06	8.04959e+06	8.29617e+06	6.93886e+06	9.91407e+06	9.86899e+06	9.52923e+06	7.95873e+06	6.41093e+06	8.82507e+06	8.77174e+06	6.07618e+06	7.12215e+06	7.95529e+06	7.53857e+06	6.9433e+06	9.25939e+06	8.37781e+06
sp|P01023|A2MG_HUMAN	TEVSSNHVLIYLDK		539.954	3	19.7475	FALSE	5.25277e+06	5.51104e+06	6.51772e+06	5.98474e+06	6.52422e+06	6.78543e+06	4.90967e+06	5.26057e+06	8.43194e+06	4.22685e+06	6.07717e+06	3.86828e+06	7.29037e+06	5.66541e+06	4.6408e+06	1.17507e+07	6.2232e+06	6.91178e+06	5.14352e+06	5.63926e+06	5.57013e+06	2.69348e+06	2.74826e+06	4.47951e+06	4.3999e+06	4.53198e+06	5.58927e+06	7.35981e+06	7.69862e+06
sp|P01023|A2MG_HUMAN	SASNMAIVDVK		567.795	2	14.2005	FALSE	4.56749e+06	5.73452e+06	7.70548e+06	6.15132e+06	8.24595e+06	7.50767e+06	6.04319e+06	5.43184e+06	9.23606e+06	4.58331e+06	5.36263e+06	3.47827e+06	7.78871e+06	5.13557e+06	5.42477e+06	1.2098e+07	5.46765e+06	7.50089e+06	4.88896e+06	4.75407e+06	5.77738e+06	4.86117e+06	2.72543e+06	5.51042e+06	4.27959e+06	4.79421e+06	6.54611e+06	8.48528e+06	7.32231e+06
sp|P01023|A2MG_HUMAN	LPPNVVEESAR		605.825	2	10.6803	FALSE	7.5293e+06	7.68618e+06	9.84184e+06	7.95641e+06	9.15201e+06	9.1232e+06	6.75595e+06	7.30979e+06	8.40185e+06	5.39326e+06	8.40691e+06	4.84518e+06	9.36746e+06	7.23001e+06	6.91847e+06	1.28475e+07	6.8123e+06	9.4916e+06	7.18751e+06	6.46434e+06	7.2273e+06	6.28679e+06	4.1926e+06	7.03253e+06	6.12496e+06	6.75192e+06	6.68998e+06	9.84501e+06	6.78381e+06
sp|P01023|A2MG_HUMAN	TGTHGLLVK		463.277	2	5.57782	FALSE	1.20447e+06	1.07272e+06	1.44164e+06	1.6351e+06	1.4182e+06	1.46714e+06	1.04101e+06	1.51041e+06	1.61511e+06	947256	1.23037e+06	970945	1.48108e+06	1.35791e+06	1.11949e+06	2.55812e+06	922637	1.61055e+06	1.26299e+06	1.07022e+06	1.44532e+06	1.28274e+06	656863	910625	1.21636e+06	762888	1.22923e+06	1.51872e+06	1.32821e+06
sp|P01023|A2MG_HUMAN	YDVENC[CAM]LANK		613.28	2	9.51322	FALSE	3.84056e+06	4.26656e+06	6.41333e+06	3.6107e+06	5.10805e+06	5.66169e+06	4.28468e+06	3.97626e+06	5.1756e+06	2.19064e+06	5.77801e+06	2.39866e+06	6.06362e+06	3.79039e+06	4.13199e+06	7.72451e+06	3.94492e+06	6.18806e+06	4.15652e+06	3.73255e+06	4.26707e+06	3.74131e+06	2.55918e+06	3.93056e+06	3.43203e+06	3.92032e+06	2.48289e+06	6.40425e+06	3.97686e+06
sp|P01023|A2MG_HUMAN	DTVIKPLLVEPEGLEK		594.008	3	28.3362	FALSE	9.09084e+06	8.0083e+06	1.02237e+07	8.65203e+06	1.01906e+07	1.07735e+07	7.63519e+06	9.2832e+06	1.2756e+07	5.5385e+06	1.16585e+07	5.83533e+06	1.09012e+07	8.84141e+06	6.6244e+06	1.69408e+07	1.00335e+07	1.10626e+07	9.37634e+06	8.09488e+06	8.56581e+06	7.18929e+06	5.18794e+06	7.29789e+06	7.74089e+06	7.02176e+06	6.119e+06	1.17925e+07	1.01165e+07
sp|P01023|A2MG_HUMAN	NEDSLVFVQTDK		697.844	2	18.428	FALSE	8.26394e+06	8.85371e+06	1.15713e+07	9.03182e+06	9.60464e+06	1.0434e+07	9.1641e+06	8.34458e+06	1.1374e+07	4.71692e+06	1.29602e+07	5.17477e+06	1.06819e+07	7.77997e+06	7.61905e+06	1.40092e+07	1.03195e+07	1.14018e+07	8.79122e+06	7.49539e+06	8.1757e+06	8.05048e+06	5.33968e+06	7.25091e+06	6.96277e+06	7.61647e+06	5.39432e+06	1.1203e+07	9.07088e+06
sp|P01023|A2MG_HUMAN	HYDGSYSTFGER		709.802	2	6.68727	FALSE	4.19123e+06	4.01616e+06	5.1281e+06	4.9617e+06	4.60616e+06	4.57994e+06	3.6426e+06	4.18898e+06	5.33801e+06	2.72532e+06	4.91963e+06	2.51071e+06	5.14866e+06	3.87969e+06	3.73531e+06	7.73524e+06	3.87804e+06	5.6114e+06	3.62202e+06	3.67119e+06	4.08028e+06	3.45538e+06	2.33734e+06	3.27299e+06	3.4261e+06	3.32227e+06	3.88165e+06	4.93559e+06	3.91406e+06
sp|P01023|A2MG_HUMAN	DMYSFLEDMGLK		724.825	2	44.9769	FALSE	1.3081e+07	1.07914e+07	1.48626e+07	1.29964e+07	1.30855e+07	1.29303e+07	1.16428e+07	1.52557e+07	2.13681e+07	1.09812e+07	1.78319e+07	9.57065e+06	1.52802e+07	1.28602e+07	9.43878e+06	1.7121e+07	1.31941e+07	1.58139e+07	1.23296e+07	1.03727e+07	1.2737e+07	8.23224e+06	7.70184e+06	1.0882e+07	1.34525e+07	9.86902e+06	8.82113e+06	1.57451e+07	1.62153e+07
sp|P01023|A2MG_HUMAN	AYIFIDEAHITQALIWLSQR		796.762	3	48.0553	FALSE	1.98749e+06	2.8856e+06	1.39446e+06	3.39406e+06	2.48199e+06	2.36751e+06	2.86624e+06	1.06027e+06	2.6708e+06	2.0641e+06	3.78255e+06	2.40872e+06	3.93525e+06	2.39196e+06	2.40405e+06	4.10888e+06	3.71955e+06	3.51162e+06	2.04611e+06	3.0757e+06	1.98804e+06	132261	45057.6	1.93296e+06	2.12142e+06	2.67014e+06	1.78223e+06	3.59923e+06	3.22927e+06
sp|P01023|A2MG_HUMAN	HNVYINGITYTPVSSTNEK		713.023	3	17.543	FALSE	7.60911e+06	8.37631e+06	1.04181e+07	6.83884e+06	7.70338e+06	8.55105e+06	7.53911e+06	6.98298e+06	1.20076e+07	6.10828e+06	9.71262e+06	5.0402e+06	9.34982e+06	7.35262e+06	7.28927e+06	1.42226e+07	1.00194e+07	1.0043e+07	7.34609e+06	7.12252e+06	7.99991e+06	6.81179e+06	4.69264e+06	6.79877e+06	6.30113e+06	7.02725e+06	6.03993e+06	9.69685e+06	9.59213e+06
sp|P01023|A2MG_HUMAN	IAQWQSFQLEGGLK		802.925	2	28.1346	FALSE	7.72483e+06	6.27781e+06	9.53219e+06	8.07159e+06	8.52713e+06	7.28367e+06	6.15877e+06	8.00985e+06	9.85567e+06	4.44092e+06	8.98394e+06	5.06681e+06	9.18922e+06	6.48463e+06	5.26041e+06	1.01372e+07	7.75042e+06	9.02489e+06	7.62324e+06	5.60479e+06	7.0728e+06	6.65639e+06	5.04849e+06	6.20454e+06	6.52869e+06	5.88719e+06	4.65357e+06	9.52242e+06	7.47258e+06
sp|P0C0L5|CO4B_HUMAN	AEMADQAAAWLTR		717.346	2	25.0747	FALSE	2.34581e+06	1.96185e+06	1.33969e+06	992311	1.02102e+06	1.07412e+06	1.60133e+06	1.65561e+06	1.69917e+06	1.32171e+06	1.0398e+06	1.13351e+06	739981	1.32076e+06	1.29603e+06	1.74758e+06	1.38089e+06	1.38834e+06	1.80902e+06	1.43062e+06	1.7057e+06	1.02782e+06	790109	2.71937e+06	2.00682e+06	990186	1.04589e+06	2.41927e+06	1.79307e+06
sp|P0C0L5|CO4B_HUMAN	ASSFLGEK		419.719	2	7.86783	FALSE	330712	396125	211596	143369	161624	182737	173163	258021	185035	211044	163658	320340	77294.6	466859	446457	588130	223468	395070	222312	7896.31	154099	269404	122844	555006	650995	255949	181598	564911	402181
sp|P0C0L5|CO4B_HUMAN	GSSTWLTAFVLK		655.361	2	39.3878	FALSE	2.18602e+06	551880	125381	808334	477314	392339	910335	883678	813833	143990	356427	1.12745e+06	481695	1.51775e+06	1.0415e+06	601447	1.02411e+06	693605	734621	880651	1.07038e+06	236779	555.654	1.3525e+06	1.51333e+06	554591	620744	2.25608e+06	1.01351e+06
sp|P0C0L5|CO4B_HUMAN	LQETSNWLLSQQQADGSFQDLSPVIHR		1033.18	3	33.186	FALSE	465571	297681	161055	134225	137285	134264	290232	232724	169116	171937	119876	234426	135664	425637	315576	375734	228460	169882	213764	266337	446180	84661.5	5414.42	406400	375045	155671	148351	559319	291995
sp|P0C0L5|CO4B_HUMAN	LLSQQQADGSFQDLSPVIHR		747.054	3	23.672	FALSE	91274.5	103437	52897	6756.51	16233	39693.1	75987.9	47101.7	39804.9	10559.4	35027.8	41679.2	33740.2	116884	92050.8	83951.7	61581.4	34176.6	50629.8	31511.7	113250	23050.4	1555.52	100256	74340	40197.5	4140.5	183815	47172.2
sp|P0C0L5|CO4B_HUMAN	PVAFSVVPTAATAVSLK		829.48	2	35.2013	FALSE	2758.56	1788.07	1576.45	7748.62	2333.09	12441.9	16167.3	5115.39	805.353	5381.67	349422	31175.8	3072.77	621041	367518	394581	16728.1	2601.13	215.485	2473.49	2507.66	4286.56	2823.91	3210.88	6134.74	15421.2	1913.83	2460.2	2792.25
sp|P00450|CERU_HUMAN	GAYPLSIEPIGVR		686.385	2	28.4445	FALSE	6.34074e+06	4.96547e+06	4.14223e+06	3.75416e+06	3.51973e+06	5.76816e+06	4.15912e+06	7.07681e+06	5.92371e+06	3.64749e+06	6.27623e+06	3.6507e+06	2.44331e+06	5.90509e+06	4.46048e+06	9.16119e+06	5.72372e+06	9.06028e+06	7.81807e+06	6.60873e+06	6.6233e+06	6.3429e+06	7.74386e+06	8.27648e+06	8.48106e+06	5.71154e+06	5.8244e+06	6.51544e+06	5.85894e+06
sp|P00450|CERU_HUMAN	KAEEEHLGILGPQLHADVGDK		564.796	4	16.6312	FALSE	1.33418e+06	1.14003e+06	905014	769330	895972	1.59574e+06	1.12431e+06	1.60085e+06	1.66822e+06	978944	1.17931e+06	1.01001e+06	619031	1.5546e+06	1.18492e+06	2.66011e+06	1.34331e+06	2.10733e+06	1.62517e+06	1.90363e+06	1.79911e+06	1.04245e+06	1.3815e+06	1.86515e+06	1.82353e+06	1.2744e+06	1.3968e+06	1.60348e+06	1.89032e+06
sp|P00450|CERU_HUMAN	DIASGLIGPLIIC[CAM]K		735.423	2	40.0181	FALSE	1.03619e+07	7.38948e+06	5.87941e+06	6.53699e+06	5.43234e+06	9.25114e+06	6.78126e+06	1.17334e+07	9.77018e+06	6.01909e+06	9.12389e+06	6.48623e+06	3.52861e+06	1.07927e+07	7.24618e+06	1.32802e+07	9.39104e+06	1.38032e+07	1.20364e+07	1.12566e+07	1.03309e+07	1.0063e+07	1.22296e+07	1.24755e+07	1.38842e+07	8.91496e+06	9.99371e+06	9.34804e+06	1.02644e+07
sp|P00450|CERU_HUMAN	VYVHLK		379.732	2	5.69518	FALSE	1.33944e+06	1.03124e+06	749359	702071	785799	1.48252e+06	883656	1.60321e+06	1.43692e+06	899791	1.02244e+06	922707	540172	1.43072e+06	1.14123e+06	2.76525e+06	863949	2.44188e+06	1.41262e+06	1.8241e+06	1.6329e+06	1.03862e+06	1.33196e+06	1.81202e+06	2.09498e+06	1.02271e+06	1.48632e+06	1.50259e+06	1.50022e+06
sp|P00450|CERU_HUMAN	DIFTGLIGPMK		596.326	2	36.5387	FALSE	7.07969e+06	5.22072e+06	4.33424e+06	3.40909e+06	3.08019e+06	5.62169e+06	4.73712e+06	8.865e+06	6.8892e+06	4.38087e+06	6.99933e+06	4.59208e+06	2.48551e+06	7.43468e+06	4.32479e+06	8.54515e+06	5.80239e+06	8.57408e+06	8.15191e+06	6.84736e+06	7.13074e+06	6.37878e+06	9.11415e+06	4.88276e+06	1.1244e+07	5.89582e+06	4.31635e+06	6.35364e+06	7.26968e+06
sp|P00450|CERU_HUMAN	DLYSGLIGPLIVC[CAM]R		788.432	2	41.9257	FALSE	1.18525e+07	8.67291e+06	7.26632e+06	7.59805e+06	6.17349e+06	9.1807e+06	7.45397e+06	1.23716e+07	1.11154e+07	6.91424e+06	1.0731e+07	7.69071e+06	4.03414e+06	1.14567e+07	7.4107e+06	1.29164e+07	1.09994e+07	1.48126e+07	1.35169e+07	1.15502e+07	1.15936e+07	9.39603e+06	1.3043e+07	1.32326e+07	1.54858e+07	9.61648e+06	9.87516e+06	1.00888e+07	1.07224e+07
sp|P00450|CERU_HUMAN	VNKDDEEFIESNK		522.914	3	6.38851	FALSE	763255	876330	625009	447560	788004	1.13765e+06	1.1196e+06	728537	1.39949e+06	434062	1.08134e+06	476988	490067	782873	1.25191e+06	1.9856e+06	1.23325e+06	2.51593e+06	1.17293e+06	1.72608e+06	857015	623302	833379	1.93833e+06	1.03694e+06	1.12872e+06	1.32578e+06	1.55666e+06	1.43109e+06
sp|P00450|CERU_HUMAN	TTIEKPVWLGFLGPIIK		638.048	3	44.8248	FALSE	4.39775e+06	3.4732e+06	2.62214e+06	3.42001e+06	2.86661e+06	4.11847e+06	3.33427e+06	4.85437e+06	5.26016e+06	2.77528e+06	4.15209e+06	3.07972e+06	1.94638e+06	4.68322e+06	3.21831e+06	6.6861e+06	4.73733e+06	6.88305e+06	4.9653e+06	5.84465e+06	5.14772e+06	1.13987e+06	4.15454e+06	5.54771e+06	6.44428e+06	3.9771e+06	5.17821e+06	4.67381e+06	5.83141e+06
sp|P00450|CERU_HUMAN	ALYLQYTDETFR		760.375	2	24.8143	FALSE	5.99928e+06	5.75511e+06	4.44176e+06	3.77309e+06	3.90077e+06	5.64471e+06	4.96909e+06	6.64422e+06	5.6877e+06	3.52699e+06	6.31247e+06	3.66706e+06	3.14074e+06	5.39459e+06	4.93951e+06	9.07475e+06	6.21294e+06	9.52454e+06	7.25512e+06	7.37751e+06	6.61873e+06	3.38837e+06	6.98786e+06	8.45066e+06	8.1978e+06	6.61808e+06	6.64174e+06	7.81099e+06	7.1057e+06
sp|P00450|CERU_HUMAN	MFTTAPDQVDKEDEDFQESNK		825.36	3	14.5619	FALSE	1.24814e+06	1.76064e+06	1.3776e+06	1.08561e+06	1.34249e+06	2.00363e+06	1.65782e+06	1.60381e+06	1.89944e+06	1.02105e+06	1.351e+06	1.09433e+06	904816	1.68852e+06	1.72816e+06	3.03001e+06	1.74567e+06	2.92773e+06	2.09059e+06	2.41499e+06	2.10487e+06	1.71784e+06	2.07868e+06	3.0548e+06	2.17874e+06	1.98254e+06	2.43259e+06	2.28024e+06	2.29038e+06
sp|P00450|CERU_HUMAN	MYYSAVDPTK		587.776	2	10.9365	FALSE	2.22504e+06	3.01952e+06	2.46064e+06	1.1829e+06	931483	3.51636e+06	2.56417e+06	2.4644e+06	2.64247e+06	1.56817e+06	2.76431e+06	1.44945e+06	1.37678e+06	2.30622e+06	3.01429e+06	5.04312e+06	2.21977e+06	5.09277e+06	2.71665e+06	3.67769e+06	2.94507e+06	2.27492e+06	4213.42	4.89751e+06	1.75597e+06	1.72026e+06	2.51683e+06	3.90176e+06	2.75209e+06
sp|P00450|CERU_HUMAN	LISVDTEHSNIYLQNGPDR		724.362	3	18.4512	FALSE	1.8058e+06	1.79522e+06	1.49044e+06	1.03344e+06	1.13878e+06	1.8648e+06	1.49057e+06	1.89816e+06	2.18219e+06	1.09233e+06	1.90865e+06	1.1436e+06	888539	1.80973e+06	1.55804e+06	3.36154e+06	2.13802e+06	2.90098e+06	2.43317e+06	2.39109e+06	2.12647e+06	1.52581e+06	2.14358e+06	2.85213e+06	2.448e+06	2.10024e+06	1.90038e+06	2.20535e+06	2.25486e+06
sp|P00450|CERU_HUMAN	PYTFHSHGITYYK		404.199	4	9.69705	FALSE	303481	338237	188458	131394	184873	269828	165967	283605	384043	167929	264383	191175	177489	206448	205716	764250	293991	603887	259074	550536	243323	64925.7	337835	491715	348753	308529	262641	372001	384726
sp|P00450|CERU_HUMAN	ERGPEEEHLGILGPVIWAEVGDTIR		693.863	4	41.0807	FALSE	2.58636e+06	2.20581e+06	1.6994e+06	2.26983e+06	1.83906e+06	2.65543e+06	2.2371e+06	2.79963e+06	2.94824e+06	1.45043e+06	2.56137e+06	2.04179e+06	1.40161e+06	3.09572e+06	2.26033e+06	3.60705e+06	2.98652e+06	4.7477e+06	3.26523e+06	3.75153e+06	3.4263e+06	28835.3	1.77686e+06	3.56225e+06	4.03531e+06	2.62089e+06	3.60605e+06	3.20414e+06	3.83164e+06
sp|P00450|CERU_HUMAN	SVPPSASHVAPTETFTYEWTVPK		844.42	3	26.9589	FALSE	1.44843e+06	1.47489e+06	1.25998e+06	1.01831e+06	1.26756e+06	1.87235e+06	1.43241e+06	1.58178e+06	1.74508e+06	987695	1.5777e+06	1.05009e+06	887472	1.7428e+06	1.51116e+06	2.26627e+06	1.57215e+06	2.59215e+06	1.8905e+06	2.12555e+06	2.00833e+06	1.74924e+06	2.00135e+06	2.47151e+06	2.12728e+06	1.78368e+06	2.14878e+06	2.02218e+06	2.02696e+06
sp|P08603|CFAH_HUMAN	IDVHLVPDR		355.201	3	14.7866	FALSE	1.06435e+06	1.30955e+06	722404	1.18957e+06	767800	927559	717681	751996	1.04303e+06	825282	617830	722732	470221	1.28322e+06	892604	1.77151e+06	944771	1.34076e+06	1.15067e+06	1.25411e+06	990432	752577	1.12589e+06	1.70791e+06	889213	866568	875387	1.16322e+06	1.36865e+06
sp|P08603|CFAH_HUMAN	WQSIPLC[CAM]VEK		630.326	2	22.6595	FALSE	2.70132e+06	2.90056e+06	1.97247e+06	2.89087e+06	2.11027e+06	2.11675e+06	1.7314e+06	1.85738e+06	2.31727e+06	1.95804e+06	1.68556e+06	1.674e+06	1.28668e+06	2.65922e+06	1.90169e+06	3.48133e+06	2.28751e+06	2.76254e+06	2.64909e+06	2.77474e+06	2.13971e+06	2.19301e+06	2.80349e+06	3.68375e+06	2.13745e+06	2.24375e+06	2.18217e+06	2.88949e+06	2.84567e+06
sp|P08603|CFAH_HUMAN	LSYTC[CAM]EGGFR		595.269	2	11.105	FALSE	2.15036e+06	2.85749e+06	1.73042e+06	2.10259e+06	1.66545e+06	1.77655e+06	1.47385e+06	1.27963e+06	1.54854e+06	1.40186e+06	1.28548e+06	1.06422e+06	1.07955e+06	1.75766e+06	1.62397e+06	3.14616e+06	1.65114e+06	2.86704e+06	1.93521e+06	2.3643e+06	1.61443e+06	1.33444e+06	2.15133e+06	3.8753e+06	1.67928e+06	2.0677e+06	1.76365e+06	2.5989e+06	2.00693e+06
sp|P08603|CFAH_HUMAN	RPYFPVAVGK		567.327	2	15.1253	FALSE	723047	871811	512924	756950	540510	665594	468745	554659	642970	602049	376596	488917	381046	839998	619205	1.14183e+06	564439	783005	712171	802836	695070	498782	805462	1.04404e+06	629220	550434	668362	759453	828801
sp|P08603|CFAH_HUMAN	SSNLIILEEHLK		698.396	2	23.9079	FALSE	1.77152e+06	1.85347e+06	1.13324e+06	1.9563e+06	1.39162e+06	1.83061e+06	1.20305e+06	1.33433e+06	1.51834e+06	1.38165e+06	816405	1.22854e+06	941402	2.2997e+06	1.24604e+06	2.96412e+06	1.37706e+06	2.20099e+06	1.74275e+06	2.3772e+06	1.50423e+06	619752	1.65735e+06	2.50807e+06	1.61662e+06	1.37226e+06	1.85881e+06	2.34459e+06	2.51437e+06
sp|P08603|CFAH_HUMAN	SC[CAM]DIPVFMNAR		655.305	2	23.4667	FALSE	3.04442e+06	3.73487e+06	2.63715e+06	3.82735e+06	2.78209e+06	2.83842e+06	2.15528e+06	2.33558e+06	2.90429e+06	2.6095e+06	1.69308e+06	2.28171e+06	1.8601e+06	3.3916e+06	2.38371e+06	4.60759e+06	2.54655e+06	3.83014e+06	3.54306e+06	3.96928e+06	2.8452e+06	2.84796e+06	4.11163e+06	5.39995e+06	2.94786e+06	2.97137e+06	3.0718e+06	4.0744e+06	3.94843e+06
sp|P08603|CFAH_HUMAN	SITC[CAM]IHGVWTQLPQC[CAM]VAIDK		776.061	3	29.0668	FALSE	2.55019e+06	2.83144e+06	1.9867e+06	3.33682e+06	2.19007e+06	2.41887e+06	1.82394e+06	1.98111e+06	2.51959e+06	2.17517e+06	1.49481e+06	2.04679e+06	1.41226e+06	3.17414e+06	2.01488e+06	4.07222e+06	2.09056e+06	3.20904e+06	2.93889e+06	3.70307e+06	2.41664e+06	1.77074e+06	3.22268e+06	4.49928e+06	2.52102e+06	2.22193e+06	2.69631e+06	3.2935e+06	3.33502e+06
sp|P08603|CFAH_HUMAN	SLGNVIMVC[CAM]R		574.799	2	20.0172	FALSE	2.98952e+06	3.48605e+06	2.22174e+06	3.63603e+06	1.19944e+06	1.35964e+06	1.01318e+06	2.18076e+06	1.35834e+06	1.1921e+06	1.02605e+06	3595.31	1.46005e+06	3.3073e+06	1.1429e+06	4.3524e+06	2.3778e+06	2293.86	3.22018e+06	5269.38	1.45485e+06	2.36509e+06	1.87382e+06	2.76065e+06	19902.2	1.3641e+06	1.14408e+06	3.31998e+06	3.4065e+06
sp|P08603|CFAH_HUMAN	WSSPPQC[CAM]EGLPC[CAM]K		773.345	2	11.6045	FALSE	667169	1.03019e+06	651042	721152	752123	856545	654004	423590	655514	533924	474408	437531	486029	722764	725068	1.24907e+06	613538	1.09347e+06	689059	1.02446e+06	622944	461645	695277	1.43054e+06	567456	791513	839969	1.0665e+06	947060
sp|P08603|CFAH_HUMAN	KGEWVALNPLR		428.247	3	22.429	FALSE	1.7062e+06	2.00397e+06	1.19549e+06	1.47172e+06	1.04285e+06	1.44734e+06	1.16993e+06	1.16172e+06	1.53653e+06	1.2142e+06	1.04425e+06	1.06899e+06	769699	1.82814e+06	1.27258e+06	2.42623e+06	1.36215e+06	1.73896e+06	1.68469e+06	1.81965e+06	1.49468e+06	1.02235e+06	1.90971e+06	2.55141e+06	1.51668e+06	1.31206e+06	942272	1.85199e+06	2.03685e+06
sp|P08603|CFAH_HUMAN	GDAVC[CAM]TESGWRPLPSC[CAM]EEK		726.658	3	13.79	FALSE	755312	1.43479e+06	861785	769432	795321	956034	825712	511055	858779	612722	611517	511467	572242	851019	908832	1.46226e+06	861723	1.27407e+06	849552	1.25016e+06	807115	620608	898947	1.8805e+06	656216	983955	833305	1.32452e+06	1.27628e+06
sp|P08603|CFAH_HUMAN	SPDVINGSPISQK		671.354	2	11.6398	FALSE	749012	1.02124e+06	628499	656064	781654	941430	562939	471745	660204	566654	474117	531347	396479	805864	870591	1.27829e+06	586945	1.45395e+06	849088	1.32046e+06	732996	600553	987071	1.48932e+06	762373	985333	821188	986660	788145
sp|P08603|CFAH_HUMAN	KGEWVALNPLRK		470.945	3	17.2853	FALSE	400600	419812	261543	729397	503893	351145	243244	327778	470970	316909	203929	252170	184769	413535	291923	710136	389304	593119	461696	544457	332035	124018	376066	715349	305522	313821	756692	450463	640719
sp|P08603|CFAH_HUMAN	TGESVEFVC[CAM]K		578.271	2	10.3036	FALSE	1.09066e+06	1.74167e+06	1.03509e+06	1.13994e+06	1.04874e+06	1.34134e+06	1.07252e+06	742515	980518	829743	777321	761830	737302	1.33253e+06	1.29177e+06	2.10345e+06	994931	1.7547e+06	1.1607e+06	1.67672e+06	1.06533e+06	913206	1.29981e+06	2.35097e+06	910297	1.29297e+06	1.09407e+06	1.73581e+06	1.45064e+06
sp|P08603|CFAH_HUMAN	IVSSAMEPDREYHFGQAVR		548.769	4	14.0214	FALSE	271623	507790	324578	501279	439217	371117	315882	221420	380923	241002	171898	244145	263456	398017	368479	662450	351577	504762	367048	526777	358047	196142	409576	764315	278571	372174	546497	596549	601791
sp|I00001|GFP_MALE	AGLTFLVDLIK		595.363	2	47.2463	FALSE	1.42655e+07	1.10399e+07	6.36907e+06	1.23663e+07	9.09983e+06	7.95541e+06	7.65563e+06	7.36908e+06	1.26311e+07	1.40261e+07	6.22626e+06	8.77866e+06	7.60458e+06	1.19568e+07	8.11317e+06	1.54749e+07	1.09699e+07	1.23576e+07	7.66779e+06	9.31825e+06	7.78237e+06	1.44127e+06	4.41411e+06	9.03434e+06	1.22304e+07	7.96298e+06	1.03364e+07	1.02108e+07	1.26501e+07
sp|I00001|GFP_MALE	LIAYPIAVEALSLIYNK		946.051	2	48.0961	FALSE	4.02859e+06	3.54588e+06	2.99875e+06	3.33001e+06	3.44468e+06	3.16149e+06	3.02413e+06	3.13717e+06	4.34196e+06	4.05743e+06	2.06892e+06	3.07973e+06	2.91959e+06	3.80215e+06	3.0894e+06	4.91094e+06	3.5607e+06	4.09719e+06	2.96922e+06	3.61242e+06	3.00386e+06	710058	2.08139e+06	2.98055e+06	4.03328e+06	3.07724e+06	3.17791e+06	3.27726e+06	4.31461e+06
sp|I00001|GFP_MALE	DKPLGAVALK		506.314	2	10.4033	FALSE	4.21358e+06	3.90074e+06	2.94491e+06	3.60396e+06	3.84097e+06	4.02737e+06	3.07004e+06	3.21612e+06	4.17004e+06	4.18965e+06	1.81781e+06	2.74916e+06	2.81203e+06	4.34466e+06	4.1743e+06	7.3672e+06	2.44278e+06	4.04842e+06	2.38704e+06	3.40462e+06	2.94558e+06	1.83648e+06	1.64484e+06	3.25844e+06	3.68688e+06	3.10555e+06	4.46543e+06	4.24478e+06	3.82053e+06
sp|I00001|GFP_MALE	VNYGVTVLPTFK		669.377	2	28.961	FALSE	1.22008e+07	1.11353e+07	8.59386e+06	1.00295e+07	1.03571e+07	9.32906e+06	7.82647e+06	8.43933e+06	1.29221e+07	1.09131e+07	6.39712e+06	7.39919e+06	8.04933e+06	1.08813e+07	9.30284e+06	1.80006e+07	9.62917e+06	1.06251e+07	7.10845e+06	9.09745e+06	6.69103e+06	5.66244e+06	5.11143e+06	9.11901e+06	9.99119e+06	9.07989e+06	1.11785e+07	1.10803e+07	1.13981e+07
sp|I00001|GFP_MALE	LYPFTWDAVR		634.327	2	31.5685	FALSE	9.61915e+06	8.42808e+06	5.83291e+06	6.89975e+06	7.40523e+06	5.17151e+06	5.21895e+06	6.3661e+06	1.00066e+07	7.15546e+06	4.94282e+06	4.48744e+06	5.10991e+06	5.82469e+06	5.44805e+06	1.24988e+07	6.83757e+06	7.34886e+06	4.75865e+06	5.31981e+06	4.00836e+06	2.81086e+06	3.51554e+06	6.83196e+06	7.13638e+06	5.95804e+06	6.91196e+06	7.86751e+06	7.06109e+06
sp|I00001|GFP_MALE	TWEEIPALDK		601.309	2	22.7877	FALSE	8.27844e+06	7.44508e+06	5.63523e+06	5.42852e+06	6.42388e+06	6.94639e+06	5.36439e+06	5.64227e+06	8.77528e+06	7.67926e+06	4.29177e+06	5.1452e+06	5.09481e+06	7.45192e+06	6.54139e+06	1.19997e+07	6.04807e+06	6.6612e+06	4.37015e+06	5.6208e+06	5.24497e+06	3.66977e+06	3.42329e+06	6.21005e+06	6.88046e+06	6.08665e+06	5.33782e+06	7.775e+06	7.83636e+06
sp|I00001|GFP_MALE	DLLPNPPK		447.258	2	15.3263	FALSE	1.08842e+07	1.13395e+07	7.54939e+06	8.85353e+06	9.90795e+06	9.58487e+06	7.3834e+06	7.40066e+06	1.25375e+07	1.13113e+07	5.57826e+06	7.00049e+06	6.62988e+06	1.04312e+07	1.02342e+07	1.8418e+07	8.94015e+06	1.00298e+07	6.26026e+06	7.73542e+06	7.11146e+06	5.36904e+06	4.32049e+06	8.38681e+06	8.95095e+06	8.45364e+06	1.00519e+07	1.01534e+07	1.08674e+07
sp|I00001|GFP_MALE	FPQVAATGDGPDIIFWAHDR		738.364	3	34.3665	FALSE	3.51053e+06	3.486e+06	2.54303e+06	2.84145e+06	3.39377e+06	2.99557e+06	2.34682e+06	2.38894e+06	4.36897e+06	3.23272e+06	2.01536e+06	2.3088e+06	2.53458e+06	3.1458e+06	3.16203e+06	5.64081e+06	3.0723e+06	3.3192e+06	2.00667e+06	3.06945e+06	1.96967e+06	172654	1.3038e+06	2.7259e+06	2.98053e+06	2.79904e+06	3.00674e+06	3.5283e+06	4.34603e+06
sp|I00001|GFP_MALE	VTVEHPDKLEEK		475.252	3	3.82774	FALSE	1.4439e+06	1.63992e+06	945370	1.0266e+06	1.25669e+06	1.61629e+06	1.18858e+06	877197	1.73369e+06	1.4053e+06	686450	987390	974556	1.45493e+06	1.75501e+06	3.34011e+06	1.02085e+06	1.89794e+06	798070	1.16915e+06	1.09325e+06	640656	582047	1.14865e+06	1.23923e+06	1.09368e+06	1.2639e+06	1.4934e+06	1.85703e+06
sp|I00001|GFP_MALE	GQPSKPFVGVLSAGINAASPNK		713.723	3	25.3556	FALSE	6.60623e+06	6.37455e+06	4.75516e+06	5.8588e+06	5.98591e+06	6.08239e+06	4.98454e+06	4.41177e+06	7.50784e+06	6.16742e+06	3.20414e+06	4.41534e+06	4.63348e+06	6.50766e+06	6.12714e+06	1.14349e+07	5.56088e+06	5.98654e+06	3.99977e+06	5.66865e+06	4.56205e+06	3.06567e+06	2.84246e+06	4.96846e+06	5.37239e+06	5.47274e+06	6.38222e+06	6.88261e+06	7.65672e+06
sp|I00001|GFP_MALE	FGGYAQSGLLAEITPDK		883.952	2	31.0845	FALSE	5.96334e+06	4.86994e+06	4.00709e+06	4.85045e+06	4.42122e+06	4.07581e+06	3.42897e+06	4.25721e+06	5.87535e+06	5.09268e+06	2.73938e+06	3.77143e+06	3.32426e+06	5.32665e+06	4.33679e+06	7.45031e+06	4.32759e+06	4.45786e+06	3.45677e+06	3.56407e+06	3.6428e+06	3.25327e+06	2.84043e+06	3.6672e+06	4.94744e+06	3.88696e+06	4.3571e+06	4.87445e+06	5.03281e+06
sp|I00001|GFP_MALE	LVIWINGDK		529.306	2	24.5733	FALSE	8.19776e+06	6.84375e+06	4.47196e+06	5.25944e+06	4.97402e+06	5.05936e+06	4.06714e+06	6.03184e+06	8.01353e+06	7.37149e+06	3.74071e+06	4.4825e+06	4.51835e+06	6.10849e+06	4.68175e+06	1.10498e+07	5.89955e+06	6.65222e+06	4.45858e+06	5.01762e+06	4.01833e+06	553136	2.7751e+06	5.63642e+06	7.20481e+06	5.29627e+06	5.31364e+06	6.66874e+06	6.2996e+06
sp|I00001|GFP_MALE	GYNGLAEVGK		504.261	2	9.25954	FALSE	1.76687e+06	2.03745e+06	1.48998e+06	1.17766e+06	1.52024e+06	1.83926e+06	1.30472e+06	1.21955e+06	2.18082e+06	1.62717e+06	1.01943e+06	992593	1.32501e+06	1.61179e+06	1.90583e+06	4.01044e+06	1.22847e+06	2.13995e+06	955049	1.5476e+06	1.02572e+06	689015	708883	1.67007e+06	1.51733e+06	1.69518e+06	1.66408e+06	1.99021e+06	1.56876e+06
sp|I00001|GFP_MALE	HMNADTDYSIAEAAFNK		633.284	3	19.8176	FALSE	3.26024e+06	4.19395e+06	3.10516e+06	2.22126e+06	2.91698e+06	3.65581e+06	3.10875e+06	2.36078e+06	5.01948e+06	3.93725e+06	1.80316e+06	2.76586e+06	2.84864e+06	3.75954e+06	3.93833e+06	7.5796e+06	3.02347e+06	3.40718e+06	2.00305e+06	3.16545e+06	2.86986e+06	1.89828e+06	1.72756e+06	3.01769e+06	3.35291e+06	3.18862e+06	2.2607e+06	4.52374e+06	4.92596e+06
sp|I00001|GFP_MALE	EFLENYLLTDEGLEAVNK		1049.02	2	36.4229	FALSE	7.32383e+06	5.41959e+06	4.27888e+06	6.31793e+06	4.97658e+06	4.81421e+06	4.25812e+06	5.11138e+06	6.51112e+06	6.54178e+06	3.2383e+06	4.51958e+06	3.69727e+06	6.90631e+06	4.93334e+06	8.84355e+06	4.93867e+06	5.25513e+06	4.36987e+06	4.67904e+06	4.36696e+06	3.73218e+06	3.14107e+06	4.29898e+06	6.20412e+06	4.70845e+06	5.49535e+06	5.82087e+06	5.94743e+06
sp|P02647|APOA1_HUMAN	DYVSQFEGSALGK		700.838	2	22.4461	FALSE	2.7752e+07	2.63199e+07	2.24374e+07	1.72066e+07	1.92888e+07	2.5657e+07	2.45407e+07	2.34455e+07	3.0012e+07	2.59076e+07	2.73669e+07	1.57246e+07	1.85555e+07	2.4658e+07	1.75482e+07	3.3215e+07	2.87802e+07	2.32248e+07	2.20378e+07	2.14167e+07	1.49636e+07	1.48517e+07	1.60034e+07	2.69012e+07	2.08675e+07	2.52667e+07	1.81783e+07	2.6568e+07	2.41912e+07
sp|P02647|APOA1_HUMAN	THLAPYSDELR		651.328	2	10.0623	FALSE	2.00342e+07	2.09497e+07	1.96308e+07	2.21628e+07	2.27076e+07	2.3974e+07	1.86799e+07	1.98568e+07	2.09516e+07	2.14556e+07	1.90969e+07	1.57601e+07	1.9187e+07	2.31643e+07	1.86077e+07	3.22991e+07	1.92324e+07	1.81491e+07	1.71551e+07	2.06151e+07	1.41146e+07	1.42583e+07	1.6911e+07	2.41965e+07	1.55918e+07	1.92859e+07	2.33486e+07	2.38774e+07	1.94219e+07
sp|P02647|APOA1_HUMAN	AKPALEDLR		506.793	2	7.57037	FALSE	9.29138e+06	8.78596e+06	7.29378e+06	1.09891e+07	1.06604e+07	1.21932e+07	8.0951e+06	9.10288e+06	1.01999e+07	1.18558e+07	7.78264e+06	9.11041e+06	9.90614e+06	1.23853e+07	8.82308e+06	1.66422e+07	7.35491e+06	8.05801e+06	7.25459e+06	1.14703e+07	7.93477e+06	6.36546e+06	8.16424e+06	9.57348e+06	7.4279e+06	7.419e+06	1.31761e+07	1.27626e+07	1.08078e+07
sp|P02647|APOA1_HUMAN	LLDNWDSVTSTFSK		806.896	2	29.8355	FALSE	2.63617e+07	2.13124e+07	1.93117e+07	2.0541e+07	1.92261e+07	2.4212e+07	2.09532e+07	2.37627e+07	2.88918e+07	2.66013e+07	2.18751e+07	1.57567e+07	1.56324e+07	2.59666e+07	1.38335e+07	3.28593e+07	2.33905e+07	1.93778e+07	1.95215e+07	1.94245e+07	1.43907e+07	1.22746e+07	1.50866e+07	2.48749e+07	1.91843e+07	1.98998e+07	2.09976e+07	2.47859e+07	2.36345e+07
sp|P02647|APOA1_HUMAN	QGLLPVLESFK		615.858	2	37.6723	FALSE	1.49527e+07	1.40987e+07	1.10425e+07	2.0908e+07	1.71093e+07	1.97546e+07	1.28764e+07	1.20538e+07	1.6971e+07	2.1857e+07	1.23953e+07	1.57461e+07	1.39539e+07	2.62953e+07	1.39023e+07	2.19992e+07	1.55576e+07	1.05979e+07	1.201e+07	1.92554e+07	1.38467e+07	1.18454e+07	1.55815e+07	1.61794e+07	1.23978e+07	1.21019e+07	1.48744e+07	2.03737e+07	1.88535e+07
sp|P02647|APOA1_HUMAN	WQEEMELYR		642.29	2	18.5958	FALSE	716604	7.27566e+06	4.18446e+06	1.38238e+07	1.4572e+07	1.75304e+07	1.12792e+07	3.17464e+06	8.46858e+06	1.02959e+07	362975	1.0903e+07	1.31219e+07	1.50914e+07	1.15289e+07	1.88453e+07	5.23301e+06	3.11606e+06	2.62357e+06	1.40382e+07	8.40741e+06	6.34888e+06	9.4324e+06	1.05171e+07	3.55056e+06	7.28716e+06	1.55572e+07	1.73812e+07	1.09926e+07
sp|P02647|APOA1_HUMAN	DLATVYVDVLK		618.348	2	33.4555	FALSE	2.62678e+07	2.26025e+07	1.75614e+07	1.52016e+07	1.27328e+07	2.23757e+07	2.08664e+07	2.32495e+07	2.79264e+07	2.51194e+07	2.23068e+07	1.49146e+07	1.49044e+07	2.60511e+07	1.39145e+07	3.18478e+07	2.58409e+07	2.00317e+07	1.88097e+07	2.0452e+07	1.17367e+07	9.20201e+06	1.4007e+07	2.53417e+07	1.9927e+07	2.10537e+07	1.49409e+07	2.51027e+07	2.20635e+07
sp|P02647|APOA1_HUMAN	VKDLATVYVDVLK		488.289	3	27.0412	FALSE	7.67776e+06	7.12403e+06	5.66555e+06	7.30717e+06	6.88053e+06	9.05723e+06	6.78351e+06	7.04101e+06	1.01543e+07	7.97777e+06	5.66141e+06	4.54891e+06	5.77589e+06	8.982e+06	4.79074e+06	1.13505e+07	9.50035e+06	7.31777e+06	5.82989e+06	7.13168e+06	3.65633e+06	2.42574e+06	4.1996e+06	9.38641e+06	5.64018e+06	7.13845e+06	9.10755e+06	9.21741e+06	8.50672e+06
sp|P02647|APOA1_HUMAN	EQLGPVTQEFWDNLEK		966.971	2	35.1459	FALSE	8.07131e+06	6.09083e+06	5.57565e+06	3.42698e+06	3.38373e+06	6.10698e+06	6.39046e+06	6.86654e+06	7.74907e+06	7.01221e+06	7.71985e+06	3.93587e+06	3.73909e+06	6.6533e+06	3.73573e+06	9.2969e+06	6.79945e+06	5.09091e+06	5.23291e+06	5.07233e+06	3.37493e+06	3.19438e+06	3.91139e+06	6.47628e+06	5.36868e+06	5.50106e+06	2.80934e+06	6.43539e+06	5.81676e+06
sp|P02647|APOA1_HUMAN	AHVDALR		391.219	2	1.7893	FALSE	2.73669e+06	1.93738e+06	1.17338e+06	3.55683e+06	2193.14	1.90253e+06	1.44369e+06	1.47878e+06	1.36642e+06	3.37304e+06	1.31855e+06	1.39801e+06	1.4012e+06	1.87149e+06	1.64645e+06	2.42576e+06	2.09194e+06	1.18685e+06	1.45833e+06	8506.46	1.21317e+06	1.48718e+06	1.51721e+06	1.70637e+06	1.26688e+06	1.76129e+06	1.91982e+06	1.84199e+06	1.14783e+06
sp|P02647|APOA1_HUMAN	VQPYLDDFQKK		460.91	3	12.7468	FALSE	2.56355e+06	2.55991e+06	1.82948e+06	6.55217e+06	6.31452e+06	5.29663e+06	2.37151e+06	2.49384e+06	3.68992e+06	3.49305e+06	1.98322e+06	2.46067e+06	3.24362e+06	4.90197e+06	3.00274e+06	6.4028e+06	3.25988e+06	2.69476e+06	2.52744e+06	3.54486e+06	1.96901e+06	1.6185e+06	2.22743e+06	4.09736e+06	1.58286e+06	2.65453e+06	9.51865e+06	4.76323e+06	3.50225e+06
sp|P02647|APOA1_HUMAN	LREQLGPVTQEFWDNLEK		734.711	3	32.5664	FALSE	2.03072e+07	1.34049e+07	1.16589e+07	1.31652e+07	1.13964e+07	1.6692e+07	1.40171e+07	1.73476e+07	2.02873e+07	1.84023e+07	1.49756e+07	9.8269e+06	9.96973e+06	1.863e+07	8.95497e+06	2.54304e+07	1.56485e+07	1.29126e+07	1.29723e+07	1.28446e+07	8.04831e+06	3.51882e+06	7.96665e+06	1.68996e+07	1.24047e+07	1.2811e+07	1.29824e+07	1.70275e+07	1.70682e+07
sp|P02647|APOA1_HUMAN	LHELQEK		448.745	2	0.864199	FALSE	1.0008e+06	1.02012e+06	828767	1.33472e+06	933840	2.14835e+06	976268	739580	992417	1.6889e+06	664043	1.0551e+06	1.07924e+06	1.8014e+06	1.11331e+06	2.69211e+06	672028	820107	975887	1.2244e+06	976376	861184	758154	1.21649e+06	845126	697716	1.24573e+06	1.42915e+06	886595
sp|P02647|APOA1_HUMAN	KPALEDLR		471.274	2	6.70872	FALSE	300013	268702	117641	2.21846e+06	1.78463e+06	3.95508e+06	906837	175027	723679	1.29166e+06	210403	1.57443e+06	1.18438e+06	4.84446e+06	2.24752e+06	1.98125e+06	414909	144960	177748	2.43905e+06	659410	436478	182128	335050	178348	375133	3.38543e+06	384769	1.3174e+06
sp|P02647|APOA1_HUMAN	DSGRDYVSQFEGSALGK		605.955	3	19.8785	FALSE	3.59667e+06	3.56718e+06	2.63732e+06	8.07287e+06	6.66877e+06	5.68669e+06	3.3099e+06	3.1638e+06	6.34749e+06	4.6276e+06	2.34261e+06	2.61038e+06	3.46058e+06	5.3421e+06	2.79581e+06	8.3023e+06	5.96473e+06	4.08274e+06	3.82512e+06	3.9472e+06	2.13753e+06	2.24418e+06	2.5041e+06	5.22121e+06	2.43801e+06	3.99658e+06	1.06884e+07	5.11507e+06	4.92832e+06
sp|P01031|CO5_HUMAN	IPLDLVPK		447.787	2	24.3032	FALSE	354421	332801	216261	371467	249346	314914	262055	244990	346387	302392	91460.9	254535	188063	364313	284219	531524	282925	387725	343163	498811	343885	217869	368262	523975	369263	291511	291992	416350	452405
sp|P01031|CO5_HUMAN	IDTALIK		387.242	2	12.5333	FALSE	271385	316096	208161	328500	239076	301907	244865	192675	276204	260895	78116.4	195301	176767	294359	290568	521306	208824	384689	285592	458388	299646	185933	305618	528646	284769	267175	303442	427648	363965
sp|P01031|CO5_HUMAN	IDTQDIEASHYR		483.232	3	8.49437	FALSE	164063	219574	115413	171014	136243	194334	157797	93296.2	167681	108942	61157.8	107814	115814	179123	189213	331383	151526	259312	155480	328317	160533	98791.4	187959	327862	145547	182066	225815	260692	250448
sp|P01031|CO5_HUMAN	GIYGTISR		433.74	2	8.53636	FALSE	418049	602120	355370	533759	374801	482466	427742	278213	437010	341475	252269	277551	298661	425521	511125	750209	419622	709344	468671	770506	403323	350367	492335	984676	460844	547272	548770	659716	525086
sp|P01031|CO5_HUMAN	DINYVNPVIK		587.827	2	19.924	FALSE	539030	538067	362773	610528	444443	591629	485036	342347	631710	484361	170489	409601	348263	614063	477876	971443	513788	674642	516370	958917	590844	343863	560817	915876	542733	510093	574391	810927	855158
sp|P01031|CO5_HUMAN	LQGTLPVEAR		542.311	2	12.1423	FALSE	485904	660288	423808	580061	441239	578022	519739	340562	519029	444935	177522	339707	356074	506771	558120	918470	446575	746767	507061	883468	528989	372987	517383	1.0576e+06	482153	550211	533137	821319	655703
sp|P01031|CO5_HUMAN	VFQFLEK		455.755	2	22.1346	FALSE	285723	377071	218803	263906	176509	240333	299706	205173	260428	236052	134652	216814	173421	256151	237527	385231	284215	370431	354323	378364	278025	209335	450339	499740	306628	264502	141781	391600	299481
sp|P01031|CO5_HUMAN	IVAC[CAM]ASYKPSR		417.889	3	4.01513	FALSE	135368	147013	72302	121203	76744	97859	112629	64115.3	127413	98902.3	41483.8	69809	61944.1	111361	123814	235024	116002	184553	120398	186973	119615	76904.6	131878	213062	109685	120367	86523.1	167091	193763
sp|P01031|CO5_HUMAN	AFDIC[CAM]PLVK		531.786	2	25.6673	FALSE	355606	467399	285881	411101	294142	410283	333346	287829	432477	336395	119483	288595	265204	444384	352244	731090	389745	494162	408563	707780	399147	252161	475571	761733	415233	417904	327883	560923	515943
sp|P01031|CO5_HUMAN	AFTEC[CAM]C[CAM]VVASQLR		770.866	2	18.3138	FALSE	713420	718091	502574	781485	516870	666415	563560	459878	755949	591626	240412	481430	415735	705530	597720	1.21564e+06	679769	843521	729819	1.15389e+06	721492	457008	743640	1.21356e+06	682986	705897	692944	1.03504e+06	1.02736e+06
sp|P01031|CO5_HUMAN	ATLLDIYK		468.774	2	23.322	FALSE	425541	458958	295686	474515	332852	433581	375491	316489	466092	430750	139066	368303	294838	489427	390912	856504	398225	578732	463408	759573	542894	301098	582429	806276	476566	425055	383297	693480	741365
sp|P01031|CO5_HUMAN	KAFDIC[CAM]PLVK		595.834	2	19.4677	FALSE	117994	112892	77644.6	156476	106384	105545	92466.2	83985.2	117929	102706	36720.4	90509.4	74830.8	121305	95316.8	212721	91153.9	154384	122228	199913	127807	77089.1	129550	187775	110910	101744	124538	152898	157209
sp|P01031|CO5_HUMAN	LNLVATPLFLKPGIPYPIK		698.762	3	42.1937	FALSE	243156	288500	179922	356736	211980	241126	265396	182260	303392	203684	92286	224078	172840	254451	203490	450839	290916	463815	289560	560604	261879	109920	340975	484480	284860	253442	161355	376920	450335
sp|P01031|CO5_HUMAN	NADYSYSVWK		616.783	2	15.9874	FALSE	385201	482916	323526	375662	284715	406430	318735	256909	465354	380836	138741	263593	254353	403020	410436	672561	428606	485717	351369	648733	414950	252404	447524	739121	376472	433921	390826	551451	535697
sp|P01031|CO5_HUMAN	VSITSITVENVFVK		768.438	2	34.9057	FALSE	462681	470789	212005	694018	286549	445986	433950	242900	343161	513671	117017	472300	330441	753371	435971	871696	422115	574162	531627	1.07524e+06	523399	135974	507649	644594	592499	411986	556349	869535	861339
sp|P00747|PLMN_HUMAN	WELC[CAM]DIPR		544.763	2	22.9429	FALSE	1.78283e+06	1.56695e+06	996096	1.5715e+06	1.19005e+06	1.46626e+06	782146	1.27322e+06	1.66814e+06	1.55159e+06	1.47575e+06	922365	931749	1.52635e+06	1.36745e+06	2.71218e+06	1.52257e+06	1.44848e+06	1.41233e+06	1.56896e+06	954598	882294	1.33708e+06	2.3957e+06	1.56605e+06	1.58477e+06	1.51494e+06	1.42175e+06	792367
sp|P00747|PLMN_HUMAN	VILGAHQEVNLEPHVQEIEVSR		624.836	4	21.6893	FALSE	910414	785310	529600	838545	600749	864361	409937	696701	872517	852785	644831	587403	492211	916863	736819	1.39968e+06	825297	801848	892866	925793	651611	345656	731881	1.10157e+06	871809	829136	847944	745063	509595
sp|P00747|PLMN_HUMAN	EAQLPVIENK		570.817	2	14.5447	FALSE	1.61691e+06	1.71148e+06	1.02805e+06	1.60736e+06	1.2964e+06	1.8128e+06	897135	1.16907e+06	1.64957e+06	1.76413e+06	1.36503e+06	981480	1.00906e+06	1.77275e+06	1.78201e+06	3.18809e+06	1.56983e+06	1.73139e+06	1.53724e+06	1.9015e+06	1.10979e+06	969562	1.3096e+06	2.74552e+06	1.51585e+06	1.72313e+06	1.87408e+06	1.61261e+06	891534
sp|P00747|PLMN_HUMAN	LSSPAVITDK		515.793	2	10.7477	FALSE	886133	984658	665535	886011	707384	1.07752e+06	529943	672276	892263	904468	803685	510008	581061	933711	1.03499e+06	2.02257e+06	751206	1.13169e+06	792705	1.14061e+06	597574	482191	710238	1.68418e+06	900308	1.00439e+06	1.19028e+06	1.04145e+06	430628
sp|P00747|PLMN_HUMAN	FSPATHPSEGLEENYC[CAM]R		665.295	3	10.0261	FALSE	856298	1.09634e+06	722806	815729	670724	986434	575896	591692	845305	799573	884019	490590	634162	843920	1.05502e+06	1.64435e+06	881201	1.08076e+06	798480	1.05742e+06	579367	515676	709136	1.62631e+06	786354	1.14992e+06	945827	962163	459389
sp|P00747|PLMN_HUMAN	LFLEPTR		438.253	2	16.7475	FALSE	1.79269e+06	1.87001e+06	1.11156e+06	1.17054e+06	861848	1.37942e+06	803528	1.28631e+06	1.64148e+06	1.74412e+06	1.59462e+06	1.00837e+06	802508	1.6155e+06	1.43628e+06	3.18314e+06	1.55218e+06	1.4694e+06	1.55805e+06	1.51008e+06	1.11704e+06	1.12992e+06	1.44001e+06	2.37082e+06	1.76076e+06	1.56611e+06	722868	1.42693e+06	822724
sp|P00747|PLMN_HUMAN	FVTWIEGVMR		619.324	2	33.5608	FALSE	1.48465e+06	1.29898e+06	803464	1.92618e+06	1.01055e+06	1.14995e+06	763074	1.2915e+06	1.31932e+06	1.55499e+06	1.34617e+06	1.13044e+06	1.0766e+06	1.42994e+06	1.29292e+06	9534.46	1.4295e+06	1.28979e+06	1.45441e+06	1.41826e+06	975682	255670	1.31451e+06	1.9688e+06	1.74842e+06	1.34915e+06	1.54951e+06	1.32321e+06	839020
sp|P00747|PLMN_HUMAN	HSIFTPETNPR		649.828	2	9.03359	FALSE	742830	885521	611901	796990	647052	918790	498099	566245	735885	745456	707667	443457	544173	799180	879798	1.47673e+06	670957	900835	688254	894313	535637	483149	645321	1.21788e+06	734495	849046	936462	806326	405303
sp|P00747|PLMN_HUMAN	NPDADKGPWC[CAM]FTTDPSVR		688.314	3	20.2823	FALSE	552452	538649	353321	597365	461045	573482	284768	397368	636839	585343	501135	350319	375208	551536	545601	1.00881e+06	638415	552230	501822	677181	381107	323870	459135	831026	514143	578142	660115	549680	353452
sp|P00747|PLMN_HUMAN	KLYDYC[CAM]DVPQC[CAM]AAPSFDC[CAM]GKPQVEPK		768.853	4	18.0407	FALSE	687056	794199	514219	753478	610667	790111	437633	521676	899115	772902	606445	500635	503358	779526	788377	1.5503e+06	838422	783294	712468	998233	566643	386815	617685	1.20853e+06	630658	793831	913962	757728	522367
sp|P00747|PLMN_HUMAN	FGMHFC[CAM]GGTLISPEWVLTAAHC[CAM]LEK		716.095	4	44.0775	FALSE	508188	671803	355499	1.01148e+06	699441	720365	384531	520963	864134	840327	288899	634527	572654	848654	692003	1.11058e+06	693378	755752	546789	1.02954e+06	614443	2559.76	188107	1.07159e+06	783613	639014	1.03452e+06	779661	620676
sp|P00747|PLMN_HUMAN	ELRPWC[CAM]FTTDPNKR		455.728	4	17.1115	FALSE	445886	367858	222425	627363	372471	355314	184834	291553	483565	497698	350450	284760	246953	369288	369733	867973	508438	502371	453803	585269	264797	79801.9	361129	639463	391682	407136	623495	317816	286913
sp|P00747|PLMN_HUMAN	MRDVVLFEK		568.81	2	16.104	FALSE	285957	214701	142917	475080	258821	221543	117567	263173	334774	422257	143734	232575	163492	327445	215999	474415	212295	247467	310221	298022	212353	70897.4	204933	428870	314570	213481	477953	260249	148636
sp|P00747|PLMN_HUMAN	NPDNDPQGPWC[CAM]YTTDPEKR		763.999	3	14.2205	FALSE	390064	440526	262684	342597	325853	441905	195780	268683	382389	400665	308881	242134	248973	401680	417707	653970	392131	417216	338319	447536	277207	176306	300131	638256	331054	438663	451421	420375	227985
sp|P00747|PLMN_HUMAN	YEFLNGR		449.725	2	12.7498	FALSE	1.04424e+06	1.10021e+06	671685	636388	463498	864003	409877	684204	965026	1.03023e+06	862537	450991	509502	849160	932434	1.74391e+06	894991	1.004e+06	869465	834326	487050	438323	748844	1.64918e+06	870277	1.04223e+06	797128	812515	375465
sp|Q14624|ITIH4_HUMAN	GPDVLTATVSGK		572.814	2	14.1718	FALSE	2.09399e+06	2.24365e+06	1.53305e+06	1.98616e+06	1.48809e+06	2.17164e+06	1.54669e+06	1.39847e+06	2.19731e+06	1.49402e+06	1.79985e+06	1.24341e+06	1.54588e+06	2.31617e+06	1.83844e+06	2.91649e+06	1.75854e+06	2.01628e+06	1.5415e+06	2.00502e+06	1.69717e+06	1.49903e+06	1.41176e+06	2.52974e+06	1.49022e+06	1.5959e+06	1.70609e+06	2.3004e+06	2.35746e+06
sp|Q14624|ITIH4_HUMAN	MNFRPGVLSSR		421.892	3	13.993	FALSE	794534	1.08319e+06	619760	954616	642249	743050	585282	546540	790111	577212	465766	433334	484320	764249	681797	1.23781e+06	707514	821780	675487	722541	675407	414749	673403	1.31113e+06	665426	555232	750277	987245	1.03666e+06
sp|Q14624|ITIH4_HUMAN	LGVYELLLK		524.326	2	34.3816	FALSE	3.35062e+06	2.61088e+06	1.45685e+06	2.52247e+06	1.25188e+06	1.87038e+06	1.54361e+06	2.12064e+06	2.14548e+06	1.64474e+06	2.119e+06	1.46421e+06	1.33822e+06	2.9335e+06	1.52995e+06	3.18527e+06	2.1625e+06	2.34935e+06	2.08754e+06	2.27042e+06	1.5126e+06	817937	1.92915e+06	3.09614e+06	2.26363e+06	1.58911e+06	1.42345e+06	2.40538e+06	2.38451e+06
sp|Q14624|ITIH4_HUMAN	ILDDLSPR		464.759	2	13.8023	FALSE	2.0738e+06	2.18077e+06	1.43566e+06	1.68431e+06	1.22029e+06	1.88245e+06	1.32019e+06	1.22703e+06	1.63737e+06	1.12354e+06	1.74225e+06	998011	1.08545e+06	2.16521e+06	1.74461e+06	2.69694e+06	1.60469e+06	1.93352e+06	1.5138e+06	1.78232e+06	1.3595e+06	1.33671e+06	1.4963e+06	2.75938e+06	1.38688e+06	1.38701e+06	1.11557e+06	2.18318e+06	1.75851e+06
sp|Q14624|ITIH4_HUMAN	NVVFVIDK		467.274	2	20.1108	FALSE	2.0369e+06	1.81668e+06	930475	1.61428e+06	970169	1.62388e+06	1.04112e+06	1.186e+06	1.50949e+06	1.09859e+06	1.36389e+06	1.00977e+06	963297	2.14552e+06	1.37176e+06	2.72458e+06	1.54358e+06	1.70044e+06	1.30803e+06	1.79707e+06	1.21075e+06	616526	1.32183e+06	2.14931e+06	1.36134e+06	1.11016e+06	922152	1.84287e+06	1.95615e+06
sp|Q14624|ITIH4_HUMAN	NPLVWVHASPEHVVVTR		647.355	3	20.7112	FALSE	765018	613023	415090	954896	561821	673696	425157	604789	734188	598178	528570	564005	417527	944839	494835	948833	521231	385099	579033	822721	698816	151373	336039	736435	329786	241438	695861	785016	924761
sp|Q14624|ITIH4_HUMAN	ETLFSVMPGLK		611.331	2	33.6661	FALSE	1.79529e+06	1.53267e+06	1.06536e+06	1.68721e+06	1.09087e+06	1.53727e+06	1.08938e+06	1.36379e+06	1.88524e+06	1.27128e+06	1.66889e+06	1.28365e+06	1.00556e+06	2.16602e+06	1.27985e+06	1.87462e+06	1.31935e+06	1.48303e+06	1.2632e+06	1.76869e+06	1.33067e+06	1.15332e+06	1.38944e+06	2.04556e+06	1.48943e+06	1.12981e+06	1.11869e+06	1.78619e+06	2.05184e+06
sp|Q14624|ITIH4_HUMAN	VRPQQLVK		484.306	2	4.14295	FALSE	149765	139584	86865.6	145241	95280.2	143203	95769.3	113232	132401	88678	99528.9	89624.8	87096.4	181717	128678	213669	83267.6	152871	119585	158832	129538	91858.7	112110	179243	141032	74882	105099	164586	157430
sp|Q14624|ITIH4_HUMAN	FSSHVGGTLGQFYQEVLWGSPAASDDGRR		781.877	4	34.0371	FALSE	431380	10444.2	253859	544543	360437	353097	286517	296751	411744	290624	419424	322710	274912	509530	349749	475177	410308	408277	374212	512225	355000	6690.69	243236	483404	344968	295431	468283	497710	530411
sp|Q14624|ITIH4_HUMAN	TGLLLLSDPDKVTIGLLFWDGR		810.453	3	48.0536	FALSE	549125	605845	179764	705183	498939	587462	513222	259364	513786	454874	696073	555107	571376	659550	517858	564692	610590	691306	218006	980460	317455	754.2	390.728	645586	410814	541004	669811	835635	1.02585e+06
sp|Q14624|ITIH4_HUMAN	AGFSWIEVTFK		642.835	2	37.7067	FALSE	2.42385e+06	1.66099e+06	578872	2.16186e+06	998446	1.24666e+06	1.02429e+06	1.15168e+06	1.38463e+06	1.43548e+06	1.31127e+06	1.24668e+06	1.06989e+06	2.13489e+06	1.0663e+06	1.99273e+06	1.47819e+06	1.72201e+06	1.26615e+06	1.91626e+06	1.0878e+06	61257	982871	1.82893e+06	1.65766e+06	1.11819e+06	1.62933e+06	2.10159e+06	2.27703e+06
sp|Q14624|ITIH4_HUMAN	FKPTLSQQQK		602.838	2	4.27783	FALSE	354676	479412	323406	431074	382670	518881	381420	244632	427343	220691	365760	253346	318071	425510	490586	715276	280946	550496	291237	629895	300982	247543	237630	620727	293937	280735	517995	629386	568221
sp|Q14624|ITIH4_HUMAN	SPEQQETVLDGNLIIR		906.479	2	26.8807	FALSE	791103	670485	543762	665953	486221	713246	508970	541912	639764	448138	674273	509127	492505	954015	597250	682570	629448	683792	616885	717688	623022	579502	735598	866540	606241	546796	430853	790108	767258
sp|Q14624|ITIH4_HUMAN	YIFHNFMER		419.534	3	19.6243	FALSE	517051	530534	336937	323424	242234	524891	306589	364261	559671	344233	476601	330193	281779	570304	359320	673338	443070	440595	344856	491441	383323	12361.3	377309	641483	401268	279027	158075	622442	504533
sp|Q14624|ITIH4_HUMAN	ANTVQEATFQMELPK		853.925	2	25.0835	FALSE	537802	632011	544312	442375	376213	851352	495006	441097	626994	418674	509862	501640	444049	895773	583544	787391	513746	518987	493644	801548	587598	457108	672552	837547	501967	435794	244023	990858	699114
sp|P00751|CFAB_HUMAN	DFHINLFQVLPWLK		590.663	3	48.077	FALSE	3.43874e+06	3.49763e+06	2.11515e+06	4.43463e+06	2.73209e+06	2.61459e+06	3.51165e+06	2.56629e+06	4.25311e+06	2.97794e+06	2.28276e+06	2.71861e+06	2.2228e+06	3.25469e+06	2.64974e+06	3.62265e+06	3.47488e+06	6.2901e+06	2.10696e+06	4.90969e+06	3.51328e+06	39631	1.20998e+06	5.40409e+06	4.15981e+06	2.17782e+06	4.13381e+06	3.3958e+06	4.50096e+06
sp|P00751|CFAB_HUMAN	YGQTIRPIC[CAM]LPC[CAM]TEGTTR		708.351	3	18.5563	FALSE	1.9576e+06	2.02894e+06	1.2852e+06	2.31599e+06	1.64145e+06	2.06259e+06	1.95598e+06	1.45363e+06	2.17161e+06	1.37412e+06	1.24494e+06	1.24104e+06	991847	2.02774e+06	2.11915e+06	3.15198e+06	1.67135e+06	3.15003e+06	1.63928e+06	2.61674e+06	2.04398e+06	1.34119e+06	2.45231e+06	3.37852e+06	1.96092e+06	1.34437e+06	2.44131e+06	2.22269e+06	2.59113e+06
sp|P00751|CFAB_HUMAN	VSEADSSNADWVTK		754.847	2	9.31645	FALSE	920954	1.09552e+06	771026	996564	855843	1.23638e+06	1.17371e+06	662953	918656	634249	648982	566167	546290	911804	1.26144e+06	1.60237e+06	653119	2.07418e+06	696483	1.46869e+06	952795	591578	1.11116e+06	2.08191e+06	929650	760619	1.40375e+06	1.31014e+06	1.0612e+06
sp|P00751|CFAB_HUMAN	ISVIRPSK		450.287	2	5.0939	FALSE	417905	342742	199447	481305	248669	346662	357106	382323	346962	301869	177965	293203	156063	426325	361108	585412	192039	678186	322504	462756	458779	254204	481409	568194	519356	173316	459822	407439	407389
sp|P00751|CFAB_HUMAN	ALFVSEEEKK		590.316	2	7.96337	FALSE	622439	526269	390666	707527	459016	679725	612085	547569	609791	450837	302132	398552	290632	719648	628656	1.05506e+06	361726	1.13781e+06	513250	851218	688909	344338	676295	1.00241e+06	719371	328867	843191	732363	725513
sp|P00751|CFAB_HUMAN	DLLYIGK		411.242	2	20.2997	FALSE	1.33881e+06	1.25045e+06	730517	993374	588100	975901	982289	1.1654e+06	1.25075e+06	881948	795740	702772	450880	1.25105e+06	1.07091e+06	1.96223e+06	820452	1.91915e+06	1.02208e+06	1.26533e+06	1.05605e+06	713090	1.72272e+06	2.10224e+06	1.51554e+06	669153	638565	1.06659e+06	1.09164e+06
sp|P00751|CFAB_HUMAN	QLNEINYEDHK		468.225	3	6.10707	FALSE	218221	223022	115404	247094	129190	212911	232146	93680.6	193930	142699	121320	108944	80411.2	219145	278197	259548	159527	478888	146019	268086	223761	146967	261372	389582	203903	137824	260224	265837	252594
sp|P00751|CFAB_HUMAN	AIHC[CAM]PRPHDFENGEYWPR		571.014	4	13.9615	FALSE	686815	865063	523294	880453	677925	662491	813915	662400	792528	454584	425457	422704	410392	649316	796481	1.06479e+06	601575	1.16751e+06	631852	829664	715665	150815	794683	1.38609e+06	696977	520276	1.08322e+06	735991	822920
sp|P00751|CFAB_HUMAN	LEDSVTYHC[CAM]SR		456.207	3	4.04329	FALSE	496347	432537	232384	587340	245492	283119	399323	260814	312116	277070	278193	233354	142019	363024	469384	583442	349236	791733	344966	471115	398745	362058	631847	701921	393329	265115	307774	391808	433389
sp|P00751|CFAB_HUMAN	EKLQDEDLGFL		653.83	2	28.3155	FALSE	771812	565918	417187	757817	465277	560547	546609	559346	600180	406688	416854	388687	275798	664357	547872	842897	499990	1.02591e+06	577463	695535	560409	421249	900442	1.07634e+06	729477	392688	749415	632323	598734
sp|P00751|CFAB_HUMAN	GDSGGPLIVHK		540.296	2	5.77712	FALSE	356955	370225	259854	395733	233212	387442	361352	310942	326143	240010	228812	265250	172563	407405	494096	606471	213826	684390	311791	481198	394097	264332	479087	589013	428180	207404	381806	348557	364131
sp|P00751|CFAB_HUMAN	HVIILMTDGLHNMGGDPITVIDEIR		690.611	4	40.0972	FALSE	970601	1.33146e+06	516394	1.69559e+06	781958	959872	1.3502e+06	1.00071e+06	1.31401e+06	1.11109e+06	463840	1.135e+06	674762	1.53171e+06	1.52011e+06	1.97801e+06	908269	2.06813e+06	1.11277e+06	2.04936e+06	1.54357e+06	1052.18	299994	2.40061e+06	1.8402e+06	790393	1.1228e+06	1.67845e+06	2.14221e+06
sp|P00751|CFAB_HUMAN	C[CAM]LVNLIEK		494.778	2	21.8992	FALSE	279025	308894	131112	717457	372286	625602	398531	196940	384714	339923	97347.3	396178	232357	751964	633403	527927	277358	491059	184994	792359	655332	384436	797176	631444	345240	183956	689807	707614	644015
sp|P00751|CFAB_HUMAN	DAQYAPGYDK		564.254	2	4.44847	FALSE	533412	519982	336063	575959	317696	536309	545495	352383	500334	380301	359588	326177	285609	445022	654941	622125	397247	1.30207e+06	404149	650184	464929	332203	613367	908517	556465	353529	758163	503595	439994
sp|P00751|CFAB_HUMAN	PQGSC[CAM]SLEGVEIK		702.345	2	13.8106	FALSE	428456	291160	348669	379464	150212	498276	240206	1129	435341	322881	308293	156653	129101	229663	248499	738728	190526	2524.95	179252	303141	502056	188746	293731	377815	2286.1	169117	145242	236925	524707
sp|P01011|AACT_HUMAN	NLAVSQVVHK		547.819	2	8.38973	FALSE	3.07337e+06	3.849e+06	2.15692e+06	3.72118e+06	2.90439e+06	3.9409e+06	2.96305e+06	1.92967e+06	2.99577e+06	2.26443e+06	1.88039e+06	1.74953e+06	2.04647e+06	3.23087e+06	3.72338e+06	6.48247e+06	2.46368e+06	6.86047e+06	3.50557e+06	5.60926e+06	3.37798e+06	2.86688e+06	3.97776e+06	5.37942e+06	3.50277e+06	3.33035e+06	4.27686e+06	4.69593e+06	3.92855e+06
sp|P01011|AACT_HUMAN	ADLSGITGAR		480.759	2	9.77912	FALSE	4.54199e+06	4.91916e+06	2.70182e+06	4.46127e+06	3.37685e+06	4.26721e+06	3.07242e+06	2.33837e+06	3.40742e+06	3.0122e+06	2.62168e+06	1.87563e+06	2.32692e+06	3.83676e+06	4.22465e+06	7.39654e+06	3.23025e+06	8.23552e+06	4.31964e+06	6.1055e+06	3.54821e+06	3.38432e+06	5.39998e+06	7.4214e+06	4.48799e+06	4.2376e+06	4.7386e+06	5.47363e+06	3.66228e+06
sp|P01011|AACT_HUMAN	ITLLSALVETR		608.369	2	36.329	FALSE	1.33912e+07	9.56422e+06	3.61423e+06	1.49503e+07	6.47387e+06	7.42013e+06	6.07701e+06	6.65886e+06	7.5865e+06	9.46902e+06	4.36502e+06	6.73739e+06	5.14577e+06	1.16342e+07	6.62405e+06	1.50511e+07	9.84126e+06	1.54534e+07	1.26545e+07	1.38108e+07	9.6918e+06	4.07057e+06	1.42118e+07	1.21557e+07	1.34811e+07	8.28111e+06	8.59474e+06	1.0674e+07	1.12153e+07
sp|P01011|AACT_HUMAN	KLINDYVK		496.792	2	8.08104	FALSE	1.02338e+06	849645	418762	868097	681944	845437	623402	450505	831333	688820	356914	364097	468220	685985	607704	1.70345e+06	650276	1.72217e+06	777749	1.2905e+06	833021	461714	1.00468e+06	1.31306e+06	970891	622047	1.02053e+06	1.14701e+06	1.00381e+06
sp|P01011|AACT_HUMAN	ITDLIK		351.723	2	11.0003	FALSE	1.60644e+06	1.66875e+06	846142	1.21184e+06	1.02947e+06	1.70028e+06	1.05289e+06	906820	1.40192e+06	1.09488e+06	810362	708143	751750	1.43052e+06	1.42433e+06	3.04739e+06	1.06061e+06	3.12663e+06	1.45225e+06	2.25207e+06	1.38487e+06	889274	1.47704e+06	2.63032e+06	1.63093e+06	1.33263e+06	1.12195e+06	2.10221e+06	1.47864e+06
sp|P01011|AACT_HUMAN	MSLHHLTIPYFR		505.603	3	25.0593	FALSE	2.60594e+06	3.02372e+06	1.67729e+06	2.28116e+06	1.79283e+06	2.38103e+06	1.7578e+06	1.86505e+06	2.97836e+06	2.26741e+06	1.19577e+06	1.67012e+06	1.63384e+06	2.37591e+06	2.0393e+06	4.57112e+06	2.47273e+06	3.95612e+06	2.9919e+06	4.0605e+06	2.90851e+06	17947.2	3.03526e+06	3.95604e+06	3.31989e+06	2.09816e+06	1.46105e+06	3.50364e+06	3.51389e+06
sp|P01011|AACT_HUMAN	FNRPFLMIIVPTDTQNIFFMSK		887.131	3	47.8794	FALSE	3.56891e+06	2.98661e+06	1.30897e+06	5.46438e+06	2.89023e+06	1.93644e+06	2.15193e+06	2.17197e+06	3.09902e+06	3.39801e+06	1.98231e+06	2.69372e+06	2.01091e+06	3.19304e+06	2.51037e+06	4.44546e+06	3.12093e+06	5.28961e+06	3.76063e+06	5.19752e+06	4.07623e+06	55120.1	187978	4.15965e+06	3.83221e+06	2.56037e+06	3.42164e+06	3.67713e+06	4.32359e+06
sp|P01011|AACT_HUMAN	DSLEFR		383.69	2	9.73736	FALSE	1.20801e+06	1.43837e+06	782700	998412	706361	1.22796e+06	874301	582262	918386	768327	842338	564805	634632	1.02219e+06	1.26273e+06	2.08747e+06	883108	2.59828e+06	1.24676e+06	1.94061e+06	1.0054e+06	1.06668e+06	1.5742e+06	2.14896e+06	1.24638e+06	1.21715e+06	804908	1.58651e+06	976930
sp|P01011|AACT_HUMAN	DEELSC[CAM]TVVELK		711.345	2	20.8183	FALSE	1.74861e+06	3.03285e+06	1.73412e+06	2.12933e+06	1.76124e+06	2.9566e+06	2.07313e+06	1.27283e+06	2.81402e+06	2.16308e+06	1.2777e+06	1.51988e+06	1.72376e+06	2.8549e+06	2.70557e+06	5.09926e+06	2.7587e+06	3.83171e+06	2.82027e+06	4.69748e+06	3.27132e+06	2.65229e+06	4.06605e+06	3.52767e+06	2.81274e+06	2.4336e+06	1.61781e+06	3.98989e+06	3.91892e+06
sp|P01011|AACT_HUMAN	AVLDVFEEGTEASAATAVK		954.483	2	29.249	FALSE	3.60563e+06	3.13035e+06	1.81014e+06	3.89568e+06	2.27471e+06	3.2684e+06	2.39612e+06	1.86257e+06	3.14794e+06	2.96445e+06	1.61556e+06	1.90393e+06	1.79221e+06	4.07715e+06	2.87722e+06	5.87753e+06	2.94492e+06	5.52893e+06	3.67247e+06	5.4761e+06	3.71539e+06	2.86019e+06	3.7948e+06	4.41271e+06	3.85803e+06	2.85023e+06	3.75767e+06	4.69216e+06	4.54591e+06
sp|P01011|AACT_HUMAN	HPNSPLDEENLTQENQDR		712.658	3	9.92529	FALSE	1.70116e+06	2.33531e+06	1.09506e+06	1.77474e+06	1.46641e+06	2.04911e+06	578432	804248	1.66491e+06	1.32842e+06	1.06318e+06	660174	1.00686e+06	1.1341e+06	920600	3.2956e+06	1.5865e+06	3.29146e+06	1.50057e+06	2.95952e+06	1.13022e+06	380984	2.1343e+06	3.0922e+06	1.23771e+06	1.82987e+06	2.41184e+06	1.62945e+06	2.18748e+06
sp|P01011|AACT_HUMAN	LYGSEAFATDFQDSAAAK		946.439	2	22.9747	FALSE	3.88641e+06	3.49184e+06	2.14094e+06	3.19911e+06	2.3802e+06	3.2086e+06	2.40295e+06	1.9105e+06	3.38503e+06	2.50225e+06	2.14113e+06	1.8537e+06	1.74214e+06	3.08892e+06	2.82315e+06	5.19753e+06	3.25762e+06	5.56628e+06	3.63678e+06	4.9278e+06	3.30739e+06	2.87897e+06	4.86745e+06	5.17658e+06	3.67088e+06	3.29045e+06	2.70178e+06	4.16365e+06	3.73943e+06
sp|P01011|AACT_HUMAN	GTHVDLGLASANVDFAFSLYK		742.379	3	38.5192	FALSE	3.45734e+06	3.33365e+06	1.39185e+06	4.28926e+06	2.02346e+06	2.49235e+06	2.21106e+06	1.81744e+06	2.53706e+06	2.80258e+06	1.74168e+06	2.09436e+06	2.08481e+06	3.14713e+06	2.40233e+06	2.89532e+06	3.58796e+06	5.99651e+06	3.17647e+06	5.20149e+06	3.0552e+06	250050	2.58666e+06	4.23118e+06	4.46069e+06	3.06018e+06	3.2338e+06	3.82931e+06	4.45717e+06
sp|P01011|AACT_HUMAN	DLDSQTMMVLVNYIFFK		1032.51	2	48.1494	FALSE	206628	336369	92210.8	490429	340405	448271	313330	130602	237658	259047	185478	336089	432375	306965	336086	635552	313825	554089	307441	1.15292e+06	221596	57438.2	163341	390243	306632	423403	426031	489955	420464
sp|P01011|AACT_HUMAN	AKWEMPFDPQDTHQSR		658.304	3	18.1972	FALSE	328077	310975	205021	885456	565426	459080	315298	247644	422494	322306	131097	287678	294400	452827	345007	679018	332056	643582	429043	736946	519784	291906	501310	570960	381653	318930	897910	601785	649167
sp|P02790|HEMO_HUMAN	NFPSPVDAAFR		610.807	2	24.2505	FALSE	1.48281e+07	1.57248e+07	1.0776e+07	1.56336e+07	1.21778e+07	1.51969e+07	1.16604e+07	1.29319e+07	1.57252e+07	1.32173e+07	1.31229e+07	8.83656e+06	1.06798e+07	1.54928e+07	1.11107e+07	1.45863e+07	1.12713e+07	8.04344e+06	7.80832e+06	1.01385e+07	1.08937e+07	8.86396e+06	5.46947e+06	1.46634e+07	9.72381e+06	1.10017e+07	1.12637e+07	1.51369e+07	1.5718e+07
sp|P02790|HEMO_HUMAN	YYC[CAM]FQGNQFLR		748.343	2	22.8661	FALSE	1.40044e+07	1.43915e+07	9.03085e+06	1.32204e+07	9.72715e+06	1.09616e+07	8.46746e+06	1.13368e+07	1.32242e+07	1.0774e+07	1.10966e+07	6.6753e+06	8.16047e+06	1.09428e+07	7.70001e+06	1.18528e+07	9.79746e+06	6.14716e+06	6.42338e+06	6.75883e+06	8.26572e+06	6.65433e+06	4.53218e+06	1.41093e+07	8.2215e+06	9.07306e+06	8.27472e+06	1.24227e+07	1.14622e+07
sp|P02790|HEMO_HUMAN	LHIMAGR		399.226	2	5.81492	FALSE	5.25294e+06	6.66005e+06	4.1593e+06	7.58034e+06	4.59117e+06	5.75547e+06	4.43647e+06	5.73557e+06	5.65558e+06	4.8107e+06	4.43328e+06	3.46755e+06	3.88687e+06	5.90083e+06	4.65582e+06	5.8355e+06	2.88988e+06	2.87962e+06	2.97104e+06	3.34202e+06	4.63766e+06	2.98537e+06	1.72146e+06	5.89169e+06	4.11984e+06	3.24935e+06	4.30393e+06	5.78215e+06	5.64753e+06
sp|P02790|HEMO_HUMAN	DYFMPC[CAM]PGR		571.742	2	16.896	FALSE	2.19477e+07	2.60524e+07	1.79081e+07	2.39627e+07	1.80278e+07	2.38922e+07	1.57385e+07	1.89497e+07	2.60097e+07	2.11147e+07	2.13861e+07	1.34935e+07	1.61361e+07	2.35413e+07	1.93634e+07	2.4411e+07	1.77666e+07	1.1507e+07	1.20288e+07	1.4531e+07	1.67573e+07	1.44196e+07	8.2451e+06	2.55896e+07	1.39971e+07	1.67793e+07	1.77184e+07	2.14671e+07	2.19879e+07
sp|P02790|HEMO_HUMAN	LLQDEFPGIPSPLDAAVEC[CAM]HR		788.727	3	35.5732	FALSE	1.38973e+07	1.26837e+07	7.80056e+06	1.46717e+07	9.4236e+06	1.19349e+07	9.19672e+06	1.2363e+07	1.2833e+07	1.28322e+07	9.33927e+06	8.82096e+06	7.68515e+06	1.56864e+07	8.65781e+06	1.32146e+07	8.92134e+06	5.88067e+06	7.72935e+06	8.5857e+06	1.05027e+07	8.41031e+06	5.3539e+06	1.21654e+07	9.64748e+06	8.04666e+06	8.1495e+06	1.26446e+07	1.36544e+07
sp|P02790|HEMO_HUMAN	VDGALC[CAM]MEK		511.736	2	7.55391	FALSE	4.14364e+06	6.96921e+06	4.74052e+06	5.27505e+06	4.82119e+06	6.86308e+06	4.89397e+06	3.53357e+06	5.5584e+06	3.3878e+06	4.96458e+06	2.325e+06	4.27216e+06	4.69681e+06	5.70424e+06	5.04909e+06	2.90284e+06	3.3558e+06	2.01991e+06	3.63398e+06	3.15059e+06	3.03937e+06	1.22122e+06	7.36879e+06	2.80375e+06	4.12682e+06	4.51425e+06	6.25551e+06	5.54581e+06
sp|P02790|HEMO_HUMAN	EVGTPHGIILDSVDAAFIC[CAM]PGSSR		833.416	3	34.1454	FALSE	1.01833e+07	9.78995e+06	6.37686e+06	1.34514e+07	7.34521e+06	9.73204e+06	7.48749e+06	9.10364e+06	9.87537e+06	9.75761e+06	7.06161e+06	6.99971e+06	6.0242e+06	1.25051e+07	7.85363e+06	9.50427e+06	7.17934e+06	4.82442e+06	5.90696e+06	7.05173e+06	8.35177e+06	5.52081e+06	3.40783e+06	9.473e+06	6.99835e+06	6.29002e+06	7.67625e+06	9.51042e+06	1.07267e+07
sp|P02790|HEMO_HUMAN	QGHNSVFLIK		381.549	3	13.6937	FALSE	1.75315e+06	2.41856e+06	1.1924e+06	2.46263e+06	1.31933e+06	2.04973e+06	1.51309e+06	810791	1.91599e+06	1.60441e+06	1.368e+06	828087	853848	2.17862e+06	1.76115e+06	1.62876e+06	1.33836e+06	915116	736987	1.05344e+06	1.43239e+06	1.03321e+06	492798	2.33566e+06	990235	1.23987e+06	1.44467e+06	2.08876e+06	2.29295e+06
sp|P02790|HEMO_HUMAN	DGWHSWPIAHQWPQGPSAVDAAFSWEEK		805.623	4	36.8806	FALSE	6.34877e+06	6.01893e+06	3.55905e+06	8.55259e+06	5.09545e+06	5.95267e+06	4.70115e+06	5.23161e+06	7.46459e+06	6.67403e+06	4.73965e+06	4.17094e+06	4.06375e+06	7.8299e+06	4.57776e+06	5.47579e+06	4.5969e+06	2.55828e+06	2.52167e+06	4.2108e+06	5.42173e+06	73865.5	1.47216e+06	6.32224e+06	4.57672e+06	3.48307e+06	4.62762e+06	7.31068e+06	8.60761e+06
sp|P02790|HEMO_HUMAN	EWFWDLATGTMK		742.848	2	39.6321	FALSE	8.43527e+06	8.90634e+06	5.4928e+06	7.07898e+06	4.23532e+06	7.51822e+06	6.29046e+06	8.0375e+06	9.8391e+06	8.77447e+06	6.84736e+06	5.22571e+06	5.08595e+06	9.91263e+06	5.55816e+06	7.65476e+06	4.76636e+06	2.99609e+06	3.43707e+06	4.63638e+06	5.53771e+06	1.77078e+06	2.51239e+06	9.38497e+06	6.1934e+06	4.65066e+06	2.82358e+06	8.56034e+06	9.60767e+06
sp|P02790|HEMO_HUMAN	GEC[CAM]QAEGVLFFQGDR		856.888	2	25.3948	FALSE	7.22671e+06	8.98455e+06	5.89079e+06	5.25273e+06	3.87167e+06	7.39989e+06	5.63541e+06	6.31815e+06	7.35393e+06	6.79257e+06	5.93158e+06	4.39982e+06	4.91549e+06	8.24066e+06	5.9097e+06	7.5075e+06	4.43454e+06	2.81848e+06	3.45823e+06	4.54413e+06	5.50209e+06	4.12757e+06	2.31006e+06	7.43575e+06	4.89473e+06	4.89294e+06	2.3095e+06	7.60296e+06	7.91758e+06
sp|P02790|HEMO_HUMAN	AFSGTHYWR		375.514	3	8.81023	FALSE	949844	1.92863e+06	809554	180198	391577	1.14705e+06	1.0778e+06	721053	1.24456e+06	557880	876176	300598	490081	1.01192e+06	973825	1.09381e+06	577285	415727	315284	318718	683430	206747	204917	1.38375e+06	483093	644863	35367.8	1.35466e+06	832452
sp|P02790|HEMO_HUMAN	SLGPNSC[CAM]SANGPGLYLIHGPNLYC[CAM]YSDVEK		1094.84	3	31.5119	FALSE	1.51518e+06	1.39626e+06	901214	1.75212e+06	1.03016e+06	1.36107e+06	970036	1.34934e+06	1.53038e+06	1.5016e+06	1.03492e+06	914528	876749	1.6779e+06	988064	1.50882e+06	993539	663552	864658	1.01373e+06	1.17983e+06	801681	572755	1.4161e+06	998897	899702	1.20308e+06	1.44301e+06	1.55077e+06
sp|P02790|HEMO_HUMAN	LYLVQGTQVYVFLTK		886.503	2	39.3876	FALSE	5.60827e+06	5.54449e+06	1.51469e+06	7.74241e+06	3.06383e+06	4.66334e+06	3.45681e+06	2.83485e+06	4.01419e+06	4.78702e+06	3.00387e+06	3.30947e+06	3.69314e+06	6.55152e+06	3.50152e+06	5.0376e+06	3.90176e+06	2.63205e+06	2.66886e+06	4.2205e+06	2.9451e+06	384197	1.05921e+06	4.59892e+06	3.69882e+06	3.28243e+06	4.09518e+06	5.61488e+06	5.97749e+06
sp|P02774|VTDB_HUMAN	HLSLLTTLSNR		627.862	2	21.3525	FALSE	6.45177e+06	5.59229e+06	3.45825e+06	7.57566e+06	4.70263e+06	5.04879e+06	3.66024e+06	5.92127e+06	5.0455e+06	7.8045e+06	4.01964e+06	4.24689e+06	4.06904e+06	6.94197e+06	4.52919e+06	9.07956e+06	4.27347e+06	4.93397e+06	4.28782e+06	5.93296e+06	5.18317e+06	2.30931e+06	5.86848e+06	6.58012e+06	5.80439e+06	3.80968e+06	5.83902e+06	5.83366e+06	6.67735e+06
sp|P02774|VTDB_HUMAN	YTFELSR		458.232	2	15.7241	FALSE	5.27907e+06	5.53215e+06	3.2002e+06	3.52391e+06	2.87193e+06	3.95859e+06	3.35449e+06	3.99422e+06	4.32065e+06	5.84219e+06	4.75132e+06	2.75971e+06	3.09581e+06	4.15022e+06	3.88986e+06	7.8704e+06	3.6549e+06	4.94075e+06	2.85193e+06	4.50527e+06	3.26799e+06	2.63498e+06	4.106e+06	6.60499e+06	4.27849e+06	3.61402e+06	2.81641e+06	4.67003e+06	5.10762e+06
sp|P02774|VTDB_HUMAN	VLEPTLK		400.25	2	10.6147	FALSE	3.73296e+06	4.76581e+06	3.04083e+06	4.5638e+06	3.66471e+06	4.19985e+06	3.14046e+06	3.19259e+06	3.27978e+06	4.46094e+06	3.64273e+06	2.3243e+06	3.08788e+06	3.84849e+06	4.63687e+06	7.93735e+06	2.52275e+06	4.85922e+06	2.38024e+06	4.60306e+06	2.76884e+06	2.05751e+06	3.06038e+06	6.70835e+06	3.39992e+06	3.23906e+06	4.86419e+06	4.78407e+06	4.04306e+06
sp|P02774|VTDB_HUMAN	RTHLPEVFLSK		442.922	3	15.2609	FALSE	2.15987e+06	2.43622e+06	1.28424e+06	2.5711e+06	1.6979e+06	1.65149e+06	1.44413e+06	2.08625e+06	1.96508e+06	2.63183e+06	1.59808e+06	1.35109e+06	1.26465e+06	2.05806e+06	1.9026e+06	3.5656e+06	1.77898e+06	2.00324e+06	1.37048e+06	1.98063e+06	1.71091e+06	449691	1.68776e+06	2.62975e+06	1.7884e+06	1.38393e+06	2.14631e+06	1.85237e+06	2.68023e+06
sp|P02774|VTDB_HUMAN	THLPEVFLSK		585.83	2	19.7833	FALSE	3.17386e+06	3.21283e+06	1.90254e+06	3.34326e+06	2.31006e+06	2.49478e+06	2.1489e+06	2.82729e+06	2.72976e+06	3.50303e+06	2.51791e+06	1.85147e+06	1.9926e+06	2.90973e+06	2.61034e+06	5.2277e+06	2.44558e+06	2.88009e+06	1.86828e+06	3.15347e+06	2.27871e+06	1.71299e+06	2.65043e+06	3.94325e+06	2.74883e+06	2.1274e+06	2.93821e+06	2.75494e+06	3.70144e+06
sp|P02774|VTDB_HUMAN	ELSSFIDK		469.745	2	15.0308	FALSE	2.87825e+06	3.35561e+06	1.86133e+06	2.12183e+06	1.94693e+06	3.0302e+06	2.11868e+06	2.50904e+06	2.72123e+06	4.14367e+06	2.72835e+06	1.87451e+06	1.91968e+06	3.28849e+06	2.85746e+06	5.16702e+06	2.30884e+06	3.05561e+06	1.69849e+06	3.46646e+06	2.32459e+06	1.61196e+06	2.41946e+06	4.57156e+06	2.72478e+06	2.31621e+06	1.97025e+06	3.34475e+06	3.75839e+06
sp|P02774|VTDB_HUMAN	KFPSGTFEQVSQLVK		565.642	3	26.6091	FALSE	5.40648e+06	4.83167e+06	3.13652e+06	6.18356e+06	4.88692e+06	5.19786e+06	3.82431e+06	4.81648e+06	4.44691e+06	6.67466e+06	4.43125e+06	3.43497e+06	4.02834e+06	6.67315e+06	4.92386e+06	9.23004e+06	3.9816e+06	5.0822e+06	3.33931e+06	6.36547e+06	4.28018e+06	2.7642e+06	4.91258e+06	7.06027e+06	4.55469e+06	3.89237e+06	6.42015e+06	6.52743e+06	6.99835e+06
sp|P02774|VTDB_HUMAN	KLC[CAM]MAALK		467.764	2	8.97574	FALSE	583106	794773	526347	1.01828e+06	772071	881686	565859	762442	663320	997143	374994	530789	639859	846003	915868	1.62293e+06	402537	839479	442186	993211	696311	399066	639460	1.21586e+06	715196	531909	1.20639e+06	964968	926986
sp|P02774|VTDB_HUMAN	SC[CAM]ESNSPFPVHPGTAEC[CAM]C[CAM]TK		755.651	3	11.0611	FALSE	1.49369e+06	2.17599e+06	1.38574e+06	1.8701e+06	1.7971e+06	2.08213e+06	1.50383e+06	1.347e+06	1.50807e+06	1.98437e+06	1.37121e+06	1.09698e+06	1.55403e+06	1.87444e+06	2.15987e+06	3.49032e+06	1.31262e+06	2.03875e+06	1.06894e+06	2.36892e+06	1.48274e+06	772841	1.37113e+06	2.92886e+06	1.39899e+06	1.70873e+06	2.72433e+06	2.53421e+06	2.34691e+06
sp|P02774|VTDB_HUMAN	HQPQEFPTYVEPTNDEIC[CAM]EAFR		903.075	3	27.0279	FALSE	3.65427e+06	2.19299e+06	2.8306e+06	3.84639e+06	3.46186e+06	3.85213e+06	3.20424e+06	3.12489e+06	3.52763e+06	4.19474e+06	3.34373e+06	2.74493e+06	3.21242e+06	4.27614e+06	4.0018e+06	4.88888e+06	3.28273e+06	3.7449e+06	2.43981e+06	4.73326e+06	3.25408e+06	2.87468e+06	4.04468e+06	5.3689e+06	3.36955e+06	3.2262e+06	3.98535e+06	4.66858e+06	5.13152e+06
sp|P02774|VTDB_HUMAN	VC[CAM]SQYAAYGEK		638.287	2	5.0421	FALSE	1.5651e+06	1.69095e+06	1.06826e+06	1.82687e+06	1.50978e+06	1.65457e+06	1.31257e+06	1.1917e+06	1.46292e+06	1.86729e+06	1.58271e+06	987889	1.37396e+06	1.44199e+06	1.81565e+06	2.91393e+06	1.25079e+06	2.04851e+06	981658	2.0128e+06	1.19781e+06	968313	1.41823e+06	2.46912e+06	1.35877e+06	1.47369e+06	2.07372e+06	1.82524e+06	1.98469e+06
sp|P02774|VTDB_HUMAN	LC[CAM]DNLSTK		475.734	2	4.55251	FALSE	950098	853513	562095	1.13154e+06	658583	819726	628984	749542	680645	1.02328e+06	815294	530393	626165	820368	923415	1.41371e+06	608491	1.13651e+06	291211	921634	646113	628250	720256	1.27828e+06	803972	655113	1.10665e+06	898010	854827
sp|P02774|VTDB_HUMAN	LC[CAM]MAALK		403.717	2	13.0463	FALSE	435853	630070	402430	566099	517038	572298	403644	497085	467308	752701	284563	366419	416545	538869	590418	1.12336e+06	327483	573598	328848	594532	476552	316282	457639	944718	493255	387556	635049	689490	647765
sp|P02774|VTDB_HUMAN	EFSHLGK		409.214	2	3.23728	FALSE	180274	144748	88785	151162	96800.3	163225	112003	137991	110176	227466	108125	118585	105767	179677	172666	279229	84048.4	168796	102014	170915	150885	112460	137982	195594	156788	97446.3	124820	171725	163549
sp|P19827|ITIH1_HUMAN	LDAQASFLPK		545.301	2	19.1792	FALSE	1.48854e+06	2.65513e+06	1.31149e+06	2.35076e+06	1.97641e+06	2.4289e+06	1.62685e+06	1.51544e+06	1.71417e+06	2.38891e+06	1.90229e+06	1.4895e+06	1.43562e+06	2.02519e+06	1.9343e+06	3.84646e+06	1.79766e+06	2.2566e+06	1.58611e+06	1.92963e+06	1.00814e+06	993333	1.25762e+06	3.30022e+06	1.58931e+06	1.79083e+06	2.12733e+06	1.90339e+06	2.51071e+06
sp|P19827|ITIH1_HUMAN	EVAFDLEIPK		580.814	2	29.5162	FALSE	2.95982e+06	3.91025e+06	3.00848e+06	4.27679e+06	3.32058e+06	3.55036e+06	2.63005e+06	3.26942e+06	3.08126e+06	3.54073e+06	3.49324e+06	2.88947e+06	2.86167e+06	3.80772e+06	2.84564e+06	4.95742e+06	3.24274e+06	3.61076e+06	3.42669e+06	2.70064e+06	2.25608e+06	2.56646e+06	2.59963e+06	4.24601e+06	3.09401e+06	2.81384e+06	2.96334e+06	3.33406e+06	3.71698e+06
sp|P19827|ITIH1_HUMAN	FAHYVVTSQVVNTANEAR		669.341	3	15.6325	FALSE	946188	2.63641e+06	1.28212e+06	2.26648e+06	1.83842e+06	1.79581e+06	1.5523e+06	981309	1.21154e+06	1.94456e+06	1.4492e+06	1.30195e+06	1.4682e+06	1.46375e+06	1.9612e+06	2.97632e+06	1.47995e+06	1.85092e+06	1.37351e+06	1.68415e+06	847497	867595	996389	2.66479e+06	1.21408e+06	1.56574e+06	2.21449e+06	1.61023e+06	2.26452e+06
sp|P19827|ITIH1_HUMAN	NHMQYEIVIK		637.832	2	14.9834	FALSE	455370	1.11294e+06	572666	996084	829615	921468	729842	577631	624036	1.06605e+06	511914	774130	735923	855556	930359	1.29826e+06	636952	795996	668435	750719	498106	318390	562257	1.27095e+06	651674	678794	1.07607e+06	899311	1.13034e+06
sp|P19827|ITIH1_HUMAN	AAISGENAGLVR		579.317	2	9.39487	FALSE	1.08412e+06	2.49849e+06	1.3138e+06	1.68882e+06	1.5043e+06	1.93669e+06	1.42705e+06	1.14232e+06	1.18443e+06	1.88311e+06	1.51738e+06	1.15933e+06	1.3427e+06	1.62314e+06	1.95235e+06	3.28729e+06	1.13694e+06	2.2138e+06	1.40307e+06	1.63448e+06	803109	887294	1.02899e+06	2.9567e+06	1.38146e+06	1.64039e+06	1.84432e+06	1.79577e+06	1.68914e+06
sp|P19827|ITIH1_HUMAN	GMADQDGLKPTIDKPSEDSPPLEMLGPR		749.369	4	25.6606	FALSE	239115	610542	362140	759372	600354	581155	474777	378581	427012	645197	217785	493394	454610	566992	586032	948669	346532	473881	436587	555066	336081	288731	373168	912323	436488	395685	790982	594489	875400
sp|P19827|ITIH1_HUMAN	IYEDHDATQQLQGFYSQVAK		781.041	3	24.1381	FALSE	875079	1.99285e+06	1.10093e+06	1.20767e+06	1.04011e+06	1.53608e+06	1.24934e+06	946604	1.0263e+06	1.5699e+06	1.28658e+06	1.10748e+06	1.12061e+06	1.3805e+06	1.45772e+06	2.38986e+06	1.18885e+06	1.38308e+06	1.15388e+06	1.38026e+06	802790	822975	1.00026e+06	1.98838e+06	1.15878e+06	1.24658e+06	944944	1.40164e+06	1.65888e+06
sp|P19827|ITIH1_HUMAN	TMEQFTIHLTVNPQSK		625.321	3	24.7765	FALSE	346060	756671	308916	849285	608221	653264	465692	370420	411999	771918	415129	555671	495483	665564	609478	887671	470306	618974	461801	593552	315614	183949	356999	832658	504625	459892	876796	642070	909155
sp|P19827|ITIH1_HUMAN	LWAYLTIQELLAK		781.453	2	47.7142	FALSE	1.55518e+06	2.8438e+06	685539	3.48161e+06	1.54612e+06	1.76199e+06	1.50192e+06	951940	1.24159e+06	2.79785e+06	2.03021e+06	1.91235e+06	1.74311e+06	2.13635e+06	1.66807e+06	2.9428e+06	2.24767e+06	2.78723e+06	1.48041e+06	2.45291e+06	801139	34113	503531	2.84007e+06	1.84877e+06	1.59643e+06	2.09781e+06	2.20421e+06	2.85681e+06
sp|P19827|ITIH1_HUMAN	QAVDTAVDGVFIR		695.87	2	23.651	FALSE	620506	1.13654e+06	664643	1.22392e+06	809742	912272	755674	450498	625839	1.12094e+06	833914	595101	623613	949263	858474	1.08736e+06	884269	965707	595921	726429	498398	567488	602644	1.43863e+06	707662	800326	1.02164e+06	935562	1.06438e+06
sp|P19827|ITIH1_HUMAN	GFSLDEATNLNGGLLR		838.934	2	31.9419	FALSE	1.30081e+06	1.87334e+06	1.06414e+06	1.76285e+06	1.0665e+06	1.28409e+06	1.02584e+06	1.40148e+06	1.05612e+06	1.87747e+06	1.47711e+06	1.25175e+06	936645	1.70409e+06	1.17228e+06	2.01016e+06	1.28153e+06	1.53516e+06	1.49931e+06	1.15969e+06	767152	984748	1.39904e+06	1.1372e+06	1.51384e+06	1.30186e+06	1.47234e+06	1.13813e+06	1.38469e+06
sp|P19827|ITIH1_HUMAN	GSLVQASEANLQAAQDFVR		1002.51	2	30.905	FALSE	1.04995e+06	1.42655e+06	756348	1.84653e+06	1.02383e+06	1.19197e+06	896014	1.05476e+06	919747	1.58867e+06	1.09385e+06	1.05772e+06	842022	1.54327e+06	1.08561e+06	2.00433e+06	1.00887e+06	1.18472e+06	1.2012e+06	1.04425e+06	728632	872042	972143	1.66601e+06	1.19769e+06	987205	1.27824e+06	1.13746e+06	1.50402e+06
sp|P19827|ITIH1_HUMAN	GHMLENHVER		407.865	3	0.762242	FALSE	24907.5	69106.6	28668	86558.3	40812.4	30473	18282.5	21173.7	11934.6	71309.8	19937.3	31683	46337.1	47271.8	46323	64408.6	20721.2	53584.4	50970.3	22437.2	44231.6	29979.4	30877.7	51814.8	37573.5	30588.1	30947	25412.7	17106
sp|P19827|ITIH1_HUMAN	VTFQLTYEEVLKR		542.635	3	27.2021	FALSE	134184	229630	84478	469170	244552	193412	117058	121594	107748	240774	133728	183924	175014	246580	185343	282622	183808	248000	191021	238997	78511.6	8422.05	100129	282064	176343	165416	469483	221632	309180
sp|P19827|ITIH1_HUMAN	VTFQLTYEEVLK		735.398	2	31.7116	FALSE	586360	1.04268e+06	346007	1.01103e+06	538489	865790	780175	542817	472937	1.33192e+06	570390	914907	661827	1.39015e+06	908780	1.4013e+06	552709	749494	590725	916521	502109	221748	526962	1.02109e+06	1.02487e+06	577457	593841	1.05139e+06	1.38508e+06
sp|P19823|ITIH2_HUMAN	FLHVPDTFEGHFDGVPVISK		561.039	4	31.0729	FALSE	686763	900157	470529	916027	718270	883081	556467	555396	517984	904448	716197	633750	563017	802080	654076	1.4528e+06	725904	918441	647987	855985	332728	166754	463403	1.01716e+06	610393	575906	900515	827250	1.00121e+06
sp|P19823|ITIH2_HUMAN	AHVSFKPTVAQQR		490.272	3	5.077	FALSE	653753	993310	458639	1.0046e+06	696872	826588	659081	551833	455758	880576	576033	600611	512261	686514	823297	1.38298e+06	599684	966761	692883	749351	357651	366737	482352	975693	577902	593717	953107	696868	923060
sp|P19823|ITIH2_HUMAN	TEVNVLPGAK		514.293	2	11.9081	FALSE	1.02399e+06	1.58343e+06	833272	1.34925e+06	1.36285e+06	1.90422e+06	1.00468e+06	843077	797602	1.47921e+06	990685	960123	955553	1.29358e+06	1.51312e+06	2.52078e+06	804760	1.60272e+06	966862	1.51142e+06	565519	578381	684836	1.9631e+06	878704	1.02291e+06	1.8813e+06	1.52109e+06	1.40117e+06
sp|P19823|ITIH2_HUMAN	TILDDLR		423.24	2	20.1828	FALSE	2.24984e+06	3.06427e+06	1.57138e+06	1.51602e+06	1.2036e+06	2.23244e+06	1.51097e+06	1.84767e+06	1.51534e+06	2.735e+06	7834.46	1.59669e+06	1.28667e+06	2.07484e+06	1.89126e+06	4.15534e+06	1.88352e+06	2.33328e+06	2.01169e+06	2.01129e+06	825872	1.06954e+06	1.50313e+06	3.05145e+06	1.95957e+06	1.81834e+06	1.08485e+06	1.94235e+06	2.15623e+06
sp|P19823|ITIH2_HUMAN	AEDHFSVIDFNQNIR		602.292	3	24.2419	FALSE	1.9124e+06	3.09997e+06	1.64987e+06	1.34506e+06	1.36189e+06	2.23059e+06	1.6671e+06	1.50701e+06	1.47771e+06	2.351e+06	2.21758e+06	1.47471e+06	1.45331e+06	1.68508e+06	2.03985e+06	3.77596e+06	2.07891e+06	2.30016e+06	1.79009e+06	2.07745e+06	856258	798377	1.34486e+06	2.87843e+06	1.5128e+06	1.94209e+06	1.24654e+06	2.095e+06	2.33458e+06
sp|P19823|ITIH2_HUMAN	SSALDMENFR		585.266	2	16.9386	FALSE	2.10792e+06	3.32004e+06	1.89865e+06	3.19299e+06	2.51508e+06	2.81021e+06	1.98438e+06	1.87236e+06	1.63548e+06	3.11035e+06	2.24849e+06	1.96647e+06	1.80658e+06	2.20439e+06	2.5573e+06	4.46623e+06	2.27797e+06	2.7081e+06	2.33844e+06	2.42089e+06	1.1676e+06	1.53474e+06	1.72119e+06	3.82757e+06	1.90447e+06	2.09855e+06	2.83744e+06	2.72094e+06	2.78566e+06
sp|P19823|ITIH2_HUMAN	IQPSGGTNINEALLR		791.931	2	19.3422	FALSE	2.08008e+06	2.51457e+06	1.50735e+06	2.72352e+06	1.96756e+06	2.35844e+06	1.60757e+06	1.66634e+06	1.38019e+06	2.69092e+06	1.94077e+06	1.78761e+06	1.40881e+06	2.09141e+06	1.90005e+06	3.6217e+06	1.82479e+06	2.44129e+06	2.05156e+06	2.20797e+06	1.08775e+06	1.24995e+06	1.48253e+06	2.81358e+06	1.72481e+06	1.79308e+06	2.26465e+06	2.10328e+06	2.3637e+06
sp|P19823|ITIH2_HUMAN	VQFELHYQEVK		473.914	3	16.643	FALSE	771672	974733	429881	895292	867963	1.10442e+06	665551	594574	583689	1.0755e+06	630708	700944	617973	851916	841042	1.67088e+06	723937	903915	620938	1.00234e+06	352609	243887	424579	1.05581e+06	610458	633328	1.06422e+06	907572	1.18283e+06
sp|P19823|ITIH2_HUMAN	NDLISATK		431.237	2	6.65511	FALSE	387753	558682	288151	578984	413435	576070	328302	286598	244785	492818	409177	326965	318911	461111	526080	871659	292413	651072	399185	516353	183789	260249	257247	671655	316472	351220	574794	471010	400604
sp|P19823|ITIH2_HUMAN	NVQFNYPHTSVTDVTQNNFHNYFGGSEIVVAGK		921.693	4	29.8266	FALSE	263324	303810	192590	329198	252413	268227	203500	231435	210762	326453	216408	239491	196614	294560	257085	415918	230159	281529	275771	265607	146353	103179	165706	370353	227005	233895	324555	279236	325566
sp|P19823|ITIH2_HUMAN	MATTMIQSK		505.754	2	6.77976	FALSE	332738	551877	309424	549325	554261	736087	360526	283543	298410	513136	409633	346429	407072	432788	601106	997704	260881	680008	317832	601069	188226	208507	217399	755546	331342	386551	845473	606200	502238
sp|P19823|ITIH2_HUMAN	AGELEVFNGYFVHFFAPDNLDPIPK		946.138	3	47.9553	FALSE	293274	301536	171411	316417	199426	243758	179373	273813	170647	470387	203286	279388	168312	333739	266068	415755	229042	302558	297041	293236	209064	1524.19	103444	302475	192583	245352	200852	239348	321278
sp|P19823|ITIH2_HUMAN	SILQMSLDHHIVTPLTSLVIENEAGDER		780.153	4	39.2061	FALSE	1.07147e+06	1.33952e+06	750459	2.25799e+06	1.36732e+06	1.31283e+06	936778	1.01962e+06	791951	1.51266e+06	897791	1.28257e+06	823998	1.43392e+06	1.21409e+06	1.57374e+06	985183	1.34908e+06	1.2688e+06	1.33223e+06	675920	56329.3	755116	1.58359e+06	1.11886e+06	906097	1.74421e+06	1.17309e+06	1.61014e+06
sp|P19823|ITIH2_HUMAN	HLEVDVWVIEPQGLR		597.325	3	33.6483	FALSE	2.42065e+06	2.59117e+06	761143	3.76777e+06	2.01819e+06	2.27236e+06	1.60345e+06	1.64816e+06	1.2554e+06	3.07231e+06	1.78788e+06	2.51162e+06	1.80015e+06	2.82939e+06	2.17701e+06	3.4489e+06	2.05633e+06	2.37737e+06	1.8489e+06	2.92284e+06	1.06676e+06	14878.7	648585	2.70918e+06	2.06052e+06	1.70731e+06	3.21003e+06	2.70964e+06	3.35631e+06
sp|P19823|ITIH2_HUMAN	KLWAYLTINQLLAER		611.352	3	39.7018	FALSE	675256	877184	221353	2.14483e+06	856399	720957	546190	593218	361348	995632	486931	849278	627874	861259	681228	1.00109e+06	724071	978536	742764	996299	280329	7681.39	110836	894425	675557	600297	1.51838e+06	743509	998043
sp|P43652|AFAM_HUMAN	FLVNLVK		416.768	2	25.4201	FALSE	1.51925e+06	1.51431e+06	773546	1.03503e+06	1.14003e+06	1.31697e+06	1.08735e+06	1.15273e+06	1.04144e+06	1.57905e+06	814098	567221	619195	1.41469e+06	690119	1.35375e+06	1.03032e+06	1.12263e+06	756535	787781	603203	651746	729136	1.14981e+06	1.15942e+06	888089	1.10683e+06	1.00165e+06	888993
sp|P43652|AFAM_HUMAN	YHYLIR		432.74	2	8.14159	FALSE	330766	451372	219262	263110	330014	396881	297383	271928	270908	374549	194142	141848	176198	321310	243327	510515	223837	357056	187817	246752	155387	103270	177634	343159	273098	248569	329089	318611	242071
sp|P43652|AFAM_HUMAN	FTFEYSR		475.224	2	15.3764	FALSE	1.00309e+06	1.28331e+06	666441	1.03477e+06	1.3563e+06	1.51046e+06	1.22254e+06	787052	1.08344e+06	1.36188e+06	642655	690672	798901	1.291e+06	876857	1.64766e+06	894272	998586	581194	997110	665569	527494	704757	1.23267e+06	872639	857710	1.36154e+06	1.40053e+06	991133
sp|P43652|AFAM_HUMAN	RHPDLSIPELLR		482.612	3	24.6845	FALSE	1.37001e+06	1.50851e+06	851673	1.18351e+06	1.46175e+06	1.54275e+06	1.3152e+06	1.15092e+06	1.11519e+06	1.51071e+06	744744	645160	711125	1.58009e+06	820011	1.70012e+06	978382	1.18136e+06	827113	1.0312e+06	716799	135129	668704	1.16049e+06	1.1796e+06	848978	1.37454e+06	1.22166e+06	1.1714e+06
sp|P43652|AFAM_HUMAN	RPC[CAM]FESLK		518.766	2	6.61634	FALSE	167928	169740	87351.9	136365	177486	200048	157286	125398	130082	198226	89311.5	79949.3	90235.6	206671	121180	232917	91346.9	184188	99544.6	134522	90833.5	85963.2	87463	147814	147959	99061.6	156706	146210	119919
sp|P43652|AFAM_HUMAN	DADPDTFFAK		563.756	2	17.9682	FALSE	936241	996131	560820	643695	869166	1.05921e+06	841466	610882	802449	1.04236e+06	624493	350914	399222	966191	605845	1.18532e+06	745550	879269	523176	665289	448007	499462	465419	893982	691782	665095	853870	782594	705208
sp|P43652|AFAM_HUMAN	LKHELTDEELQSLFTNFANVVDK		673.347	4	43.1762	FALSE	442043	392202	221120	404847	449348	517614	374694	302988	425292	492781	215011	200361	204277	508905	272546	594961	358220	431398	252352	421916	221845	12779.5	156715	378657	345552	272257	544253	384987	413561
sp|P43652|AFAM_HUMAN	IAPQLSTEELVSLGEK		857.467	2	29.1851	FALSE	708113	704415	389119	573776	601343	726628	581437	530825	550658	810828	404269	344632	326384	807021	378074	694536	514843	505283	434900	472739	371020	469936	432060	469341	578761	447719	636988	526389	515299
sp|P43652|AFAM_HUMAN	IVQIYK		382.239	2	9.18839	FALSE	223765	318404	162145	231443	313509	388404	262222	185115	205525	301676	136638	117648	154242	309205	239256	443230	155524	298072	139441	249918	130902	141389	144474	287809	198384	200499	343292	308831	197106
sp|P43652|AFAM_HUMAN	IC[CAM]AMEGLPQK		573.786	2	12.0322	FALSE	425007	644309	373958	331049	576343	757139	561598	354242	422888	593352	284647	226844	291733	508214	402723	694334	318621	514318	257149	381435	259861	252732	252907	593411	360535	396005	576643	563021	399572
sp|P43652|AFAM_HUMAN	TNFAFR		378.195	2	11.0768	FALSE	397114	537852	286183	320033	437657	513302	382728	280975	325726	469031	273898	166278	212058	405435	323512	566079	267685	472464	231593	318125	188639	181838	197268	444319	308671	312069	427839	392101	257047
sp|P43652|AFAM_HUMAN	AESPEVC[CAM]FNEESPK		811.854	2	12.0195	FALSE	483002	602805	329174	363006	544136	684345	528209	318502	400140	583138	280190	195690	282310	505530	366827	632429	370137	502859	278094	383614	250260	233212	238529	502496	343995	406206	572442	500555	393491
sp|P43652|AFAM_HUMAN	LC[CAM]FFYNK		496.239	2	20.801	FALSE	349690	388008	205053	177832	235908	326563	276413	260527	279665	370941	220208	123118	146461	280486	179286	407515	243257	280814	175085	209113	159000	159968	180925	307012	277458	198715	157762	266517	224756
sp|P43652|AFAM_HUMAN	RNPFVFAPTLLTVAVHFEEVAK		622.096	4	47.8973	FALSE	272049	363839	92463.9	370229	302102	341457	298329	132208	246295	411787	157583	187287	217476	388597	230194	447677	293412	372001	156936	384505	157662	656.043	32267.2	271667	259063	221025	407079	375733	390409
sp|P43652|AFAM_HUMAN	SDVGFLPPFPTLDPEEK		944.472	2	40.7999	FALSE	553604	673394	378321	492912	667674	839301	571254	445195	633162	735179	374877	324489	350716	816814	463651	869653	521439	588551	391740	526761	3612.75	353095	359927	577241	513142	472240	663570	603231	628057
sp|P02751|FINC_HUMAN	LLC[CAM]QC[CAM]LGFGSGHFR		551.266	3	21.0873	FALSE	106982	70652.7	31547	152244	272051	66389.8	100178	41383.9	28821.5	119050	27085.5	107387	104292	108499	69411.1	48899.9	21132.3	24090	36290.7	145192	166886	8153.98	22227	24699.3	39015.6	26290.9	35927.8	116484	56532
sp|P02751|FINC_HUMAN	YSFC[CAM]TDHTVLVQTR		576.279	3	16.388	FALSE	132967	170451	74665.6	194379	289270	123508	197653	89745.1	19133.3	167098	80933.5	149904	125228	120623	107967	88335.9	70391.5	80913.9	65939	169915	169980	55288	15287.5	69944.8	0	7001.44	81111.3	182689	116497
sp|P02751|FINC_HUMAN	HYQINQQWER		701.337	2	8.14056	FALSE	61326.2	61162.9	26834.7	98203.2	211760	55209.5	113501	25136.1	25873.7	75267.1	20531.4	61414.3	83694.6	64287.6	70567	28021.1	17608	25070.4	19938.8	104879	97858.9	9093.15	12536.1	22326.3	27369.4	21777.3	31043.5	89241.3	31759.7
sp|P02751|FINC_HUMAN	HTSVQTTSSGSGPFTDVR		621.966	3	9.1604	FALSE	56846.9	55111.5	31627.3	81371	198033	53259.6	134299	20321.7	21324.7	60698.2	23629.5	59793.7	81229.4	67949.9	80989.8	27485	20479.7	26475.8	19148.9	112718	98845.3	12678.3	11777.2	26182.8	16991	25772.4	28779.1	96445.7	33593.3
sp|P02751|FINC_HUMAN	SYTITGLQPGTDYK		772.386	2	18.2212	FALSE	145179	138867	73091.7	238318	413408	114402	250161	53208.2	76403	174343	58599.6	154508	178987	163456	163324	6811.16	47687	60850.1	50838.5	257117	241397	32652.2	33003.2	62380.9	52784.6	61635.6	61962.4	219162	69841.4
sp|P02751|FINC_HUMAN	IYLYTLNDNAR		678.351	2	20.9448	FALSE	264890	184650	76543.5	379155	636749	150942	323938	84753.1	96871	275196	84065.3	240244	246824	222339	160570	109250	58219.3	88766.5	89515	345252	345265	34186.6	51134.2	78633.6	92392.7	69440.6	110608	279876	104237
sp|P02751|FINC_HUMAN	TFYSC[CAM]TTEGR		611.264	2	5.92813	FALSE	80805	74316.8	35061.6	147345	259217	77684.4	147684	23466.7	30081.4	88254.2	30893.1	80815.3	110043	91520.4	94514.1	34276.4	906.244	36707.8	28804.3	142831	134944	14938.3	1259.69	29525.9	25191.8	30664	41601.5	116302	35259.8
sp|P02751|FINC_HUMAN	STTPDITGYR		555.775	2	9.45326	FALSE	66924.7	78584.6	40994.1	62972.8	160349	73250.5	134010	25285.3	26221.2	47776.7	42993.1	75080.4	92342.8	81844.1	86295.2	35851.9	22677.5	35251.1	31638.4	111831	108049	1130.77	21502.1	34433.5	27684.1	1369.46	2212.53	122894	29489.1
sp|P02751|FINC_HUMAN	GEWTC[CAM]IAYSQLR		742.354	2	23.3718	FALSE	48049.8	33200.7	1367.18	97743.9	163209	38916.1	60822.3	17317.7	22691.5	54915.3	17767.6	58926.5	62447.1	49567.1	41852.3	17185.1	10378.7	18277.9	17827.4	77001.5	68276.1	7403.26	9401.84	11932.1	18133.8	15841.4	26755.3	54852.1	19228.9
sp|P02751|FINC_HUMAN	GEWTC[CAM]KPIAEK		659.827	2	6.29722	FALSE	10079.8	457.984	5951.16	17149.1	37801.7	12269.3	19547.8	4725.46	4625.5	11180.6	4570.67	11128.7	16206.5	16201.2	568.634	4525.4	1739.24	6159.62	2408.51	24535.7	20811.7	2840.22	2553.97	5083.05	4958.34	1743.77	8424.52	18209.5	1532.8
sp|P02751|FINC_HUMAN	YEVSVYALK		536.29	2	19.3419	FALSE	60703.8	46293.4	22015.6	53096.6	119183	52177	80263.3	23715.8	29305.3	64305.2	20997.7	71044.6	71005.2	61190.4	43277	29528	18274.1	23052.2	20685.7	108011	81132.4	7963.72	12358.2	24221.9	24348.6	21257.2	12898.7	75464.1	31852.3
sp|P02751|FINC_HUMAN	GDSPASSKPISINYR		531.274	3	9.85301	FALSE	30314	31779.2	16981.5	29893.2	54872.7	2749.44	61286.7	13461.3	15728.6	1304.87	3797.5	30803.7	40661	35737	39024.1	28082.8	11682.4	3465.8	10670.6	49136.5	45466.5	10077	4028.14	21184.5	11925.3	21913.6	1078.09	43612.6	19831.1
sp|P02751|FINC_HUMAN	QYNVGPSVSK		539.78	2	5.56296	FALSE	23814.2	27921	13827.5	17125.5	40577.5	25691.7	54400.4	5477.31	9888.34	24079.9	12271.8	24740.9	27334	29915.7	38334.1	10833	10746.8	14513.4	1138.13	42997.4	35970.4	8488.64	5983.37	11234.8	14289.6	12362.6	6027.82	37824.4	13971.2
sp|P02751|FINC_HUMAN	FGFC[CAM]PMAAHEEIC[CAM]TTNEGVMYR		874.041	3	25.9736	FALSE	33987.8	25565.1	16839.8	74851.1	141882	27975.6	54085.3	16780.6	11679.9	58757.4	9318.76	59459.5	53168.3	43908.9	33904.2	10730.9	8962.42	13099.1	12661.7	75313.8	74362	5925.61	5900.71	2906.14	17168.4	6929.1	29094.5	51925.7	17466.4
sp|P00734|THRB_HUMAN	SGIEC[CAM]QLWR		574.779	2	18.4341	FALSE	3.08431e+06	3.18412e+06	1.62351e+06	2.92532e+06	2.14735e+06	2.15251e+06	1.7127e+06	1.88504e+06	2.3899e+06	2.45271e+06	1.99224e+06	1.84469e+06	1.34585e+06	2.82514e+06	1.76956e+06	3.6938e+06	1.92727e+06	2.42415e+06	892058	2.54171e+06	1.51451e+06	1.50107e+06	2.09562e+06	3.57528e+06	1.92693e+06	2.3432e+06	2.23148e+06	2.26581e+06	2.2981e+06
sp|P00734|THRB_HUMAN	YGFYTHVFR		397.198	3	17.7851	FALSE	556665	726024	241322	590894	470881	451569	318950	443937	571164	623312	378679	431025	339737	553255	290635	785591	448349	589453	132509	664736	317007	42282.3	410958	805860	469026	449301	540300	426487	497259
sp|P00734|THRB_HUMAN	LAVTTHGLPC[CAM]LAWASAQAK		665.688	3	28.0555	FALSE	3.51195e+06	3.32718e+06	1.81991e+06	4.15379e+06	2.91868e+06	2.84736e+06	1.95521e+06	2.433e+06	3.0802e+06	3.00114e+06	2.09202e+06	2.39262e+06	1.83719e+06	3.50627e+06	1.986e+06	4.376e+06	2.05983e+06	2.98379e+06	1.00955e+06	3.5721e+06	1.89028e+06	1.60154e+06	2.5854e+06	3.76001e+06	2.54495e+06	2.49582e+06	3.74642e+06	2.84774e+06	3.09411e+06
sp|P00734|THRB_HUMAN	KSPQELLC[CAM]GASLISDR		591.977	3	23.4615	FALSE	767640	1.09483e+06	535590	985113	836250	960747	650188	672635	864959	862587	741578	685941	580009	1.19813e+06	629799	1.21978e+06	665178	895668	289575	1.17551e+06	661590	533397	732143	1.31118e+06	755528	865623	952151	876964	846280
sp|P00734|THRB_HUMAN	DKLAAC[CAM]LEGNC[CAM]AEGLGTNYR		738.009	3	17.1669	FALSE	616051	836954	393324	777619	752097	630725	454907	382891	689284	510620	466076	381256	400482	568036	470255	920976	543232	694129	185680	775008	339017	311289	402037	908043	388334	655973	967129	637447	730051
sp|P00734|THRB_HUMAN	LKKPVAFSDYIHPVC[CAM]LPDR		564.556	4	22.5784	FALSE	272984	350459	161653	248837	239357	350381	223721	286391	327008	371506	190978	285355	194661	450606	214020	553763	193865	295393	89903.1	461397	247087	43888.1	204748	403208	297951	238632	254858	299657	357845
sp|P00734|THRB_HUMAN	ETAASLLQAGYK		626.333	2	17.9257	FALSE	765085	1.37554e+06	647629	576314	654643	1.05129e+06	719270	650326	1.00324e+06	899801	861102	617026	623196	988763	747581	1.57443e+06	726281	1.0308e+06	246640	1.28042e+06	523554	525484	665031	1.42617e+06	730510	1.00107e+06	572329	932637	883217
sp|P00734|THRB_HUMAN	ETWTANVGK		503.254	2	8.05133	FALSE	421576	670705	353224	493048	554102	686416	447677	336607	479391	453543	388887	349149	382107	652489	478476	823296	327297	740474	156197	738435	309718	261480	338887	888172	415122	543979	737008	642034	480973
sp|P00734|THRB_HUMAN	SEGSSVNLSPPLEQC[CAM]VPDR		1035.99	2	20.8737	FALSE	1.98039e+06	2.22736e+06	1.09892e+06	2.17552e+06	1.54018e+06	1.51893e+06	1.23012e+06	1.21213e+06	1.67225e+06	1.61336e+06	1.31392e+06	1.20367e+06	967361	1.9592e+06	1.24397e+06	2.45902e+06	1.32899e+06	1.81133e+06	640925	1.96162e+06	1.17053e+06	1.12379e+06	1.42371e+06	2.25626e+06	1.39267e+06	1.54768e+06	1.5509e+06	1.55457e+06	1.68607e+06
sp|P00734|THRB_HUMAN	RQEC[CAM]SIPVC[CAM]GQDQVTVAMTPR		811.388	3	17.9769	FALSE	689128	1.14267e+06	577429	1.08383e+06	884118	761485	687779	518677	893987	742509	542654	653959	537952	806634	697897	1.07375e+06	632648	844923	269418	1.00427e+06	558967	570232	690045	1.15307e+06	603971	837376	953766	863763	900357
sp|P00734|THRB_HUMAN	ITDNMFC[CAM]AGYKPDEGKR		501.234	4	11.5826	FALSE	141045	327373	144069	201782	258621	280196	207164	143419	204988	188568	126089	152353	187895	263995	207663	320097	149610	286428	51823.5	338604	136266	95033.2	146993	380752	148369	242065	355662	244023	239689
sp|P00734|THRB_HUMAN	TATSEYQTFFNPR		781.368	2	21.6673	FALSE	419935	477855	385047	442004	374535	347242	190199	398883	441913	385881	401263	314015	286009	434777	242698	766105	372389	451400	214910	547887	256951	254144	516150	966470	340097	461689	642876	412854	523403
sp|P00734|THRB_HUMAN	IYIHPR		399.735	2	3.93091	FALSE	212493	253570	124111	266251	200408	224103	156545	201089	202229	248852	148978	189626	140219	274551	182642	325966	132324	264990	1648.91	241802	175773	133511	182240	272429	216894	165108	270008	183907	194473
sp|P00734|THRB_HUMAN	LKKPVAFSDYIHPVC[CAM]LPDRETAASLLQAGYK		698.374	5	29.7818	FALSE	50493.5	60439.6	41214.4	67946	63748.7	56730	43951.8	51873.5	62636.3	43316.9	54580.6	39086	44069.3	65444.4	43063.3	74213.1	46638.1	41304.4	39670.8	69297.6	43683.3	19628.1	34711.2	53555.4	46903.9	47804.9	123277	61747.8	61402.8
sp|P00734|THRB_HUMAN	LAAC[CAM]LEGNC[CAM]AEGLGTNYR		984.949	2	17.2346	FALSE	570637	718557	311482	372414	311151	447307	348492	377745	498097	496568	369972	384664	283163	523312	342116	738847	430111	469902	165518	565572	316906	327699	475962	695006	392797	463325	276728	484860	475732
sp|P01008|ANT3_HUMAN	FATTFYQHLADSK		510.253	3	18.4043	FALSE	346018	449008	404445	450717	382623	441987	323480	367288	705363	545438	307618	217840	366575	286652	509064	1.48848e+06	779867	383129	633577	474333	254264	285763	533922	922555	378228	419497	364046	514671	325364
sp|P01008|ANT3_HUMAN	TSDQIHFFFAK		447.559	3	24.6649	FALSE	605513	640719	470244	940309	660001	644375	408499	632834	926681	896022	374321	387286	545037	466699	705296	1.74835e+06	1.02419e+06	598130	976162	706636	403867	234981	776575	1.23012e+06	645175	604899	875549	714053	483432
sp|P01008|ANT3_HUMAN	EVPLNTIIFMGR		695.382	2	36.8175	FALSE	1.83023e+06	1.4711e+06	1.33328e+06	3.71752e+06	1.66045e+06	1.39188e+06	1.11555e+06	2.31084e+06	2.41802e+06	2.68878e+06	1.02323e+06	1.2507e+06	1.49489e+06	1.46429e+06	1.68849e+06	4.06438e+06	2.52844e+06	1.37352e+06	3.1928e+06	1.57887e+06	1.17276e+06	1.13528e+06	2.53249e+06	3.26944e+06	2.16345e+06	1.45093e+06	2.22465e+06	1.73226e+06	1.15133e+06
sp|P01008|ANT3_HUMAN	HGSPVDIC[CAM]TAKPR		479.914	3	4.74942	FALSE	446615	378012	223702	607882	418446	335595	101848	317299	516387	555465	206234	277552	279844	333887	198902	1.0663e+06	400465	482145	433604	449535	150787	78674.1	417098	612404	371707	340253	725781	256163	491539
sp|P01008|ANT3_HUMAN	IEDGFSLK		454.74	2	14.7976	FALSE	519028	696264	716490	560268	486473	782941	6326.06	657529	1.03121e+06	904984	521080	435217	554438	492729	959523	1.61386e+06	1.05982e+06	553585	993204	629545	490053	616707	863015	1.45607e+06	682815	703023	445112	883083	395488
sp|P01008|ANT3_HUMAN	ANRPFLVFIR		411.58	3	27.1007	FALSE	1.29038e+06	1.45864e+06	1.12798e+06	1.76004e+06	1.27205e+06	791306	753705	1.57799e+06	1.9808e+06	1.72158e+06	819426	624459	1.01316e+06	537441	902883	3.12559e+06	2.19855e+06	1.3461e+06	2.24955e+06	1.01541e+06	685378	23794.6	1.26582e+06	2.89758e+06	1.42851e+06	1.13618e+06	1.59327e+06	1.53642e+06	799834
sp|P01008|ANT3_HUMAN	VAEGTQVLELPFK		715.898	2	31.1238	FALSE	582343	588121	497201	569906	427675	607630	441222	647200	888977	904505	393001	378146	449780	496725	675090	1.7399e+06	856490	493552	877987	633202	405658	476034	814265	1.16185e+06	700273	520128	410408	677798	427207
sp|P01008|ANT3_HUMAN	EQLQDMGLVDLFSPEK		924.956	2	39.958	FALSE	907049	875070	860367	1.56092e+06	959174	1.03086e+06	750682	1.17385e+06	1.46589e+06	1.45913e+06	541870	728279	804193	868277	1.13986e+06	2.45934e+06	1.52198e+06	845111	1.72503e+06	1.13895e+06	740850	1.01599e+06	1.54178e+06	2.01152e+06	1.13726e+06	915487	1.29722e+06	1.19769e+06	727234
sp|P01008|ANT3_HUMAN	FDTISEK		420.211	2	5.31642	FALSE	267691	274177	228420	376264	286051	338728	190578	312811	395863	445186	200332	210140	285030	250468	386913	916398	388514	334317	498768	360882	202203	227202	387887	662207	330076	262140	396971	374715	164221
sp|P01008|ANT3_HUMAN	LPGIVAEGR		456.269	2	12.6486	FALSE	194285	282378	225334	162410	120197	179239	160760	224686	227180	245862	147104	103068	147152	128259	261140	481536	288795	165083	369154	148262	143657	190597	324048	469956	234516	211527	96477.7	211564	94936.9
sp|P01008|ANT3_HUMAN	ATEDEGSEQKIPEATNR		625.629	3	3.85926	FALSE	233434	317819	236603	380162	345742	332165	280967	190209	384248	317709	235585	170335	265896	220973	400281	727804	459420	403656	392880	360997	204101	191607	297524	635025	225521	348949	452304	377315	273434
sp|P01008|ANT3_HUMAN	ADGESC[CAM]SASMMYQEGK		875.839	2	7.6377	FALSE	256536	374196	394644	470312	474804	490312	323613	321044	574268	387191	220198	172992	393185	219641	544527	1.06892e+06	443177	416179	475371	445818	213024	237114	415204	940970	290950	385400	720187	547704	282602
sp|P01008|ANT3_HUMAN	NRPFLVFIR		581.348	2	26.6777	FALSE	24494.2	25570.6	10883	260704	126172	138635	52615.2	30337.1	69684.8	138000	12010.9	91299.9	75614.4	172350	156716	170911	77712.3	14545.3	42260.6	114945	49401.1	698.929	16831.4	48003.8	29233.3	32461	202242	17107.9	50385.5
sp|P01008|ANT3_HUMAN	HGSPVDIC[CAM]TAK		592.79	2	5.34662	FALSE	102136	87687.4	60998.7	61203.3	63933.9	94756.3	33118.8	63939.1	108512	132920	60109.4	59067.1	70017.9	70719.3	54723.1	275353	77132.4	98421.4	84649.4	124432	41447	21910.4	98895.4	157435	91482.7	80757.2	59349.9	69803.4	109805
sp|P06396|GELS_HUMAN	HVVPNEVVVQR		638.362	2	7.81788	FALSE	652536	667578	494212	653330	881965	647899	510394	431802	674348	579380	423399	486265	556108	779007	589150	1.46831e+06	419546	692152	441658	525664	378932	276671	383544	899732	589150	509000	791335	860127	690575
sp|P06396|GELS_HUMAN	TGAQELLR		444.251	2	9.26495	FALSE	507100	512506	383376	505076	584676	434818	317505	319198	422012	443321	191610	328394	383784	296148	468265	952858	195495	332837	387848	379079	256497	236653	335924	687473	458426	218002	542025	556489	402913
sp|P06396|GELS_HUMAN	AGALNSNDAFVLK		660.351	2	20.3772	FALSE	868858	775974	590385	705695	1.06251e+06	669013	541435	533002	943134	749651	587927	591196	639843	793963	604723	1.71769e+06	612167	793582	615256	612252	411786	321453	510769	1.11016e+06	727250	616315	807905	1.03105e+06	911316
sp|P06396|GELS_HUMAN	AGKEPGLQIWR		418.903	3	16.3553	FALSE	303328	250466	163238	316808	455679	223685	173570	190705	368045	324319	170322	232335	216216	286527	197357	611701	219014	277112	203767	213119	163723	84246.8	146368	398473	229735	202744	332360	317780	354591
sp|P06396|GELS_HUMAN	SEDC[CAM]FILDHGK		440.868	3	11.7871	FALSE	205664	157742	110131	151846	243950	185991	120776	136105	225563	272036	84346.7	202359	148786	290519	160816	502263	92224.3	241136	96920	156880	135396	62610.8	100752	228174	208193	125487	184393	249126	257084
sp|P06396|GELS_HUMAN	NWRDPDQTDGLGLSYLSSHIANVER		711.598	4	30.3535	FALSE	328620	242815	211667	445866	505655	267536	202444	218713	352949	314226	196272	288393	269087	380100	234244	546927	229689	310831	282833	251095	171300	3487.24	186956	431652	314570	247730	521926	407419	391319
sp|P06396|GELS_HUMAN	PNSMVVEHPEFLK		509.594	3	18.0656	FALSE	159351	166221	121021	103178	145833	149805	118279	118007	193540	177245	110232	149960	123466	198232	149449	355514	122784	64482.6	148089	148214	116979	87393.1	140539	217474	121189	125082	75692.9	212746	202858
sp|P06396|GELS_HUMAN	VPFDAATLHTSTAMAAQHGMDDDGTGQK		719.076	4	18.0764	FALSE	33671.5	55624.6	42101.6	72226.9	106150	55731.5	49690.6	25782.7	80241.6	60262.6	18513.2	53877.4	63756.3	66461.3	59645.4	122081	47328.3	48328.2	37720.3	62473.2	36147.7	27225.2	48143.5	99615.3	44793.6	46177.4	87973.9	90123	99911.4
sp|P06396|GELS_HUMAN	AVEVLPK		378.237	2	9.55819	FALSE	302510	369460	257233	320652	451955	327056	241154	188478	318982	289344	245051	236341	290909	330508	326643	787126	193599	427803	233733	289131	155608	143559	193551	517356	294452	267456	437037	468173	305610
sp|P06396|GELS_HUMAN	EVQGFESATFLGYFK		861.922	2	37.3147	FALSE	750562	571001	355383	699123	619880	481959	421982	485099	608857	808591	356220	678414	502316	935739	473500	1.16751e+06	493281	607667	571569	562149	372515	144022	389841	651646	786441	485040	546657	761624	798218
sp|P06396|GELS_HUMAN	YIETDPANR		539.762	2	4.24472	FALSE	267609	254645	206542	247096	277519	219304	194107	131218	235646	230298	221005	165210	214185	221200	254555	467904	183766	326388	184212	185437	132323	133789	159750	350798	201851	216068	235626	295697	217084
sp|P06396|GELS_HUMAN	QTQVSVLPEGGETPLFK		915.486	2	28.773	FALSE	888680	734476	590059	814702	828854	650092	607247	402017	806736	744590	604330	583444	526230	980283	645185	1.05718e+06	655949	810751	634563	628860	495406	454557	558811	1.08747e+06	819853	683640	843375	985854	898410
sp|P06396|GELS_HUMAN	TPITVVK		379.245	2	8.16894	FALSE	78381.4	73292.7	50492.9	90054.6	99166	77544	56408.6	44514.1	66864.7	68950.1	47996.2	58655.8	66230.5	98918.3	81579.1	183011	42352.2	91851	61897.8	60491.6	42960.2	40213.6	49610.7	107938	75198.4	54577.1	108550	99049.7	73729.4
sp|P06396|GELS_HUMAN	VHVSEEGTEPEAMLQVLGPK		717.365	3	28.6387	FALSE	357778	432808	372267	212265	371589	370140	335539	268733	402917	373724	306357	355892	351446	444864	352724	712335	257101	323149	294373	305057	241451	182610	324907	542540	436283	323565	170864	557604	420948
sp|P06396|GELS_HUMAN	DPDQTDGLGLSYLSSHIANVER		796.387	3	31.7585	FALSE	167968	155431	116857	96951.2	123308	114476	118768	127205	156036	171891	120077	144360	131568	204118	123528	270395	98738.4	120775	166486	112539	104380	96511.1	136503	188551	184508	117433	56008.1	184640	148619
sp|P08519|APOA_HUMAN	NPDAVAAPYC[CAM]YTR		749.343	2	12.2937	FALSE	1.22278e+06	335716	279191	354127	1.20519e+06	162672	56808.6	118596	202643	404419	76430.4	64734.5	111301	371754	111968	47966.1	82117.9	1.29991e+06	189504	1.32319e+06	83691.7	392963	1.29332e+06	5.43229e+06	806602	1.04682e+06	771815	363837	914868
sp|P08519|APOA_HUMAN	TPEYYPNAGLIMNYC[CAM]R		981.448	2	27.5194	FALSE	602179	153894	156120	257911	596255	92421.3	38806.4	108204	129627	243861	2559.34	65664.1	67437.9	298875	67990.8	43353.8	54415.4	555717	148643	657743	71845	236368	989709	2.37373e+06	578342	459061	432450	14150.8	549247
sp|P08519|APOA_HUMAN	TC[CAM]QAWSSMTPH		653.271	2	13.3611	FALSE	2835.44	2078.95	23443.1	92994.2	347215	85341.7	638.387	5884.81	786.945	45741.9	1605.58	40494.6	57106.2	183460	71207	2554.58	928.123	10148.2	1663	470988	61397.9	159534	545598	309144	38659.9	48259.4	187259	187882	312406
sp|P08519|APOA_HUMAN	GTYSTTVTGR		521.762	2	3.65961	FALSE	350945	75783.5	66704	79345.8	225724	39576.9	19655	25842.8	47743.3	100529	23276.8	17493.4	24712.1	112809	41924.1	14783.1	17767.3	354746	52586	272903	28058.8	103941	360586	1.31989e+06	243610	233954	150950	88483.7	217912
sp|P08519|APOA_HUMAN	NPDAEIRPWC[CAM]YTMDPSVR		736.338	3	23.9116	FALSE	37347.6	12344.5	15923.6	19102.1	63795.9	3633.51	6824.27	31870	40495.3	14856.7	1219.03	2043.58	27286.8	14514.6	2769.67	4723.11	6017.41	36755	8648.68	43065.1	6179.33	9451.55	66409.2	258544	36022.3	30918.6	61752.9	13135.5	39798.3
sp|P08519|APOA_HUMAN	GTFSTTVTGR		513.764	2	7.31982	FALSE	60810.6	21536.9	16668.9	34049.7	44826.5	8138.27	4040.32	5824.42	6995	11469.6	5365.4	977.33	5830.62	16584.2	24028.7	54586.4	5114.94	43894.2	8309.27	40339	40017.1	14636.3	58280.8	289736	31777.7	31702	35550.6	11605.1	33887.5
sp|P08519|APOA_HUMAN	GTLSTTITGR		503.78	2	8.97137	FALSE	66835.4	29479.7	24497.6	19280.4	70742.9	4351.53	7045.22	7035.28	6453.61	17916.5	1874.96	2973.79	7185.62	30323.2	50454.6	9447.16	2736.76	66805.7	4068.12	63834.6	1743.74	24190	82550.9	455523	61747.9	53578.7	55217.2	20930	22949.7
sp|P08519|APOA_HUMAN	TPAYYPNAGLIK		654.353	2	19.236	FALSE	111252	33434.3	28812.1	28224.9	89489.5	8151.45	3119.5	12964.4	18028.1	3196.96	2662.98	7677.24	6664.65	38134	8007.83	8805.57	6662.43	69201.9	17166.2	75642.9	8864.39	24388.3	105646	454052	78752.1	59384.4	60584.7	17872.3	58576.1
sp|P08519|APOA_HUMAN	LFLEPTQADIALLK		786.456	2	37.6597	FALSE	261507	59521.4	60243.6	48276.9	164004	21381.1	8447.23	23055.2	30050.4	65073.4	18921.5	18764.5	22682.1	85289	15402.7	4261.54	13705.5	150321	3084.26	143438	19524.5	54853.3	259936	916897	200721	111745	1155.09	41111.7	116615
sp|P08519|APOA_HUMAN	TTEYYPNGGLTR		686.331	2	10.3957	FALSE	144962	50674.8	49262.5	21045.5	107801	12902	11087.8	11785.3	14823.2	36965.6	13062	6654.58	18291.3	39877.8	16209.6	6678.95	755.583	118941	21217.3	102926	12437.5	31625.8	149436	845320	95121.2	99559	91846	32170.1	58470.7
sp|P08519|APOA_HUMAN	TPENYPNAGLTR		666.831	2	8.09156	FALSE	55359.2	22725.2	20252	13537.5	48389.4	11647.3	6354.73	7462.06	9867.18	19264.7	3073.53	641.086	9628.34	21297.8	7107.37	8876.05	2413.42	48271	8340.5	45593.7	6660.8	15462.4	666.628	287028	41203.7	39981	38218.5	14130	27197.1
sp|P08519|APOA_HUMAN	HSTFIPGTNK		551.288	2	6.34413	FALSE	24342.4	11951.5	9967.13	9720.76	24880.8	8479.11	295.824	6692.23	4327.15	10150.8	7294.92	3892.71	4696.52	13518.9	8728.47	8448.18	6255.33	28028.3	1640.81	23612.6	4279.62	2738.39	24350.6	111766	20302.6	18391	21419.4	12109.6	18977.7
sp|P08519|APOA_HUMAN	NPDAEIRPW		549.272	2	17.008	FALSE	67632.1	3663.48	21133.3	2243.4	35397.9	16130	12505.4	16716.7	10929.1	23623.4	12749.7	5711.73	14729.9	32965.3	4602.08	8831.11	2123.54	33977.3	19859.3	29435.3	22557.5	9287.81	52052.4	261290	37847.6	35460.7	7766.25	21837.5	35241.9
sp|P08519|APOA_HUMAN	IPLYYPNAGLTR		689.38	2	23.9686	FALSE	74140	23228.1	32940.9	6175.99	51304	1822.57	1226.99	5151.49	2952.26	4494.77	1202.25	508.533	3064.75	29363.1	2716.89	14302.8	1591.4	56914.6	7836.55	52219.9	4154.29	14689	81164.4	387532	58350.7	51137	84453.9	13960.3	38389.9
sp|P01042|KNG1_HUMAN	DIPTNSPELEETLTHTITK		713.699	3	28.1977	FALSE	1.06933e+06	947237	621550	1.12454e+06	913486	1.08983e+06	926819	935326	933922	912057	921519	560578	670934	1.18893e+06	752679	1.59387e+06	1.22004e+06	1.00946e+06	1.16516e+06	1.15878e+06	738509	1.05039e+06	1.20935e+06	1.7406e+06	900123	972364	1.2975e+06	1.37704e+06	1.26461e+06
sp|P01042|KNG1_HUMAN	TVGSDTFYSFK		626.298	2	19.2047	FALSE	2.40526e+06	2.31812e+06	1.44114e+06	2.17713e+06	2.15627e+06	2.79903e+06	1.91074e+06	2.03053e+06	2.3588e+06	2.12689e+06	2.10095e+06	1.19012e+06	1.55124e+06	2.2816e+06	1.81231e+06	4.05796e+06	3.00914e+06	2.53362e+06	2.21687e+06	2.80979e+06	1.45986e+06	1.85017e+06	2.36456e+06	4.20706e+06	1.93108e+06	2.30997e+06	3.20269e+06	3.18025e+06	3.06362e+06
sp|P01042|KNG1_HUMAN	QVVAGLNFR		502.288	2	18.678	FALSE	2.79016e+06	2.41661e+06	1.35715e+06	2.45489e+06	1.72932e+06	2.36611e+06	2.15232e+06	1.7614e+06	2.10203e+06	2.27607e+06	2.10325e+06	1.22814e+06	1.31118e+06	2.71832e+06	1.65921e+06	2.94247e+06	3.07218e+06	2.4169e+06	2.40991e+06	2.16691e+06	1.78343e+06	2.17234e+06	2.80275e+06	4.44175e+06	2.09776e+06	2.20343e+06	2.44568e+06	3.1251e+06	2.85288e+06
sp|P01042|KNG1_HUMAN	YFIDFVAR		515.771	2	28.556	FALSE	3.08069e+06	2.29668e+06	1.31855e+06	2.337e+06	1.83507e+06	2.22153e+06	1.90449e+06	2.74234e+06	2.15042e+06	2.2558e+06	2.03741e+06	1.37408e+06	1.61312e+06	2.35691e+06	1.3359e+06	3.16075e+06	2.82246e+06	2.43417e+06	2.35655e+06	2.33015e+06	1.4216e+06	684479	2.71663e+06	4.57192e+06	2.33244e+06	2.10402e+06	2.85551e+06	2.99193e+06	2.49848e+06
sp|P01042|KNG1_HUMAN	ENFLFLTPDC[CAM]K		692.334	2	30.6266	FALSE	2.40377e+06	2.05534e+06	1.52966e+06	2.042e+06	1.4674e+06	2.25583e+06	1.69516e+06	2.30675e+06	2.13107e+06	1.4087e+06	2.01144e+06	1.16156e+06	1.40988e+06	2.27106e+06	1.74952e+06	2.63507e+06	2.7218e+06	2.05884e+06	2.61205e+06	2.52207e+06	1.19574e+06	1.74375e+06	3.10004e+06	3.79928e+06	1.96513e+06	1.98828e+06	1.62203e+06	2.77627e+06	1.9274e+06
sp|P01042|KNG1_HUMAN	KYFIDFVAR		579.819	2	23.4299	FALSE	1.06654e+06	809288	466963	818375	671650	773688	618981	1.03642e+06	780745	883397	599007	507752	563056	797253	475649	1.22847e+06	941294	829676	854308	803472	630907	96101.8	902221	1.41863e+06	874039	679616	918168	1.16603e+06	977411
sp|P01042|KNG1_HUMAN	DFVQPPTK		466.248	2	8.54778	FALSE	502107	569443	332293	1976.54	353978	741058	488912	457997	436224	457603	445838	276305	393275	611403	538750	1.0133e+06	507982	659747	468327	753798	362029	417464	539685	1.01929e+06	478754	506651	429105	884054	554284
sp|P01042|KNG1_HUMAN	YNSQNQSNNQFVLYR		937.943	2	16.1876	FALSE	786158	706160	443714	664724	551363	793488	619576	682902	689290	695023	569625	262355	467906	758611	528328	1.15476e+06	837209	734611	741187	823811	531741	584565	825177	1.26623e+06	633459	669273	814735	891630	887978
sp|P01042|KNG1_HUMAN	KLGQSLDC[CAM]NAEVYVVPWEK		745.709	3	26.8553	FALSE	688061	632514	443930	783226	913362	1.02872e+06	752430	746774	694560	715864	550336	505485	621772	1.00975e+06	662434	1.08521e+06	866771	690922	695838	992814	614757	539361	814489	1.24164e+06	602423	663696	1.49294e+06	1.35648e+06	1.14081e+06
sp|P01042|KNG1_HUMAN	IASFSQNC[CAM]DIYPGK		800.377	2	15.7386	FALSE	545131	667760	449252	362185	361487	719241	550655	549654	596551	415508	537743	306055	410352	546365	527874	789447	702086	580110	623456	719638	371731	489984	727763	986579	500051	583421	300491	786814	558581
sp|P01042|KNG1_HUMAN	IC[CAM]VGC[CAM]PR		431.207	2	5.03587	FALSE	1.00998e+06	800905	449521	877935	679645	869812	716613	833370	678613	851689	667862	514186	589615	925356	697946	1.36289e+06	824903	1.04977e+06	937545	935379	620491	842589	1.05356e+06	1.60281e+06	871210	710211	1.08263e+06	1.1534e+06	926309
sp|P01042|KNG1_HUMAN	IASFSQNC[CAM]DIYPGKDFVQPPTK		838.077	3	22.8152	FALSE	206065	159574	119111	326040	236204	206618	138833	201387	223632	139213	146575	106600	128129	204605	142775	220104	266601	219098	270993	234615	123749	145435	244592	370770	154714	170321	357916	279097	197147
sp|P01042|KNG1_HUMAN	IYPTVNC[CAM]QPLGMISLMK		983.004	2	38.306	FALSE	248107	232560	167889	381652	261478	278393	238393	373790	299098	389452	102896	198247	212463	365174	236251	475449	335650	311936	396900	355978	254395	273397	547563	534835	367094	235863	436301	426103	424495
sp|P01042|KNG1_HUMAN	LGQSLDC[CAM]NAEVYVVPWEK		1054.01	2	30.614	FALSE	328807	240729	187965	261455	208001	306132	204114	326448	280328	296933	213972	181202	199031	353618	176876	425184	327833	248350	328857	270430	207277	239653	381022	500515	281806	255168	303223	417206	340706
sp|P01042|KNG1_HUMAN	VQVVAGK		350.721	2	2.46544	FALSE	72074.2	79124.6	42088.8	73517.9	59510.6	108004	64758.2	72587.6	47669	57404.2	54227.9	52197.9	57201.2	79353.5	81395.9	102973	63904.2	87791.4	79441	74403.7	56573.8	88884.8	74999.3	125137	57386.9	56758	109565	112087	70089.1
sp|P20742|PZP_HUMAN	IREEGTDLEVTANR		534.941	3	8.05065	FALSE	126871	59994	33176	15970	3172.8	49913.3	121999	385303	72670.9	2027.29	109664	4373.87	14400.1	177371	15097.8	2235.54	194917	158796	48907.8	79701.5	15143	229409	185285	96562.2	156769	190542	158214	4180.95	283195
sp|P20742|PZP_HUMAN	IQHPFTVEEFVLPK		561.975	3	29.4476	FALSE	4.74894e+06	5.02457e+06	6.89057e+06	5.32497e+06	6.02941e+06	5.47474e+06	4.86415e+06	5.24516e+06	6.56214e+06	2.49545e+06	7.51377e+06	3.02621e+06	6.47569e+06	4.43534e+06	4.03263e+06	7.98155e+06	6.30679e+06	6.58969e+06	5.41437e+06	3.97946e+06	4.44639e+06	4.72649e+06	3.33005e+06	4.38877e+06	4.11078e+06	4.27445e+06	3.2365e+06	6.3418e+06	5.71118e+06
sp|P20742|PZP_HUMAN	SGTHTLPVESGDMK		486.901	3	7.36065	FALSE	54526.4	28550.5	15932.7	7299.91	3928.93	25518.6	53635.2	177310	35345	340.461	52555.8	431790	5883.17	83375.8	4161.71	1207.25	69325.5	85805.6	19671.4	35678.8	9706.19	106636	75354.7	55173.8	77535.9	71909.7	73294.1	6263.27	131093
sp|P20742|PZP_HUMAN	QTLSWTVTPK		580.819	2	18.1506	FALSE	101137	33526.8	12882.7	2462.13	1863.91	34594.6	76536.6	210641	51054.1	2062.95	76011.4	1403.94	8068.7	141414	1638.7	7090.87	142725	102064	34765.7	53975.8	14633	160267	116925	72830.4	125500	104539	94410.7	4801.04	210607
sp|P20742|PZP_HUMAN	TLLVEAEGIEQEK		729.888	2	20.7934	FALSE	253583	65535.1	42779.4	17431.3	1481.26	67693.5	135716	772045	115672	5804.8	161037	4512.18	20661.9	360994	20629.2	24591.7	290839	220561	87760	123326	29326.1	297245	262320	133783	338576	219675	149303	13226.6	453932
sp|P20742|PZP_HUMAN	MLQITNTGFEMK		706.849	2	25.8192	FALSE	127983	44633.5	29045.1	18408.6	14022.6	55710.3	97973.9	558036	76084.3	26667.4	55655.3	993.501	18908.2	241334	7556.93	51764.4	129393	129102	54919.5	68903.3	21573.2	244914	217761	107671	229823	134052	148091	2023.3	279185
sp|P20742|PZP_HUMAN	ASPAFLASQNTK		617.825	2	10.5784	FALSE	78690.6	31792.6	16559.5	8757.87	4376.5	31565.2	46468.6	236965	35361.9	1297.19	50515.9	5459.19	9062.86	90565.8	5991.75	972.685	68242.6	86110.6	29823.5	34482.4	12517.4	80663.5	61866.8	58724.1	90974	86846.9	46099.3	798.409	109226
sp|P20742|PZP_HUMAN	AVGYLITGYQR		620.838	2	18.9669	FALSE	254033	385734	36037.3	392505	2075.33	50787.1	126783	782479	109716	484953	131703	315985	14329.1	287087	6651.72	753925	273538	199215	73705.8	83361.6	23295.5	254439	247622	124006	301804	196516	178569	707706	390278
sp|P20742|PZP_HUMAN	DLFHC[CAM]VSF		512.732	2	31.1071	FALSE	102176	34380.6	22902.9	15973.2	1199.04	35112.4	62699.2	337354	44437	1787.09	64995.9	7647.81	11744.9	168696	5109.42	16896.7	109915	56340.5	25502.7	27884.2	1433.74	98833.8	102602	56241.8	130476	73284.7	12680.2	802.635	151685
sp|P20742|PZP_HUMAN	GSFALSFPVESDVAPIAR		931.986	2	37.0021	FALSE	379101	88987.5	46744.4	32877.1	1501	108442	166555	1.08227e+06	141844	6317.88	199866	36594.7	25017.5	514573	27567.9	33555.8	329641	234721	115746	142266	43119.6	592994	433924	168119	440629	257598	222835	8478.98	499821
sp|P20742|PZP_HUMAN	VDLSFSPAQSPPASHAHLQVAAAPQSLC[CAM]ALR		807.416	4	27.3438	FALSE	80488.6	27259	16521.9	8111.22	16402.3	25264.8	49355.2	296135	30543.9	972.828	54575.3	3231.87	2119.35	114816	4661.84	6936.14	84700.3	70528.5	35474.7	35898.4	9350.92	160876	134000	50358.1	125036	74257.9	37747.2	1989.73	131296
sp|P20742|PZP_HUMAN	AVDQSVLLMKPEAELSVSSVYNLLTVK		978.535	3	46.9384	FALSE	80178.1	42902.4	2247.74	10352.8	53235.1	1261.3	69794.8	321706	49930	36761	55733.8	3568.42	21435.3	169106	39503.6	6666.71	115058	100440	38691.8	68411.6	15896.7	78502.1	97251.8	59253.6	184038	99211	107659	50619	216634
sp|P20742|PZP_HUMAN	HQDGSYSTFGER		692.3	2	4.6869	FALSE	39993	10940.5	7222.86	783.313	2798.82	12275.1	23742.8	102801	15545.1	765.454	23188.2	3125.25	471.766	56179.2	7667.8	9697.75	32373.6	40600.9	11224.7	17734.3	4669.35	65664.2	44897.6	20609.4	48466	31485.5	31542.9	1307.45	62872
sp|P20742|PZP_HUMAN	DLFHC[CAM]VSFTLPR		497.919	3	33.5733	FALSE	64954.1	10451.9	6958.44	9363.28	497.255	13635	23330	208307	19873.2	285.123	33061	371.853	4035.17	58966.2	2538.96	365.369	72330	53157.6	22269.4	27722.4	4128.37	36012.9	74828.2	32231.5	81101.5	49256.1	77800.5	1212.88	84792.8
sp|P20742|PZP_HUMAN	QGIPFFAQVLLVDGK		816.461	2	46.8666	FALSE	137837	33667	1251.19	12837	1118.53	1729.14	79678.2	224068	46971	2306.46	72906.9	1839.01	1425.02	210926	925.439	1059.22	159327	127575	41818.4	1771.76	12877.6	72632.7	127775	68529.6	184024	107579	82559	4576.63	243996
sp|P06727|APOA4_HUMAN	LAPLAEDVR		492.28	2	13.3224	FALSE	1.62175e+06	1.40711e+06	1.06153e+06	1.40305e+06	1.29524e+06	967159	1.55587e+06	728024	1.45704e+06	1.29244e+06	838743	1.01648e+06	1.23781e+06	1.23209e+06	1.32858e+06	2.80403e+06	1.21077e+06	1.04512e+06	1.17562e+06	821358	900583	734667	1.45791e+06	2.68861e+06	977655	1.07332e+06	1.25052e+06	1.92036e+06	1.62075e+06
sp|P06727|APOA4_HUMAN	ALVQQMEQLR		608.329	2	18.5475	FALSE	1.09771e+06	1.2646e+06	939252	1.99124e+06	1.77159e+06	1.17991e+06	1.89105e+06	637084	2.03137e+06	1.68624e+06	424583	1.24062e+06	1.66594e+06	1.6419e+06	1.34763e+06	3.9459e+06	1.15731e+06	884721	1.07888e+06	983946	1.23195e+06	848769	2.23811e+06	3.00847e+06	911825	1.08728e+06	1.52424e+06	2.39725e+06	2.80117e+06
sp|P06727|APOA4_HUMAN	ISASAEELR		488.259	2	6.89715	FALSE	1.29812e+06	1.08146e+06	833124	1.24707e+06	1.13383e+06	766195	1.43368e+06	430510	1.23376e+06	981937	793337	731327	1.16229e+06	1.04681e+06	1.28704e+06	2.91687e+06	1.02245e+06	1.00335e+06	888058	674619	516688	588845	1.42731e+06	2.49357e+06	695289	1.01899e+06	1.10593e+06	1.51829e+06	1.43315e+06
sp|P06727|APOA4_HUMAN	LNHQLEGLTFQMK		520.273	3	21.3251	FALSE	645857	677621	502843	1.09148e+06	1.16532e+06	785190	1.13931e+06	323567	1.20733e+06	966002	208945	743400	1.07209e+06	975459	902518	2.69643e+06	704732	530118	547011	687658	555051	329104	1.19579e+06	1.7187e+06	481983	653172	1.1073e+06	1.44411e+06	1.81015e+06
sp|P06727|APOA4_HUMAN	SLAELGGHLDQQVEEFR		643.322	3	25.371	FALSE	1.01246e+06	758861	577756	893650	806506	609837	1.03319e+06	352146	1.07502e+06	926804	457066	671706	865231	951337	786470	2.08253e+06	781411	556226	664418	538943	459457	365758	1.179e+06	1.60405e+06	584934	705603	639394	1.15012e+06	1.40313e+06
sp|P06727|APOA4_HUMAN	ENADSLQASLRPHADELK		665.336	3	13.0881	FALSE	501730	547463	466001	589269	649279	462187	795957	194393	644105	519366	303557	404392	620673	527498	632396	1.34614e+06	509541	401114	416110	383487	320694	239478	586954	1.13099e+06	279717	508451	652703	826797	871255
sp|P06727|APOA4_HUMAN	SELTQQLNALFQDK		817.923	2	35.3651	FALSE	1.49158e+06	672569	510133	1.53637e+06	1.1806e+06	868829	962876	549780	1.19835e+06	1.42477e+06	545825	1.19725e+06	1.16939e+06	1.70836e+06	873267	2.80644e+06	754992	526122	778540	841036	737442	442570	1.71324e+06	1.66547e+06	671311	654554	1.34567e+06	1.51101e+06	1.73277e+06
sp|P06727|APOA4_HUMAN	LLPHANEVSQK		412.563	3	4.64186	FALSE	297661	299062	188196	354926	266490	205993	384959	97482.5	343055	257542	207799	190339	279816	243023	348919	590780	262272	249177	232278	171053	139479	114800	344683	615939	152879	249493	309239	350926	445564
sp|P06727|APOA4_HUMAN	LEPYADQLR		552.788	2	11.6138	FALSE	2.51527e+06	2.33578e+06	1.82885e+06	2.23303e+06	2.2861e+06	1.66404e+06	2.69219e+06	881652	2.44268e+06	1.97145e+06	1.42579e+06	1.41734e+06	2.31867e+06	1.97659e+06	2.39115e+06	5.32307e+06	1.99533e+06	1.72441e+06	1.7921e+06	1.20676e+06	1.01058e+06	919265	2.47777e+06	5.12191e+06	1.26146e+06	2.02995e+06	2.19283e+06	3.09723e+06	2.71522e+06
sp|P06727|APOA4_HUMAN	LKEEIGKELEELR		529.298	3	17.4417	FALSE	287294	137248	117315	444354	323750	175779	225291	108743	262588	259598	92953.4	213729	232987	313136	182956	602650	196895	127706	183107	153428	144821	59970.3	290964	390005	128464	127646	406645	313295	419117
sp|P06727|APOA4_HUMAN	LGPHAGDVEGHLSFLEK		602.644	3	19.9134	FALSE	179137	147868	110971	207916	212449	166539	186968	95584.5	245603	195162	91981.3	176524	211741	228144	179713	547973	124833	99113.9	111713	139807	113628	55765	217356	291498	100547	119808	231913	276902	346174
sp|P06727|APOA4_HUMAN	IDQNVEELK		544.285	2	7.82794	FALSE	488177	452282	358232	481949	491466	433511	696284	175277	567091	453186	305209	371644	535807	523740	619790	1.39815e+06	390299	430787	330366	367317	266624	244597	555236	1.06375e+06	302675	427327	433315	777902	707766
sp|P06727|APOA4_HUMAN	KLVPFATELHER		480.605	3	15.0826	FALSE	248420	196322	137616	424060	376613	235550	249365	125383	307206	373668	95079.2	275081	268940	363646	258456	703445	189404	142156	175499	193726	221099	77977.8	313510	403918	145534	145048	378006	371502	463360
sp|P06727|APOA4_HUMAN	IDQTVEELRR		420.23	3	6.67218	FALSE	331823	229825	151869	315822	265935	202016	326742	92914.8	335171	242548	164715	187818	257863	290858	303478	739844	228685	219027	199009	171032	136946	114814	294387	527232	145028	197460	295407	375584	391378
sp|P06727|APOA4_HUMAN	VNSFFSTFK		538.774	2	24.9636	FALSE	604076	481381	357781	587241	587144	460743	567702	237168	729297	685340	308975	500655	556924	677075	554913	1.53622e+06	492628	147288	365098	393092	306775	201989	776088	1.1005e+06	324631	383234	538524	831486	936577
sp|P06681|CO2_HUMAN	ESASLMVDR		504.245	2	8.68985	FALSE	142872	179682	135641	54814.1	49218.1	69816.3	129786	114821	80528.9	36222.6	151083	28226	34731.6	59355.6	72397.3	99022	90946.4	250673	120917	53129.6	40112.9	85654.3	77599.2	196479	127801	188060	18091.6	69191.9	63474.7
sp|P06681|CO2_HUMAN	DFHINLFR		531.28	2	27.8222	FALSE	422801	324651	193605	397093	249863	233695	184180	329673	275768	323195	232118	208353	162037	388596	217450	350523	243455	402241	287750	294083	231656	55094.6	342882	340927	381188	259814	267637	270211	341734
sp|P06681|CO2_HUMAN	TPWHVTIKPK		402.905	3	9.43588	FALSE	48107.9	61604.7	31844.7	55400.7	52199.5	53395	40204.4	44571.8	50252.8	45373	31238.2	36237.1	28056.9	66638.9	58646.5	82221.5	31539.2	74654.1	44391.3	62117.5	45777	29025.7	48976.8	59008.8	43494.9	43272.7	58521.2	55375.1	67352.5
sp|P06681|CO2_HUMAN	HAFILQDTK		536.793	2	9.89978	FALSE	117153	134869	85735.7	115782	123840	136490	89658.5	90448.6	105205	89906.5	84397.9	62933.4	74969	132130	154537	192726	72314.8	212775	90288.1	158115	86069.7	70741.1	128431	162391	112037	117526	132146	156424	156229
sp|P06681|CO2_HUMAN	DMTEVISSLENANYK		857.404	2	33.7021	FALSE	70263.7	56689.8	39116.3	31650.6	9072.47	5987.15	38915.3	55466.3	46119.5	21889	8131.7	34799.8	24259	58436.2	37164.3	41563.1	33289.8	74278.7	55844	46622.4	38216.1	50272.2	81690.7	70642.5	70822.4	58126	22468.3	47045.6	52782
sp|P06681|CO2_HUMAN	HAIILLTDGK		540.824	2	15.8355	FALSE	141901	160583	64309.7	127640	95265.3	111948	89206.5	114091	106325	110009	80722.6	78323.3	61997.5	144939	126579	192227	101315	199297	117413	114181	95278.2	43260.2	121094	153280	137524	118507	97552.1	113019	165874
sp|P06681|CO2_HUMAN	ALHQVFEHMLDVSK		551.952	3	22.203	FALSE	26943.5	31539.1	24827	35259.3	28576.2	30141.9	18915.5	27055.8	30886.5	25468.9	15293	20477.5	21039.8	35540.5	29282.7	49751.3	22244.1	42350.8	25715.3	43573.2	24290.9	5700.54	29050.6	37177.6	34875.7	25749.9	32265.2	32969.4	43792.4
sp|P06681|CO2_HUMAN	EILNINQK		486.28	2	11.4446	FALSE	147215	203327	115942	136785	132510	169173	116779	116229	131810	120479	127706	71600.5	87351.3	152714	177618	231085	107624	268887	126329	169651	109703	114044	151310	219304	135480	170318	136512	175676	173881
sp|P06681|CO2_HUMAN	QNINLIEK		486.28	2	11.4438	TRUE	0	0	0	0	0	0	0	0	0	0	0	0	0	0	0	0	0	0	0	0	0	0	0	0	0	0	0	0	0
sp|P06681|CO2_HUMAN	VLMSVLNDNSR		624.324	2	18.3866	FALSE	406238	399595	277544	387900	332908	355571	285856	331454	393860	363509	349193	237897	216929	448392	358124	606081	313406	561382	343797	421370	322285	303687	448845	495238	369121	349132	316648	424150	515375
sp|P06681|CO2_HUMAN	GALISDQWVLTAAHC[CAM]FR		648.996	3	35.3071	FALSE	293276	269569	150385	467727	215011	204550	174698	251443	236617	242136	167121	198565	146131	337050	262645	360136	241980	351812	273604	315044	216650	13872.4	278519	303259	328809	234453	268908	288954	397742
sp|P06681|CO2_HUMAN	KNQGILEFYGDDIALLK		646.351	3	35.4947	FALSE	326415	230862	132268	387934	262420	243361	168680	258007	250969	271294	157923	202647	137910	375523	256722	378144	205590	365066	231992	341387	238280	92925.1	268313	263452	316882	230401	334731	287567	440468
sp|P06681|CO2_HUMAN	QHLGDVLNFLPL		683.38	2	46.3952	FALSE	305597	306558	199240	302613	220097	214581	187654	151459	277295	206695	232406	152695	137048	294909	219291	209977	296914	440034	191019	296792	201112	149207	252145	358736	294098	264847	251895	278432	372013
sp|P06681|CO2_HUMAN	PIC[CAM]LPC[CAM]TMEANLALR		879.939	2	32.1849	FALSE	277604	214188	178977	380494	231099	218286	156524	261938	237168	253564	162995	199924	24301.8	302408	211086	241408	211121	329607	251659	255669	223503	250602	384431	13129.5	297817	220206	236696	256224	281206
sp|P06681|CO2_HUMAN	RNDYLDIYAIGVGK		532.951	3	26.7896	FALSE	233482	245572	154073	240181	200068	192836	160789	222243	203399	200391	187113	127331	118338	251885	194396	327608	185412	332288	210975	253689	147946	43510.4	208221	286761	249784	226036	193254	225967	310532
sp|P03952|KLKB1_HUMAN	FGC[CAM]FLK		386.197	2	16.347	FALSE	424844	288549	177588	371275	212962	315335	200471	278544	376113	349989	288178	189908	152919	370934	187647	419284	324107	213515	246171	211769	154313	175206	194048	500306	240265	246254	264997	238877	281239
sp|P03952|KLKB1_HUMAN	LVGITSWGEGC[CAM]AR		703.348	2	21.4638	FALSE	725081	479406	376507	632529	430225	579730	403799	441052	612999	548323	557063	324032	314279	580869	326260	684710	545106	337930	471946	375694	265378	324255	380125	869023	404470	525265	470901	473902	500599
sp|P03952|KLKB1_HUMAN	VSEGNHDIALIK		432.57	3	11.1241	FALSE	102905	91910.4	54667.3	91516.6	73404.7	115800	75864.6	57171.6	118832	98992.2	82006.2	52160.6	50638.2	104318	70819	154518	78647.4	80758.3	60685.1	83213.4	40516.7	40578.7	44461.5	170343	64326.6	85790.5	93388.3	98558.7	99866
sp|P03952|KLKB1_HUMAN	VNIPLVTNEEC[CAM]QK		772.393	2	20.7921	FALSE	594803	419755	293930	413111	308378	540048	362985	385732	559068	524108	441610	298593	262570	605944	294003	698741	449550	328186	358769	411004	259058	288803	289668	701919	369080	408160	278044	473328	476736
sp|P03952|KLKB1_HUMAN	NVC[CAM]LLK		373.715	2	10.6469	FALSE	116940	97083.5	71888.6	128202	79480.9	125125	79017	76984.5	96303.6	99965.3	102820	62184.5	57633.1	130610	81181.9	147031	77430.1	79446	79883.3	89242.2	45941.8	59723.1	64133.5	174704	75747.2	95839.3	109135	97864.8	78574.3
sp|P03952|KLKB1_HUMAN	VAEYMDWILEK		698.844	2	33.4902	FALSE	542654	351731	275242	501225	334440	411090	300492	371621	550444	406488	405953	258533	235052	493201	247817	481739	398172	268734	316273	297263	172513	159285	261255	651113	316110	367617	392141	425003	475435
sp|P03952|KLKB1_HUMAN	GC[CAM]LTQLYENAFFR		809.888	2	34.443	FALSE	776144	364352	261188	572060	316162	432929	240886	503251	593540	579034	426163	357607	251678	618672	206596	649871	459762	300856	393886	383815	210058	119200	334354	699997	454502	376591	451688	340296	414965
sp|P03952|KLKB1_HUMAN	GEIQNILQK		521.798	2	16.0194	FALSE	112036	109333	73817.9	88359.3	61493.5	96006.9	77903.9	78435.9	108710	90119.7	104472	52269.5	53967.1	92943.7	71209.9	120383	106861	72255.5	82899.3	65916.5	48065.5	70063.2	58707.6	158556	69265.7	92185.8	72618.1	78161.1	89017.4
sp|P03952|KLKB1_HUMAN	C[CAM]QFFSYATQTFHK		555.589	3	21.5977	FALSE	36110.8	36532.8	32475.7	52425.4	40613.2	55839.8	41075.6	19925.7	41477.7	42164	32495.6	21566.2	23015.2	48473.2	49756.3	29284.2	54939.9	7384.21	39217.2	54635	16806.3	26634.4	23438.1	66022.1	22752.2	39410.6	8481.56	45639.8	47967.7
sp|P03952|KLKB1_HUMAN	GVNVC[CAM]QETC[CAM]TK		648.29	2	3.63444	FALSE	85584.4	54616.7	43347.2	86221.2	57366.4	97600.3	63060.7	42756	73069.3	72331.5	62278.9	41235.7	49661.7	84972.8	61072.9	92160.6	64057.3	63164.1	51332.2	62444	38389.6	41432.8	41945.4	119819	47635.5	65566	86912.6	73762.2	68929.8
sp|P03952|KLKB1_HUMAN	IAYGTQGSSGYSLR		730.362	2	11.387	FALSE	116680	74246.1	52187.7	343741	159504	80953.7	44536.5	59461	78665	105693	88360.8	59093.5	77622.8	54116.8	51677.4	112595	107114	98539.4	81053.8	111064	30390.6	65461.4	68751.1	181260	60734.8	120529	340283	60842	95163.9
sp|P03952|KLKB1_HUMAN	MVC[CAM]AGYK		414.691	2	3.27776	FALSE	65441.1	48966.7	32464.8	72806.6	41504.8	69724.5	38470.4	41178.9	32251.4	57963.5	48781.2	32860.8	33177.3	63964.8	42585.8	69479.8	42306.1	46246.9	41278.6	36964.5	17194.1	37149.8	30514.6	88905.1	21980.4	46864.2	65883.5	55140.4	44710.9
sp|P03952|KLKB1_HUMAN	IYSGILNLSDITK		718.903	2	33.2413	FALSE	285105	137658	102998	148452	63126.8	120533	151695	160920	202160	155165	167137	52076.1	60910.2	164882	66808.2	175018	161845	114544	139424	72540.1	61518.5	86463.1	86699	266402	155700	135321	52293.8	102796	120907
sp|P03952|KLKB1_HUMAN	ALSEIGC[CAM]HMNIFQHLAFSDVDVAR		683.334	4	35.7315	FALSE	105802	81263	59181.6	91473.7	39969.1	88689.5	80486.3	93405.2	88307.9	84980	69323.1	70016.5	44013.7	121479	55560.6	86879.1	85715.3	58879.2	85493.4	80594	56418.2	509.707	50342.4	125560	50754.6	74096.7	39490.1	73855.5	101260
sp|P03952|KLKB1_HUMAN	HLC[CAM]GGSLIGHQWVLTAAHC[CAM]FDGLPLQDVWR		689.544	5	40.3602	FALSE	62827.6	70949.1	33522.5	98321.9	33549.2	48124.6	60460.2	45140.9	98699.8	56047.2	60706.7	26016.2	31327	45442.5	33895.1	77002.7	87859.5	59619.3	43063.3	41880.2	18744.5	1328.74	3538.17	123248	49474.5	62835.2	6906.99	51744.5	88989.2
sp|P10643|CO7_HUMAN	LTPLYELVK		538.324	2	29.3107	FALSE	431065	339513	337391	327160	313583	277677	278920	337905	500785	302291	178511	284602	248479	242778	285388	716308	394292	594552	303150	405645	166713	235939	354222	491123	397729	432624	268271	356886	411776
sp|P10643|CO7_HUMAN	ELSHLPSLYDYSAYR		605.297	3	24.914	FALSE	368834	321069	321998	337427	321228	285366	261167	257635	472022	295046	152959	281965	262094	197381	308661	648747	464871	658460	280786	470653	138968	192731	352077	445547	357165	504747	284761	368976	447705
sp|P10643|CO7_HUMAN	VLFYVDSEK		550.287	2	19.1184	FALSE	458618	614348	429913	546164	370479	575344	469293	346301	806266	346912	202608	326699	367005	450936	550018	1.16222e+06	717143	777875	322410	651129	185102	207898	528472	787935	586871	533980	527473	620503	666214
sp|P10643|CO7_HUMAN	SSGWHFVVK		523.775	2	15.4047	FALSE	88904.3	114767	86472	79686.6	111863	98193	56515.7	86927.6	129091	95706.8	33660.7	74868.4	63212.1	75276.3	92628.5	222966	107615	172315	65925.4	121370	52822.5	46630	89559.4	121351	93493.4	113051	96569.1	107940	135647
sp|P10643|CO7_HUMAN	LIDQYGTHYLQSGSLGGEYR		753.034	3	20.0468	FALSE	253339	232720	265979	225899	229871	201198	192102	168991	336693	181686	117681	171736	163154	139127	236137	458846	322520	388347	200577	281616	104760	154395	260275	313014	226573	336343	187337	242317	285051
sp|P10643|CO7_HUMAN	WLVGEMHC[CAM]QK		429.871	3	11.7871	FALSE	62541.6	83754.1	78023.9	83888.6	99244.6	57332.5	57782.4	58653.3	86450.5	61680.8	25628.8	51528.6	52864.9	46600.8	75466.4	101058	72109.1	134621	62424.3	79472.9	39316.6	33664.1	65462.8	105751	74614.1	102382	81368.2	74208.4	64611
sp|P10643|CO7_HUMAN	SC[CAM]VGETTESTQC[CAM]EDEELEHLR		837.02	3	14.4134	FALSE	153956	195661	188365	146180	158856	139973	152550	106974	209002	132590	73597.6	108222	121121	96201.7	182973	278791	200553	286165	132032	194298	79907.2	126997	141442	224555	138311	220853	144220	175656	205358
sp|P10643|CO7_HUMAN	GQSISVTSIRPC[CAM]		652.835	2	15.5807	FALSE	256555	314349	306879	147502	151415	263910	233476	212603	328300	215171	135106	198831	178199	173240	295414	488964	312515	417403	207989	346820	130265	206735	268590	336716	282666	358776	96577.5	262942	284065
sp|P10643|CO7_HUMAN	LSGNVLSYTFQVK		728.396	2	28.9422	FALSE	431923	351568	377875	450698	446535	343550	308615	348075	506132	351713	180352	362691	314476	287432	329943	702596	474216	745033	370164	554155	165411	281522	436497	475271	464507	526564	436600	435848	482533
sp|P10643|CO7_HUMAN	EQTMSEC[CAM]EAGALR		741.322	2	7.6201	FALSE	204054	258131	268515	196078	241307	238468	207060	155338	299938	167960	113487	162511	174047	125262	286924	428268	223320	511719	150207	351048	89863.3	149561	201020	359774	190226	349028	237170	280386	258941
sp|P10643|CO7_HUMAN	DGFVQDEGTMFPVGK		813.877	2	26.0863	FALSE	142117	130200	179204	80123	70342.4	4466.85	117971	137451	206684	69984.7	80110.8	136139	110704	158270	128808	320572	81797	224202	62180	220539	3302.83	49812	164058	199283	193199	183427	3714.14	198561	160853
sp|P10643|CO7_HUMAN	LLEPHC[CAM]FPLSLVPTEFC[CAM]PSPPALK		917.141	3	42.9061	FALSE	336566	226186	241390	433857	301787	211064	191289	246702	359554	264896	108737	232534	154439	247244	193844	459451	336866	508930	294755	390117	156444	188905	287103	328869	326298	346513	333364	266562	282266
sp|P10643|CO7_HUMAN	RPSC[CAM]DIDKPPPNIELTGNGYNELTGQFR		797.891	4	24.4064	FALSE	77739.8	71335	84778.6	56207.5	55171.5	64119.7	34131	61587.7	102230	63676.7	30595.4	53330.3	52509.7	33618	70602.5	142833	84217.4	62548.7	63806.3	94279.2	36085.1	48632.8	79614.4	99710.5	68175.8	98509.7	31955.5	39890.5	50942.8
sp|P10643|CO7_HUMAN	YSAWAESVTNLPQVIK		903.475	2	33.294	FALSE	456858	291836	323518	479449	303684	292406	305101	384869	459241	393448	161006	375852	221598	339995	299638	641321	403560	596220	363715	498699	183008	239519	395441	449553	483114	436540	379368	335315	431234
sp|P10643|CO7_HUMAN	DSC[CAM]TLPASAEK		589.772	2	4.58666	FALSE	85955.8	86803	98907	93586	84272.1	86497.4	86151.7	58520.9	108032	72892.9	44666	66086.3	71282.3	51766	119274	136883	91681.8	229113	78267.9	130216	37947.2	72362.2	74136.3	114559	85143	117207	103364	89829.1	86144.1
sp|P00736|C1R_HUMAN	LPVANPQAC[CAM]ENWLR		834.42	2	23.6433	FALSE	520870	458060	316339	540279	496095	466178	314739	297432	507998	480553	302887	280152	270459	487885	386140	859474	394234	390496	458004	443115	480889	367813	466979	813199	378643	321664	536798	570063	524741
sp|P00736|C1R_HUMAN	IQYYC[CAM]HEPYYK		521.903	3	8.96108	FALSE	166047	200666	102935	138781	151588	163150	113380	66193.9	194516	110588	106385	64254.8	96192.9	111674	176728	323726	138524	195353	123709	140626	129759	76271.5	130922	332119	110596	121350	192659	191769	149498
sp|P00736|C1R_HUMAN	YTTTMGVNTYK		639.805	2	9.21594	FALSE	265189	366092	248136	312769	417268	432146	287251	168745	348952	268045	166258	160565	248605	278423	369753	665874	226542	351597	265795	377379	286814	192440	255875	703155	225075	282526	522750	500716	406083
sp|P00736|C1R_HUMAN	DYFIATC[CAM]K		509.239	2	13.7946	FALSE	456352	474094	308346	378273	431278	535073	277768	259736	475670	429812	311096	249054	247495	487602	459556	910160	369534	444076	363174	413595	434333	272437	372127	862106	328145	329358	553232	568362	467713
sp|P00736|C1R_HUMAN	MDVFSQNMFC[CAM]AGHPSLK		656.964	3	26.8164	FALSE	111335	138866	97964.6	200642	228162	170181	111081	82982.6	187190	162675	59713.8	109564	108415	185046	150447	269956	109334	125578	138959	159783	163284	112912	168299	308422	124947	107328	307896	230312	228285
sp|P00736|C1R_HUMAN	NIGEFC[CAM]GK		462.716	2	7.13219	FALSE	198701	197065	124210	198721	214313	247614	144774	111523	1049.18	185973	135646	119851	129827	213940	223818	421560	148605	235845	164765	235511	182224	134708	168292	376982	167421	129460	291800	262286	207471
sp|P00736|C1R_HUMAN	FC[CAM]GQLGSPLGNPPGKK		552.956	3	13.3688	FALSE	111264	96069.4	63246.4	137992	167755	139720	71601.8	55350.9	140689	106714	60337.9	64431.1	63335.7	107408	117443	205698	100948	129688	106263	116967	106023	56521.5	90222.4	199019	71924	76753.8	242877	141497	161107
sp|P00736|C1R_HUMAN	MGNFPWQVFTNIHGR		601.963	3	35.0866	FALSE	346456	221156	133471	499563	358300	249241	140480	200344	363105	367449	103707	221297	158685	294853	186630	513324	222578	242544	284564	289088	258731	9498.93	265159	479331	288056	142441	490241	315821	374600
sp|P00736|C1R_HUMAN	GYGFYTK		418.203	2	9.33442	FALSE	155614	176733	109517	150927	741.41	571.89	115554	92126.6	154224	45.9884	123263	78817.3	97424.6	140012	160418	337872	121674	183305	137693	168384	124877	93763.2	130579	312406	119647	119091	210243	222952	654.746
sp|P00736|C1R_HUMAN	ESEQGVYTC[CAM]TAQGIWK		928.928	2	18.8488	FALSE	383046	358624	257268	374497	426885	393828	268343	204714	427292	344918	244672	221966	214301	340978	326928	699790	333101	313298	310682	373551	354363	235652	319335	664063	296596	237308	488787	468760	491757
sp|P00736|C1R_HUMAN	FC[CAM]GQLGSPLGNPPGK		764.882	2	17.3922	FALSE	184122	220075	131030	134059	168463	236012	158096	105707	219506	180139	141739	117376	124074	200100	204955	412732	155398	159640	175015	215684	217393	145887	182059	350971	157963	136985	126378	265426	261163
sp|P00736|C1R_HUMAN	FLEPFDIDDHQQVHC[CAM]PYDQLQIYANGK		823.386	4	31.2249	FALSE	98755	68105.3	45233.3	3181.82	74146.1	86646.9	57780.6	68469.4	110948	101973	59925.2	60994.1	49789	106245	81348	175733	76968.2	845.908	93366.5	100825	95659.1	27224.4	73109.5	137660	348.101	62598.2	120132	111376	104689
sp|P00736|C1R_HUMAN	QDAC[CAM]QGDSGGVFAVR		783.852	2	12.8687	FALSE	140149	155108	100485	164860	139832	173591	113404	46500	142207	147142	87901.2	64241	73366.4	147363	157874	210164	117124	132916	111592	134503	140780	90399.9	107033	325688	91252.8	98469.1	181879	204633	171074
sp|P00736|C1R_HUMAN	QGYQLIEGNQVLHSFTAVC[CAM]QDDGTWHR		790.623	4	30.654	FALSE	55894.6	52454	37154.2	79685.2	59884	61385.7	47399.8	21536.5	64139.9	61659.1	33816.9	40718.8	31975.1	90894.4	63564.3	88823.3	55650.7	58431	52758.4	65322.7	77828	19067.8	53435.9	121945	53243.4	42047.8	97433.5	90045.3	96032.3
sp|P00736|C1R_HUMAN	C[CAM]LPVC[CAM]GKPVNPVEQR		584.968	3	11.6394	FALSE	87266.1	83519.9	42061.8	109664	113485	126483	72945.5	23774.4	85578.1	69438.4	42855.7	40697.8	45083.7	94179.6	103007	86688.3	78210.8	108596	57686.8	91414.1	85115.3	57883.4	61953	199580	55325.2	66562.3	158763	146661	120797
sp|P13671|CO6_HUMAN	DLHLSDVFLK		593.827	2	28.902	FALSE	474693	361424	202483	299656	174100	330600	198255	287451	389397	317320	148714	211349	148113	418131	215278	476441	245711	404147	229101	309227	226280	140155	308157	424206	442515	221286	166902	283333	378202
sp|P13671|CO6_HUMAN	ALNHLPLEYNSALYSR		620.992	3	22.9522	FALSE	358584	372212	210952	360573	250915	283806	195572	207669	347310	257079	162654	187753	184416	284553	222379	418378	259407	386889	203037	316103	201897	162108	264307	384070	312425	261243	289755	258681	363324
sp|P13671|CO6_HUMAN	SEYGAALAWEK		612.798	2	17.9181	FALSE	502778	568044	301405	424562	337211	462129	329259	303302	512285	352214	243567	285451	256881	497047	379121	628245	361828	561707	248131	406700	311763	238776	347292	602041	436713	353695	323425	382113	534070
sp|P13671|CO6_HUMAN	QLEWGLER		515.769	2	18.9809	FALSE	320451	337903	202963	276598	184095	232895	193596	108255	289555	195234	155061	125709	126340	287062	224646	249036	235104	334077	139902	210863	166841	158213	219767	422626	260456	217312	157505	227572	290749
sp|P13671|CO6_HUMAN	TFSEWLESVK		613.309	2	28.8589	FALSE	584684	483061	293106	375659	273910	423111	288788	314547	466482	374314	219449	273983	221450	494564	301560	588963	302811	497688	260437	365506	263665	191342	371351	629968	511935	312442	234805	414794	487595
sp|P13671|CO6_HUMAN	GEVLDNSFTGGIC[CAM]K		748.856	2	18.744	FALSE	441645	518257	297358	402100	302400	420156	286147	232091	461376	294789	209245	227355	219337	404068	342621	560969	331981	523170	220386	365972	245844	232586	328077	532241	363237	337517	267044	336002	445254
sp|P13671|CO6_HUMAN	ENPAVIDFELAPIVDLVR		1005.55	2	48.0646	FALSE	143031	114112	103398	82051.4	87984.4	116284	97802.9	106632	152317	132735	103203	99426.7	85744.3	110179	117106	106586	111481	102881	88550.3	107740	123065	162617	218468	144833	5445.77	107353	65302.8	65269.8	135542
sp|P13671|CO6_HUMAN	GFVVAGPSR		445.248	2	10.2631	FALSE	135796	193174	108054	86762.4	79645.7	150089	102169	79771.7	117090	83493.4	75171.7	74317.8	83663.2	124651	124153	193337	81604	201736	79616.8	132409	81890.4	68479.6	95764.2	205457	140437	115651	73296.3	146726	114856
sp|P13671|CO6_HUMAN	HEGSFIQGAEK		601.794	2	4.89374	FALSE	62182	68332.9	29864	37733.7	32360.3	62999.1	39399.4	30181.9	53357.5	38269	23847.2	29100	31625.3	56251.5	53387.7	87096.4	31719.5	84245	25664.5	52788.9	32963.3	24692.9	38664.6	65829	51640.3	39503.1	34010.1	46043.9	62618.2
sp|P13671|CO6_HUMAN	YYQENFC[CAM]EQIC[CAM]SK		884.869	2	14.0809	FALSE	197139	258590	137724	135302	122727	189516	148347	102575	174657	135767	80619.8	105781	103686	190671	172983	221399	128864	226636	95986.3	163117	119654	102944	136617	279946	156288	157044	101659	166980	193704
sp|P13671|CO6_HUMAN	ESC[CAM]GYDTC[CAM]YDWEK		856.814	2	12.7997	FALSE	189974	228784	130809	153430	142868	198867	117101	89718.4	171882	138608	75740	90881.6	104294	175868	163018	221457	107157	210921	89700.1	149851	108586	77901.9	108423	256545	144877	146080	130731	178649	188073
sp|P13671|CO6_HUMAN	IGESIELTC[CAM]PK		623.821	2	15.6763	FALSE	110078	108758	69156.3	68716.2	48384	63279.9	49330.7	62330.1	87820.2	61643	50748.6	52865.3	51631.7	55101.7	57433	110948	71448	118866	65949.9	71657.3	46212.6	45123.6	86005.4	143546	102645	77629.6	34507.4	63649.6	63176.8
sp|P13671|CO6_HUMAN	KYNPIPSVQLMGNGFHFLAGEPR		643.834	4	34.3772	FALSE	107884	95108.6	66251.4	104700	56047.1	75314.4	58191.2	80312.3	118576	76877.1	42564.3	62771	60409.2	100167	72333.8	93486.3	71929.1	98222.4	72234.9	96960.8	61405.9	12413.7	72529.2	131304	102760	59011.5	80459.1	73146.1	109593
sp|P13671|CO6_HUMAN	VPANLENVGFEVQTAEDDLKTDFYK		948.131	3	40.2861	FALSE	142951	109562	67619.2	137381	71495.4	98585.3	78874.4	94718.5	120726	94584.6	55014.2	81611.2	60314.6	154291	91595	128470	83392.5	125806	77645.3	108298	86864.2	67948.4	99580.1	140901	130007	82955.3	70308.4	98447.3	125448
sp|P13671|CO6_HUMAN	ALNHLPLEYNSALY		809.417	2	29.1733	FALSE	98843.7	88316.4	47414.6	47264.1	38275.1	69705.3	53417.6	43312.4	79533.8	46688.3	36817.8	41872.8	30801.6	82952	57196	87198	49237.8	68520.3	44255	44858.6	50039.2	38730.1	53777.4	102332	72850.5	52707.3	21606.3	67579.8	57264.5
sp|P05156|CFAI_HUMAN	VFSLQWGEVK		596.822	2	27.9915	FALSE	1.18529e+06	891956	524125	901155	558252	651184	721176	645084	850751	812999	496010	561975	440098	1.00689e+06	616380	1.27604e+06	702540	901494	806023	897945	697247	491534	834160	1.6283e+06	838734	507577	829106	903188	941693
sp|P05156|CFAI_HUMAN	GLETSLAEC[CAM]TFTK		728.853	2	20.5881	FALSE	983236	716197	418557	707210	558462	720652	608090	493858	885080	744652	435328	505138	363862	962151	612080	1.3178e+06	649605	867140	635962	1.03292e+06	690239	500012	659053	1.27554e+06	645484	458180	808084	870724	1.03979e+06
sp|P05156|CFAI_HUMAN	HGNTDSEGIVEVK		692.839	2	6.18542	FALSE	131146	98467.2	56541.2	95922.8	67799.9	92409.7	95609.5	63224.1	94638.9	83289.7	47455.8	61674.3	48480.6	134091	91526.3	171990	64137.7	130766	86680.2	136986	94375.7	76999.2	95471.1	175082	90618.9	55649.7	113178	117502	117339
sp|P05156|CFAI_HUMAN	AQLGDLPWQVAIK		719.906	2	33.8579	FALSE	1.11828e+06	733239	478126	721808	422798	608317	588498	632031	829408	660624	517316	502592	357387	971472	588011	1.15094e+06	640128	791141	738479	915402	667591	640088	855710	1.32775e+06	811336	494140	596218	753835	811651
sp|P05156|CFAI_HUMAN	YQIWTTVVDWIHPDLK		672.019	3	44.6856	FALSE	208410	197980	73701.6	181804	89166.4	132718	161269	104810	181177	180574	90045.8	138278	101724	266512	158727	323897	170391	206453	141542	323881	148644	357.451	65499.5	304758	196800	108000	125338	226801	294190
sp|P05156|CFAI_HUMAN	SFPTYC[CAM]QQK		579.766	2	7.2294	FALSE	490619	470164	299846	397897	314724	385992	404661	235644	402321	326963	263563	224449	218121	433949	439564	735527	304108	608752	330776	567675	328146	302947	321677	856944	365689	287464	465949	501848	407428
sp|P05156|CFAI_HUMAN	IIFHENYNAGTYQNDIALIEMK		866.428	3	30.9426	FALSE	251662	199879	162986	212490	141359	166561	179991	159104	228653	204312	121994	153984	106637	277134	167211	300183	162699	217624	69963	273086	191150	32322.8	177722	355953	205149	21172.6	222729	259207	281668
sp|P05156|CFAI_HUMAN	TMGYQDFADVVC[CAM]YTQK		963.424	2	28.7262	FALSE	296051	244471	161058	306672	207535	242104	231116	187703	306848	256633	67279.2	214982	135629	371849	224971	473599	191670	269475	260429	398214	257951	211994	293994	491882	276137	156890	335704	358524	401778
sp|P05156|CFAI_HUMAN	KVTYTSQEDLVEK		513.935	3	7.19647	FALSE	75376.9	70585.5	32592.1	42472.3	40354.1	58798.5	68164.8	28043.5	68782.1	52293.3	36748.4	39530.2	39261.4	70468.7	61906.5	124626	47855.4	94946.5	46297.4	99211.6	47881.3	32192.3	48074.9	125816	47819	45323.9	51256.2	76093.6	86704.1
sp|P05156|CFAI_HUMAN	VANYFDWISYHVGR		576.283	3	32.7206	FALSE	125736	82859.4	42196.7	105589	55025.6	45580.1	45547.3	64096	74436.6	89463.4	51131	56934.9	43573.7	63324.7	45058.1	124504	76770	94305.6	79547.6	128005	53079.7	1652.62	72520.9	152615	91509.7	43328	65185.9	62744.8	83592.5
sp|P05156|CFAI_HUMAN	ADSPMDDFFQC[CAM]VNGK		865.861	2	30.0928	FALSE	165298	118380	86495.9	124635	85747.5	88484.6	94222.1	121890	130751	113680	59640.3	88478.5	71633.6	168416	86832.2	213672	100737	136037	146446	142224	119698	109444	162150	239712	139365	41279.9	152020	141600	123172
sp|P05156|CFAI_HUMAN	DC[CAM]ELPR		395.182	2	4.42827	FALSE	70202.9	59453	31011.5	50908.1	25917.9	42028.9	43236.9	29263.8	46655	51169.7	34638.5	28323.5	30114.8	49270.8	48151.6	73357.7	49844.4	95735.8	51548	64124.6	37920.6	39651.9	49816.3	100052	49554.8	35010.1	64026.6	45139.8	42696.1
sp|P05156|CFAI_HUMAN	YQIWTTVVDWIHPDLKR		543.292	4	40.697	FALSE	49660.4	43539.3	17206.7	146816	61827.4	35898.4	32994.7	30398.2	42422.6	43189.6	20206.8	37685.7	31801.1	68562	37292.4	75296	50806.6	62721.3	47135	82462.7	35818	576.282	4714.31	80309.9	38858.1	25450.4	139618	60602.4	77388.2
sp|P05156|CFAI_HUMAN	C[CAM]IEGTC[CAM]VC[CAM]K		563.738	2	3.81388	FALSE	52272.3	6064.12	20053.9	51809.8	28612.6	47482	44330.8	14358.6	41513.6	33220.6	20796.3	22351.8	25939.2	53767.4	52452	37824	31673.1	50504.9	21344.6	62650.6	45674.8	37582.5	32760.2	70497.1	27179.8	21735.9	47242.7	54264	48198.7
sp|P05156|CFAI_HUMAN	EMEC[CAM]AGTYDGSIDAC[CAM]K		903.853	2	9.25521	FALSE	84011.1	102279	65179.5	34632.5	38784.3	95862	89036.3	47523.6	72213.3	61983.9	45249.1	44614.3	41294.8	87984.2	97024.5	150595	46637.2	93222	57882.6	106484	64579.3	54681.9	82155.7	182935	65615.5	58212.4	49166.6	102974	86109.9
sp|P04196|HRG_HUMAN	KYWNDC[CAM]EPPDSR		522.893	3	5.99921	FALSE	451807	601033	390901	541856	610448	631990	656289	257431	667386	292911	304671	347317	383248	404009	919381	1.31083e+06	905125	1.03294e+06	437617	836650	410868	407566	498374	1.02874e+06	468435	563761	866761	676589	769304
sp|P04196|HRG_HUMAN	DGYLFQLLR		562.809	2	37.9113	FALSE	3.86339e+06	3.06371e+06	1.72611e+06	4.26464e+06	2.79749e+06	2.56488e+06	2.34866e+06	1.90547e+06	3.12737e+06	2.24656e+06	1.19273e+06	2.77609e+06	1.34721e+06	3.07626e+06	3.16992e+06	6.07457e+06	5.11105e+06	4.7213e+06	3.32134e+06	4.47073e+06	2.55449e+06	1.37825e+06	3.63644e+06	4.87902e+06	4.4549e+06	2.35952e+06	3.46401e+06	2.68148e+06	3.83628e+06
sp|P04196|HRG_HUMAN	HPNVFGFC[CAM]R		567.269	2	13.9792	FALSE	1.4453e+06	1.70721e+06	971997	1.7018e+06	2.13754e+06	1.64183e+06	1.39558e+06	902595	1.72337e+06	1.02052e+06	574101	1.14477e+06	951198	1.2642e+06	2.1096e+06	3.66634e+06	2.73513e+06	2.38885e+06	1.35226e+06	2.34512e+06	1.25544e+06	667795	1.58767e+06	2.79287e+06	1.58865e+06	1.29159e+06	2.40289e+06	1.76029e+06	1.76562e+06
sp|P04196|HRG_HUMAN	KGEVLPLPEANFPSFPLPHHK		589.322	4	31.2864	FALSE	1.02148e+06	879916	587798	1.40213e+06	1.25352e+06	1.05681e+06	755546	627639	1.19169e+06	816405	303541	977205	570662	1.16958e+06	1.15053e+06	3.1886e+06	1.52831e+06	1.4094e+06	961793	2.0422e+06	994945	507090	1.15302e+06	1.4801e+06	1.18784e+06	673315	1.76458e+06	1.16458e+06	1.98778e+06
sp|P04196|HRG_HUMAN	SGFPQVSMFFTHTFPK		619.971	3	37.844	FALSE	155278	109234	54245.5	230471	157773	139873	107801	85402.8	175748	124535	35763.8	152886	66057.6	146138	150297	372701	227666	203762	145056	264247	133303	45183.8	187065	234073	221322	88644.2	227915	140002	255060
sp|P04196|HRG_HUMAN	ADLFYDVEALDLESPK		912.949	2	38.4088	FALSE	2.57274e+06	2.05703e+06	1.37573e+06	3.08106e+06	2.06102e+06	2.37425e+06	2.02168e+06	1.48454e+06	2.31715e+06	1.67688e+06	863809	2.03644e+06	1.05108e+06	2.57269e+06	2.78094e+06	4.99607e+06	3.52958e+06	3.23506e+06	2.45887e+06	3.445e+06	2.18961e+06	2.23976e+06	2.83523e+06	3.46514e+06	3.18274e+06	1.81925e+06	2.6771e+06	2.34145e+06	3.20158e+06
sp|P04196|HRG_HUMAN	ALDLINKR		471.79	2	9.40173	FALSE	281677	262196	179289	436612	357298	337922	253507	187854	285128	215693	81016.5	248570	147371	305724	404224	719831	335285	492504	313800	435258	292833	259047	350190	470751	368461	215048	491376	295971	338790
sp|P04196|HRG_HUMAN	GGEGTGYFVDFSVR		745.849	2	27.1963	FALSE	1.47563e+06	1.48139e+06	1.04736e+06	1.6728e+06	1.52273e+06	1.64494e+06	1.3825e+06	809592	1.53571e+06	1.02328e+06	627314	1.33058e+06	846836	1.43587e+06	2.0362e+06	2.58019e+06	2.5803e+06	2.29883e+06	1.4393e+06	2.27453e+06	1.39453e+06	1.32072e+06	1.97001e+06	2.48225e+06	1.86021e+06	1.37042e+06	1.83276e+06	1.74196e+06	1.99861e+06
sp|P04196|HRG_HUMAN	YKEENDDFASFR		507.56	3	11.6468	FALSE	386581	499275	294751	411165	509602	549718	464125	171602	484474	263499	181683	279752	248699	338326	720202	1.20177e+06	718535	826141	340851	750939	353895	304468	417589	867151	397326	447680	647404	540654	646994
sp|P04196|HRG_HUMAN	QIGSVYR		411.727	2	5.3274	FALSE	361576	355855	212326	410380	305573	392387	312738	109010	343006	217782	161218	242642	152429	326611	627621	758608	519650	685158	281283	530088	308398	373072	385577	709630	404755	312855	482022	382017	382407
sp|P04196|HRG_HUMAN	DSPVLIDFFEDTER		841.899	2	41.643	FALSE	3.10024e+06	2.19273e+06	1.33411e+06	3.19478e+06	2.22433e+06	2.48751e+06	2.12525e+06	1.50145e+06	2.83374e+06	1.90451e+06	907005	2.23723e+06	1.09547e+06	2.92027e+06	2.87208e+06	5.5782e+06	3.94564e+06	3.57629e+06	2.70969e+06	3.72589e+06	2.37424e+06	1.99466e+06	3.12078e+06	3.89219e+06	3.69083e+06	1.93762e+06	2.87385e+06	2.51401e+06	3.7303e+06
sp|P04196|HRG_HUMAN	VSPTDC[CAM]SAVEPEAEK		809.867	2	6.38591	FALSE	222498	236751	124654	213387	186675	124531	169048	106743	179241	108964	102023	70172.2	129610	201652	161745	309518	270882	213027	230735	174873	86872.7	87223.1	173852	345259	147365	161466	91522.5	324873	71973.3
sp|P04196|HRG_HUMAN	HPLKPDNQPFPQSVSESC[CAM]PGK		588.038	4	9.28045	FALSE	347633	401754	119401	307365	169085	1726.19	144156	155720	233795	207602	129061	314.658	247479	336903	1255.91	425545	3423.58	787.457	295920	9703.52	2787.89	1689.04	1895.03	391301	2268.99	128118	3294.52	573369	974.152
sp|P04196|HRG_HUMAN	YWNDC[CAM]EPPDSR		719.788	2	7.5182	FALSE	143970	210243	141850	109434	143279	255603	190735	79207.5	198578	100068	85631.3	112203	94422	149773	322328	573590	265052	335938	122410	327571	138746	130199	199081	364531	190214	180266	196879	200388	221368
sp|P04196|HRG_HUMAN	DHSHGPPLPQGPPPLLPM		629.658	3	33.2548	FALSE	144312	158363	97800.4	150972	128330	152201	106687	98578.8	192396	124934	47863.2	193537	96159.5	168260	218879	502760	216963	181519	152320	328951	181664	179277	297542	269248	233314	124984	99723.3	220022	275800
sp|P04003|C4BPA_HUMAN	TWYPEVPK		510.263	2	18.2276	FALSE	200391	253883	160504	122410	213411	384608	230849	235108	339472	303098	167688	200436	1032.5	535263	221245	145256	459739	747769	575787	1.36674e+06	330976	465020	930177	1.05681e+06	626207	548945	350386	691077	818146
sp|P04003|C4BPA_HUMAN	YTC[CAM]LPGYVR		564.779	2	13.9116	FALSE	180413	295325	148261	140376	243958	387160	262591	270820	287853	283125	144612	211576	123367	464594	205601	114861	427561	811951	668669	1.23762e+06	383463	559225	1.08839e+06	1.23704e+06	672471	621998	343722	830274	686443
sp|P04003|C4BPA_HUMAN	EDVYVVGTVLR		625.343	2	24.7097	FALSE	284728	396252	180489	185237	282984	533674	386110	351096	392753	408157	184422	318871	162938	863709	304152	166960	578798	1.09721e+06	856328	1.95561e+06	468860	563194	1.40548e+06	1.36038e+06	1.06575e+06	757871	384170	1.08937e+06	1.20849e+06
sp|P04003|C4BPA_HUMAN	MALEVYK		427.228	2	13.9048	FALSE	82114.4	113755	54660.3	59163.8	94571.7	178210	100672	119741	126727	159575	44861.9	95833.7	48217.8	247766	87380.2	69264.2	143077	367299	252781	577815	173257	179961	429926	528828	322779	227100	176615	415271	352170
sp|P04003|C4BPA_HUMAN	LSLEIEQLELQR		735.912	2	30.8685	FALSE	313888	300618	170842	236294	261945	449599	259549	415179	341284	486075	149402	375580	147442	969062	233613	156897	474406	980722	934578	1.74899e+06	511416	335879	1.34278e+06	1.23759e+06	1.27425e+06	657719	517958	1.07792e+06	1.04993e+06
sp|P04003|C4BPA_HUMAN	KPDVSHGEMVSGFGPIYNYK		557.023	4	20.0764	FALSE	58518.1	104860	66545.5	64076.6	119778	181189	116757	81665.8	152668	94833.4	58611.4	78943.7	59360.9	190662	28476.8	66519	170078	350791	203883	691404	139664	142930	331737	469607	208507	203247	222047	374615	475016
sp|P04003|C4BPA_HUMAN	GYILVGQAK		474.779	2	13.3306	FALSE	71468.6	131162	57518	11422	121975	236417	124447	97841.2	150346	145323	38985.7	117528	60141.5	299072	129790	86191	155795	310180	251777	614899	177294	193000	453588	445278	282352	224579	147730	476508	362265
sp|P04003|C4BPA_HUMAN	LMQC[CAM]LPNPEDVK		722.352	2	19.4152	FALSE	101898	132106	94522.7	79741.4	140480	195209	123369	157584	201265	176483	67975.9	124815	74470.9	275339	118171	81710.4	236564	436624	380192	648613	210663	214816	567511	629832	415223	298563	171780	463983	385759
sp|P04003|C4BPA_HUMAN	SRPANHC[CAM]VYFYGDEISFSC[CAM]HETSR		730.57	4	17.3329	FALSE	37869.7	68628.7	26404.9	38353.1	40873.2	72354.3	55787	43978.2	61149	65558.1	21476.9	50385.5	25991	119135	52985.8	37893.7	66734.5	138443	111460	293484	93913.2	7819.74	91959.3	158430	121038	92761.8	106905	162976	208089
sp|P04003|C4BPA_HUMAN	WTPYQGC[CAM]EALC[CAM]C[CAM]PEPK		998.424	2	18.5688	FALSE	38477.6	56933.1	1768.03	34394.6	62074	98754.8	68313.5	56695.4	89540.6	70561.7	31079.8	55136.9	37763	132741	54808.4	27185.7	112574	201666	157056	368231	73115.3	143374	240578	287867	169025	137217	105145	203027	235203
sp|P04003|C4BPA_HUMAN	LSC[CAM]SYSHWSAPAPQC[CAM]K		626.947	3	10.6705	FALSE	21271.4	54909.4	25443	31255	59330.5	89689.2	37404.9	29961.9	47949.7	56717.2	17636.2	37836.3	28913.4	94209.7	44437.1	29207.8	65214.3	151371	106195	363606	58051.6	69194.7	189425	215626	100843	123081	141404	185375	130357
sp|P04003|C4BPA_HUMAN	QSSSYSFFK		540.753	2	16.287	FALSE	13678.2	8111.5	699.746	1985.63	14463.2	40119	22262.2	11163.3	21026.9	25639.3	9131.19	20108.6	7168.28	48898.9	21861.7	8052.91	30874.3	57273.3	45476.7	99653.6	33123.8	42467.6	85034	79663.3	41393	40966.4	1051.75	75236.4	58765.2
sp|P04003|C4BPA_HUMAN	EEIIYEC[CAM]DK		599.768	2	8.88737	FALSE	37821.8	74322.7	31812.5	15334.5	35983.2	149396	62034.5	47706.2	61500	65154.2	37082.4	53791.2	32700.2	149447	66294.8	51874.1	75139.5	185856	118013	377198	85548.4	94165.8	252200	230426	151281	128976	40505.8	286188	169305
sp|P04003|C4BPA_HUMAN	SHWSAPAPQC[CAM]K		634.796	2	4.32491	FALSE	2812.38	6239.8	4734.28	2088.84	3845.23	11872.3	6454.17	4748.21	5947.41	2671.64	1768.22	4534.12	3503.86	11862.8	7790.13	4846.1	5019.96	12902.9	13733	18020.8	9920.38	10961.2	18446.8	19542	9375.14	7952.04	1921.69	24748.1	13813.1
sp|P04003|C4BPA_HUMAN	HSGEENFYAYGFSVTYSC[CAM]DPR		829.35	3	25.0033	FALSE	47969.4	91170.7	46919.5	70479.5	74539.9	113385	71205.5	60778.1	71578.4	77119.2	42835.1	84335.9	53247.8	129900	73484.2	54144	122976	218848	170498	492188	95557.1	5149.67	183781	255352	197007	171991	124452	265990	210405
sp|P02787|TRFE_HUMAN	EGYYGYTGAFR		642.288	2	16.4487	FALSE	122919	187116	51230.7	42786.4	159440	91445.3	112832	203185	268397	177866	140193	70700.4	39967.8	259428	47372	42745.6	67421.1	46499.7	68032.4	89561.1	31256.7	144613	12661	62053.4	39390	94927.3	58231.9	90988.8	72628.1
sp|P02787|TRFE_HUMAN	HSTIFENLANK		637.33	2	14.2389	FALSE	53502.9	58295.6	10576.4	13997.8	59724.5	52631	48831.6	88022.5	92706.9	85063.5	44624.4	32764	18947.5	121615	23680.7	36533.3	29461.2	15385.1	13673.9	45204.6	19157	46448.2	4278.27	21592.7	16350.2	31713.1	32558.2	44247.6	33103.5
sp|P02787|TRFE_HUMAN	KPVEEYANC[CAM]HLAR		529.596	3	4.60129	FALSE	12447.7	20801.8	5195.84	4063.85	14352.3	7714.67	13186.9	14116.3	27846.8	21305.8	13271.9	9863.24	2587.98	36763.7	6872.41	5687.8	3922.49	6908.46	10665.8	8114.3	4423.9	18846.1	1909.49	7059.74	5259.12	11670.6	8157.2	10405.6	9574.42
sp|P02787|TRFE_HUMAN	FDEFFSEGC[CAM]APGSK		789.332	2	19.7931	FALSE	114676	155452	49986.5	55337.2	147025	94409.1	118310	209330	236511	196523	139285	78685.2	39467.9	313086	54121.7	61424.3	65120.5	46391.6	87393.1	94929.2	48699.7	177433	28042.7	68863.4	49481.5	85116.2	60734.7	103381	78467.9
sp|P02787|TRFE_HUMAN	DGAGDVAFVK		489.748	2	12.0565	FALSE	41749.9	60456.7	16611.7	1578.3	70772.8	56221.5	60411.1	91923	96651.5	82111	42796.2	35021.4	19631.4	146510	24930.6	14353.5	18045.3	23924	30579.8	40519.8	21948.2	62467.5	2402.34	28272.9	17091.2	30398.4	23411.2	77998.1	36571.6
sp|P02787|TRFE_HUMAN	YLGEEYVK		500.753	2	12.9899	FALSE	2835.87	11207	42146.1	44450.1	1030.24	83270.6	2903.11	176556	1179.6	152100	6111.21	50977	34939.6	233703	2269.14	40692.1	46639	44804.4	56753.4	74671.1	29400.7	7370.35	1913.59	55067.2	9412.62	1073.34	1370.64	1615.71	5095.57
sp|P02787|TRFE_HUMAN	MYLGYEYVTAIR		739.871	2	29.1883	FALSE	267434	267966	118409	158883	222987	163984	195460	421925	355155	334780	204063	201100	93911.3	466222	115923	153019	135859	172093	219478	184368	148666	158525	123797	209503	188362	183619	162676	206049	209256
sp|P02787|TRFE_HUMAN	ADRDQYELLC[CAM]LDNTR		627.964	3	20.2278	FALSE	121548	166739	53212.9	58449.3	139938	78967.3	120875	234320	243532	144880	150801	72033	38294.4	243096	40544.5	36140.6	71381.6	2389.97	102192	81022.3	35454.7	176534	15107.6	61054	45958.6	94843.9	41750.4	97383.6	1032.04
sp|P02787|TRFE_HUMAN	TAGWNIPMGLLYNK		789.411	2	37.8616	FALSE	134586	155312	53045.2	92994.7	187223	87863.3	127826	324533	304066	232153	3134.83	100554	44535.3	352708	43156.3	41535.1	63855.5	49283.2	109246	87669	53448.3	224389	25560.7	71180.5	70698.5	83977.1	68023.9	106321	103876
sp|P02787|TRFE_HUMAN	KASYLDC[CAM]IR		563.29	2	9.7533	FALSE	29467.3	43543	14092.8	12316.9	28582.7	20300.9	20764.4	45479.6	11190.4	26545.8	23454.8	14945.8	8270.6	47843.3	1333.73	26710.7	4040.7	23101.6	5491.61	20443.6	8964.11	23394.2	6594.02	6795.32	19006.8	14970.5	3941.46	26782.4	13312.3
sp|P02787|TRFE_HUMAN	LKC[CAM]DEWSVNSVGK		507.917	3	10.9885	FALSE	12215.6	27810.5	7962.09	12034.5	24836.8	13902.4	19598.5	21897.7	33682	18135.1	22391.6	12080.8	8165.4	30875	8206.96	9104.52	6914.81	9523.61	10491.1	13473.9	5592.26	16604.8	3784.25	12470.3	4204.26	10416.5	14126.6	14970.4	11080.3
sp|P02787|TRFE_HUMAN	EGTC[CAM]PEAPTDEC[CAM]KPVK		606.606	3	3.75255	FALSE	24557.3	32281.3	10305.8	17241.8	33188.8	24896.8	32434.9	27603.7	45876.5	34778.2	28210.5	15533.6	10855.5	54735.1	14295.6	1409.85	12414.1	15045	14956.7	21150.6	9981.36	29239.8	1417.05	15267.4	9384.62	18245.7	20499	24644.5	23416
sp|P02787|TRFE_HUMAN	IEC[CAM]VSAETTEDC[CAM]IAK		863.387	2	11.2472	FALSE	65824.6	104499	30691.3	28834.7	94087.3	62928.6	84232.7	121846	131482	99084.5	65350.1	48243.8	24354.7	181062	31068.5	31271.7	29057.4	30427.3	44342.8	58227.6	24055.7	82451.1	8275.21	41887.1	26928.4	55579.5	43141.8	65216.3	44016.1
sp|P02787|TRFE_HUMAN	LC[CAM]MGSGLNLC[CAM]EPNNK		853.887	2	19.5083	FALSE	49378.1	67777.6	25374.3	4568.38	77063.3	42058.8	57285	111809	119926	87262.1	45995.8	44889.4	23751.5	140106	20435.2	19887.2	29100.8	15380.1	51576.7	47138.7	4746.84	79010.6	10774.8	28825.9	21287.9	41383.4	35947.2	49022.3	38595.9
sp|P02649|APOE_HUMAN	KVEQAVETEPEPELR		585.304	3	9.3355	FALSE	888179	1.2261e+06	744458	667620	979219	1.1743e+06	518396	598932	875042	590643	637813	613785	1.06122e+06	1.20572e+06	1.24207e+06	1.69167e+06	879116	1.71836e+06	1.31679e+06	1.38599e+06	558917	739207	845638	1.66586e+06	427721	1.63196e+06	2.06004e+06	1.25473e+06	1.09847e+06
sp|P02649|APOE_HUMAN	AATVGSLAGQPLQER		749.405	2	14.5241	FALSE	1.0717e+06	1.49298e+06	986357	777917	1.05109e+06	1.17832e+06	565938	797467	896684	643038	821070	671519	922017	1.18653e+06	1.17205e+06	1.50871e+06	1.13984e+06	1.7267e+06	1.82416e+06	1.26142e+06	720103	1.30267e+06	965237	2.03797e+06	538226	1.99472e+06	1.91476e+06	1.27526e+06	945912
sp|P02649|APOE_HUMAN	LAVYQAGAR		474.767	2	7.0602	FALSE	648426	788399	482968	495612	544409	579934	276597	456476	492399	366308	424021	390935	1409.05	625820	320579	433976	522666	1.10737e+06	984850	674505	333289	210221	311366	1.02894e+06	292901	1.00287e+06	989300	675085	494322
sp|P02649|APOE_HUMAN	LGADMEDVC[CAM]GR		611.763	2	9.75739	FALSE	230197	490553	317566	471514	486887	560159	114934	286652	364239	234646	121412	316274	715989	585618	790412	567607	233086	659256	603838	685613	376731	510004	647254	711898	32055.7	627488	1.02184e+06	642168	362029
sp|P02649|APOE_HUMAN	GEVQAMLGQSTEELR		824.404	2	22.0255	FALSE	200769	753567	450696	1.11334e+06	1.21396e+06	1.15079e+06	501154	359996	619577	558876	64897.9	955184	1.26073e+06	1.51443e+06	1.35902e+06	1.18443e+06	510903	607980	889761	1.28278e+06	868051	1.51178e+06	1.4528e+06	1.22697e+06	333418	1.24018e+06	2.04516e+06	1.31247e+06	885685
sp|P02649|APOE_HUMAN	AKLEEQAQQIR		657.362	2	4.35132	FALSE	207639	190505	135378	193867	221807	225886	88918.7	154614	145545	105138	112300	169239	165997	291400	258672	295582	130874	273853	323811	252464	141523	231192	191526	297891	87479.3	243909	353297	245177	222242
sp|P02649|APOE_HUMAN	SWFEPLVEDMQR		768.861	2	35.0755	FALSE	280730	785972	559914	1.20667e+06	1.23284e+06	1.30588e+06	472286	609007	845555	847131	2206.07	1.30564e+06	1.21706e+06	2.14477e+06	1.14606e+06	1.6411e+06	670746	734738	1.17323e+06	1.58585e+06	1.00248e+06	973385	1.7191e+06	1.39126e+06	429351	1.14736e+06	2.06999e+06	1.5387e+06	1.2001e+06
sp|P02649|APOE_HUMAN	ALMDETMK		469.72	2	9.46098	FALSE	66672.2	1807.58	7240.62	47085.1	432192	558173	2212.3	100956	159862	166898	52799.8	267491	447530	496389	538795	498951	89442.4	193734	5150.85	521113	259850	329822	366187	446208	55871.7	311787	734186	547709	257569
sp|P02649|APOE_HUMAN	VQAAVGTSAAPVPSDNH		810.902	2	8.51037	FALSE	244642	340595	215911	208139	326127	398075	127293	165012	238094	158019	176362	188934	308867	370575	373989	475481	255846	426368	395059	460898	179310	252529	267819	512106	116984	479570	647820	394122	311175
sp|P02649|APOE_HUMAN	SELEEQLTPVAEETR		865.926	2	18.1469	FALSE	887390	749809	539616	388638	509965	887250	276224	597895	699163	560741	571414	551366	621608	1.13923e+06	777947	1.27291e+06	701615	904741	1.0627e+06	1.05983e+06	538315	584261	763812	1.04097e+06	332896	948096	776065	919223	873847
sp|P02649|APOE_HUMAN	LEEQAQQIR		557.796	2	3.94375	FALSE	105224	112346	70663.3	66052.3	68376.8	98951.8	46155.2	63889.4	74263.7	78590.5	64200.7	75039	89438.9	115273	129886	149897	77916.2	159658	145420	128979	91872.5	111400	125013	139765	57622.2	137934	116564	111418	88038.7
sp|P02649|APOE_HUMAN	ELQAAQAR		443.741	2	1.28006	FALSE	112778	30174	32817.2	22822.5	24411.8	68943.8	11713.8	35156.1	18233.5	21383.8	14244.1	47405.5	117966	67081.8	40617.8	69753.3	15126.8	118646	106774	66960.5	27829	63341.1	24307.6	105777	1209.74	35135.7	86820.7	44898.6	57641.2
sp|P02649|APOE_HUMAN	AYKSELEEQLTPVAEETR		698.351	3	17.7364	FALSE	54909.9	40921.2	28723.9	186080	258047	114656	18096.9	30753.7	46285.2	28939.3	29919.6	71442.9	96966.8	141973	78264.8	10802.8	54223.7	88258.9	90486.3	153737	57519.9	41426.4	49109.7	90777	18732.3	72735.7	754707	107078	117080
sp|P02649|APOE_HUMAN	LDEVKEQVAEVR		472.256	3	7.83059	FALSE	20012.4	21727.6	14179.5	34566.4	45271.6	27739.3	8498.56	14945.8	22321.7	12461.5	10488.5	15691.4	26577	24842.9	27254.9	28887.9	22077.7	44595.8	34077.2	30853.7	11552.2	20782.3	23772.1	38565.4	6600.76	35662.5	120292	22169.7	18698.3
sp|P05546|HEP2_HUMAN	IAIDLFK		410.252	2	28.155	FALSE	2.25049e+06	1.7389e+06	720948	2.20579e+06	878111	1.46676e+06	1.1418e+06	1.58434e+06	1.35103e+06	1.61979e+06	984181	779292	621847	1.60706e+06	716906	2.18166e+06	1.00134e+06	1.03694e+06	1.8085e+06	1.03187e+06	1.41847e+06	765189	1.59433e+06	2.21488e+06	1.50141e+06	871108	1.11788e+06	1.64558e+06	1.71338e+06
sp|P05546|HEP2_HUMAN	NYNLVESLK		540.29	2	19.3961	FALSE	942965	991970	449337	1.18729e+06	611224	1.1375e+06	713939	608835	808963	848181	539244	444818	426442	947537	626952	1.33356e+06	586993	639730	893240	791656	850593	528355	796868	1.26927e+06	639507	581717	794804	1.05851e+06	1.16798e+06
sp|P05546|HEP2_HUMAN	SVNDLYIQK		540.29	2	11.0994	FALSE	682598	867550	406644	872594	536010	946122	645099	419635	577970	574514	444514	272048	347104	661156	624538	1.17732e+06	387194	624971	694449	617084	600106	304343	507622	1.19401e+06	441714	515376	764393	985155	842687
sp|P05546|HEP2_HUMAN	GPLDQLEK		450.245	2	12.7761	FALSE	555794	490162	206643	623856	338816	614407	354484	359658	395935	525181	228862	230223	209182	541396	340101	782715	244114	202282	463565	405531	456525	214117	361840	652828	337279	279880	434380	600451	626852
sp|P05546|HEP2_HUMAN	YEITTIHNLFR		469.586	3	25.3483	FALSE	773649	663800	288796	477569	254811	585427	472118	486984	541967	557694	334121	209033	205176	531538	332594	907596	381994	437060	648320	380369	451563	127492	448609	850689	454866	375023	197444	654284	728433
sp|P05546|HEP2_HUMAN	QFPILLDFK		560.824	2	39.2956	FALSE	974151	717040	298648	1.06795e+06	379995	752176	577032	375288	663382	766781	363745	342714	238350	929933	443514	777103	548720	529264	718503	525921	722008	348960	685368	1.02183e+06	640394	438609	609722	884771	1.04613e+06
sp|P05546|HEP2_HUMAN	TSC[CAM]LLFMGR		542.768	2	24.034	FALSE	464965	700346	319264	1.03487e+06	483359	541415	443423	419284	465157	445914	286708	273299	290049	468985	438694	800635	413956	442732	674057	411142	561152	375441	674246	866386	430793	374909	496224	610349	643526
sp|P05546|HEP2_HUMAN	GETHEQVHSILHFK		554.618	3	9.35351	FALSE	85464.5	119781	44190.6	60431.8	36779.1	82310.5	85901.9	72315.7	78695.4	61935.2	36334.7	26700.2	35912.4	68500.9	56827.6	166237	49055.3	70755.6	82747.4	53298.1	67770.5	11742.5	49144	120275	57582.8	59868.1	25239.5	85639.9	111559
sp|P05546|HEP2_HUMAN	FPVEMTHNHNFR		510.242	3	9.60989	FALSE	76270.7	111333	59004	82716.8	57995.6	101238	87062.7	69446.1	72091.5	60976.4	32438	36082.6	43281	80513.5	72151.6	140917	43030.9	60185.4	79684.8	64265.4	79750.9	17098.1	59669.9	124131	53553.3	50797.9	53849.2	103734	99025.7
sp|P05546|HEP2_HUMAN	FTVDRPFLFLIYEHR		489.015	4	36.7139	FALSE	320026	434147	79428.4	858340	231355	202342	274043	178539	221099	321208	164059	203751	184015	369213	211038	535441	278384	278142	377887	329740	231810	935.179	1364.51	426926	282964	204899	365687	436263	530745
sp|P05546|HEP2_HUMAN	GSWVNKFPVEMTHNHNFR		550.768	4	17.926	FALSE	54451	68718.1	29882.7	230553	97322.6	79563.1	4434.9	50427.1	72897	67331	20426.2	40945.6	42067.5	70520.1	35205.5	122111	38572.3	45887.2	75508	74822.7	66249.8	1458.83	53475.1	108203	40033.5	34510.4	189097	95990.8	133103
sp|P05546|HEP2_HUMAN	NGNMAGISDQR		581.767	2	4.20101	FALSE	62280.5	96884.9	53058.3	144442	78179.1	122658	98560.7	57018.2	88586.4	90619.1	28054.4	47869.7	58784.5	100070	98209.7	165673	33143.6	83148.2	93843.2	95152.3	105469	69823.1	93133.5	159463	61518.2	66109.9	115672	137564	130085
sp|P05546|HEP2_HUMAN	GGETAQSADPQWEQLNNK		986.953	2	11.6589	FALSE	175393	256221	107236	158144	118805	296551	180699	121007	155053	180487	94598.7	85624.5	99211	204674	169315	353586	100074	149240	151804	191268	169943	89197.9	136262	305005	132261	138275	125388	276089	254074
sp|P05546|HEP2_HUMAN	FTVDRPFLF		571.306	2	36.2003	FALSE	177557	174051	68685.2	49258.2	32247.5	96890.7	115905	113597	117181	94483.1	76499	46436.6	40903.4	130673	66668.1	173434	81131.9	72500.4	132183	48388.5	107313	32889.3	122691	163757	117951	76255.2	10594.3	138699	112926
sp|P05546|HEP2_HUMAN	EYYFAEAQIADFSDPAFISK		1156.54	2	38.7304	FALSE	361579	318196	150107	381062	171204	345806	236644	262830	247510	332515	163545	193322	154511	443603	231246	405136	230545	233193	341438	316968	329576	120217	257329	355009	280306	201904	217667	397800	483187
sp|P09871|C1S_HUMAN	TNFDNDIALVR		639.328	2	21.5154	FALSE	825958	717604	466987	658693	637122	669380	454072	447676	729357	680847	499736	419037	376681	697542	576012	1.19057e+06	619947	625177	698114	594301	644469	541907	697382	1.08943e+06	585297	530167	700251	771840	741686
sp|P09871|C1S_HUMAN	MLTPEHVFIHPGWK		423.724	4	22.0825	FALSE	141851	158486	100621	180329	183994	167604	109679	96678.2	231510	179053	71578.1	101395	92885.3	144259	139044	340076	142735	149993	127958	170370	170337	17008	139177	292929	127743	107452	232559	222018	241061
sp|P09871|C1S_HUMAN	LLEVPEGR		456.761	2	11.9244	FALSE	700209	780015	482306	666671	740891	838948	499556	376460	678666	678048	470143	365046	394912	701636	737325	1.41139e+06	515343	681955	601377	647366	611655	451928	567146	1.34472e+06	505820	544514	879736	946177	738857
sp|P09871|C1S_HUMAN	SSNNPHSPIVEEFQVPYNK		729.355	3	21.3951	FALSE	284718	299217	203707	269082	297437	323511	230285	201485	361234	243102	231147	163863	163040	284240	274504	579156	279012	319363	313125	315422	322883	212273	305849	505555	260195	254276	393036	383994	391615
sp|P09871|C1S_HUMAN	NYVDWIMK		534.763	2	27.0164	FALSE	323182	344982	259391	305636	422461	402095	278202	217317	438008	310687	260328	219725	236745	325234	330501	534370	295645	325568	289091	350162	321339	215221	353297	684750	307150	265224	392382	511806	474201
sp|P09871|C1S_HUMAN	QFGPYC[CAM]GHGFPGPLNIETK		707.007	3	26.6779	FALSE	188361	173431	118590	189290	236621	219057	149122	70725.3	202272	186087	130465	95157.5	101667	236868	210394	295190	179337	181756	145772	203801	206136	133559	177946	316468	138346	148305	271626	287505	288515
sp|P09871|C1S_HUMAN	LPVAPLRK		447.3	2	7.93473	FALSE	94786.6	89574.3	58124.1	141252	123817	114747	66294.6	82739.1	99943.3	104399	45349.2	70208.4	55923.2	127447	108577	220285	61352.1	98820.2	98225.5	105319	121772	72396.4	84795.8	159552	87163.1	57980.1	187845	117859	118933
sp|P09871|C1S_HUMAN	LPVAPLR		383.253	2	14.0305	FALSE	171141	209489	116927	165511	133187	175547	137784	103856	168251	176717	112335	109524	96057.6	178484	179361	316068	125052	138926	166167	141937	182415	166031	172140	296142	151962	125749	102829	199806	175791
sp|P09871|C1S_HUMAN	YHGDPMPC[CAM]PK		601.26	2	4.44535	FALSE	82205.2	100381	67910.4	121681	130881	131905	83584.6	57849.7	105849	82532	58029.3	58800.9	54886.7	105197	120353	191103	58100	102621	88777	118951	126555	81256	78259.9	187611	74714.4	58955.1	144215	145646	142827
sp|P09871|C1S_HUMAN	SNALDIIFQTDLTGQK		882.462	2	38.7458	FALSE	822042	556829	368717	822045	574435	658420	446933	520376	663589	777533	344448	515856	366122	913594	525919	976257	526734	588017	689536	690427	769853	483225	683123	837225	693383	447979	757110	759335	919260
sp|P09871|C1S_HUMAN	EDTPNSVWEPAK		686.823	2	12.2415	FALSE	175199	221303	150993	183647	237122	259541	149782	92845	198810	193014	121602	97609.2	116108	180244	218341	391183	145122	183547	165895	202142	188449	122740	154843	400372	135425	154176	293890	297801	212806
sp|P09871|C1S_HUMAN	GDSGGAFAVQDPNDK		739.331	2	8.01554	FALSE	96659.8	135194	87147.5	61638.3	99925.2	179497	107755	59356.9	128791	100925	85201.8	66531.5	91764.5	111539	154538	277829	73442.6	152221	87638.4	171348	111467	74288.5	89373	241803	95423.3	102419	102810	187134	148915
sp|P09871|C1S_HUMAN	VEKPTADAEAYVFTPN		876.428	2	19.9183	FALSE	134457	92168.4	71817.2	2945.21	101399	142381	79133.6	68510.7	134104	129806	75512.6	80178.3	70741.1	141206	102371	263075	93626.5	99917.4	97448.5	132586	131487	67157.1	104706	184544	107066	87805.7	94225.8	157458	164141
sp|P09871|C1S_HUMAN	VGATSFYSTC[CAM]QSNGK		803.862	2	8.86481	FALSE	105988	118986	74610.7	78617.6	94951.3	117603	74708.6	54217.4	114539	92287.1	82481.9	49796.3	62382.2	87098.6	106536	229970	82988.7	118105	96333.4	118259	84002.2	54416.7	90712.5	224270	74954.9	90509.7	175727	133923	106014
sp|P07996|TSP1_HUMAN	FVFGTTPEDILR		697.869	2	33.8531	FALSE	355356	139429	103465	413080	443775	213928	201999	101655	130563	229405	126528	178606	222549	268849	231337	303192	134596	239232	188904	133086	250600	159132	103056	182447	262883	273105	204804	256231	112579
sp|P07996|TSP1_HUMAN	NALWHTGNTPGQVR		517.599	3	9.84135	FALSE	48663.1	41086	29106.8	84084.2	133075	72302	61051.1	19583.8	24131.6	39467.4	26221.1	34441.4	63271.5	45370.8	80686.9	78413	28499	66265.9	32000.1	36204	48937.5	32659.2	19306.3	52260.3	36792.2	84971.4	61164.2	78616.3	27053.9
sp|P07996|TSP1_HUMAN	TIVTTLQDSIR		623.854	2	23.8507	FALSE	275629	110376	100955	382914	489637	231835	207738	76033.8	100444	225941	135888	175070	235347	261924	218667	319482	116156	237465	198113	127538	264884	180573	88890.4	183132	244820	264815	195033	250170	97037.3
sp|P07996|TSP1_HUMAN	SITLFVQEDR		604.32	2	22.7416	FALSE	213892	90502.5	68533.6	319608	354880	183624	145214	63007.6	82361.9	192979	95127	131106	191661	205513	185089	238750	95441.4	178141	136867	105189	192085	84173.3	77673.4	137484	201296	202383	150915	195511	90437.5
sp|P07996|TSP1_HUMAN	GFLLLASLR		495.311	2	37.5236	FALSE	192116	74052.4	24925.9	287446	246170	110159	100079	40534	49284.9	157673	58784.9	133301	132477	167859	103250	163486	68949.2	129933	125350	87889.9	116738	1977.15	35733	93666.4	179847	146585	114716	141540	59757
sp|P07996|TSP1_HUMAN	AQLYIDC[CAM]EK		570.274	2	9.81444	FALSE	81303.5	50227.9	40470.3	111163	184961	104785	78828.5	25339.5	28283.5	63971.9	42397.5	52044.4	93516.5	63768.8	100442	130738	7449.33	102973	55469.1	58716.3	70138.8	44509.7	26691.6	72298.7	61976.7	100414	82050.8	113049	29974.4
sp|P07996|TSP1_HUMAN	RPPLC[CAM]YHNGVQYR		553.944	3	5.4762	FALSE	31827.6	19509.3	9953.25	21297.4	26171.5	19234.1	12440.8	2162.68	13688.4	15918.8	14463.6	1215.14	2215.07	16890.7	3570.93	32161.1	2368.93	24744.7	5567.07	12506.5	15868	6658.29	6630.72	23122.2	3982.65	25950.2	5181.48	16150.3	12718.6
sp|P07996|TSP1_HUMAN	LC[CAM]NNPTPQFGGK		666.822	2	8.27534	FALSE	47743.1	27266.1	29116.3	66394.6	67233.7	56364.6	25000	17882.7	1985	18937.5	27167.2	29586.8	32317.2	47661.7	65039.6	72033.9	25190	39897.6	30113.2	18102.2	51172	15464.8	475.006	52304.7	21316.6	32570.8	62225.5	36757.5	25981.9
sp|P07996|TSP1_HUMAN	GGVNDNFQGVLQNVR		808.911	2	23.6742	FALSE	69968	33454.8	31983.1	93323.6	132474	68220.4	51323.4	22220.2	30266.5	67186.2	30633.1	44506	66190.4	65625.8	69244.8	89082.5	35330.1	63950.4	49527.3	46468.7	63283	47345.4	27531.9	49896	65228.1	74419.3	59629.8	68302.6	31234.3
sp|P07996|TSP1_HUMAN	MENAELDVPIQSVFTR		924.962	2	34.1106	FALSE	239762	105416	87518.5	326493	336134	189331	153220	95839.2	103493	200804	91701.9	179299	181491	214254	196277	242096	101053	199219	175902	156609	213666	129616	117142	145285	218449	187984	175007	231301	106016
sp|P07996|TSP1_HUMAN	QHVVSVEEALLATGQWK		632.339	3	30.6828	FALSE	52648.2	24367.8	20159.9	95411.3	95417	55114.9	45188.8	14236.3	27236.5	52776.9	22199.4	43504.8	45555.1	74148.9	59662.8	63455.7	28066.9	47833.8	35817.9	35326.5	56898.4	15033.4	15315	35309	53922.5	65385.6	62141.4	77838.9	27078
sp|P07996|TSP1_HUMAN	NRIPESGGDNSVFDIFELTGAAR		822.407	3	39.4092	FALSE	93413.7	31660.4	23158	123896	144109	66476	48720.5	30024.9	34519	76250.9	30473.2	51292.4	52357.2	76663.4	53084.4	96130.4	34947.7	33538.8	57709.7	19004.2	68125	19553	26864.5	51634.9	32394.6	65980.8	77508.9	76904	31673.3
sp|P04264|K2C1_HUMAN	SLDLDSIIAEVK		651.861	2	38.7821	FALSE	1.75363e+06	142530	232729	740594	228476	4.60362e+06	684847	2.89124e+06	295599	192658	375024	295716	902521	1.8069e+06	574614	636788	1.2098e+06	867803	147549	2.5589e+06	440231	533554	174175	246220	1.2558e+06	492537	504638	516851	1.23459e+06
sp|P04264|K2C1_HUMAN	YEELQITAGR		590.304	2	13.5182	FALSE	633696	67210.2	102255	240181	100348	2.50536e+06	293338	1.05122e+06	93381.3	61134.3	126460	102960	453890	586295	289790	270677	487815	379328	36938.2	981773	181372	207612	51050.9	104005	429661	227918	226201	257621	507721
sp|P04264|K2C1_HUMAN	SLNNQFASFIDK		692.349	2	26.5281	FALSE	434197	33801.1	61010.4	154759	65928.1	1.43286e+06	146603	717464	51973.3	44905.6	67301.8	63878.6	307050	447625	164065	187769	304768	254733	30621.8	748391	117750	126115	23370.1	50844.9	288199	121410	148055	158738	285697
sp|P04264|K2C1_HUMAN	WELLQQVDTSTR		738.378	2	25.188	FALSE	465430	49267.2	104726	169808	89246.5	2.03052e+06	248548	788474	78329.8	49652.8	108689	78046.7	434124	472327	219658	217656	417704	332894	28010.1	962444	118715	136968	39115	71073.9	323561	165094	205454	218856	440353
sp|P04264|K2C1_HUMAN	TLLEGEESR		517.262	2	6.78427	FALSE	641762	35834	273728	255487	163133	2.21263e+06	402219	725757	263118	179754	304618	172553	472791	624011	471530	787989	490817	646555	191489	1.11246e+06	264347	309883	199592	328777	458794	351719	219745	424366	485748
sp|P04264|K2C1_HUMAN	THNLEPYFESFINNLR		665.33	3	38.5817	FALSE	879510	59383.8	116276	415724	135139	2.59086e+06	227053	1.46629e+06	115617	111754	146042	168275	538886	971250	239343	516567	617938	447243	65549.9	1.50109e+06	214551	20920.3	62643	81121	611870	213419	286767	303771	587092
sp|P04264|K2C1_HUMAN	NMQDMVEDYR		650.768	2	14.8691	FALSE	186860	36573.5	62362.3	84493.9	5564.08	1.07229e+06	140184	435410	48305.7	35733	56585	58348.3	265931	243202	142050	112180	183739	134496	26697.5	416918	81115.8	92760.2	435.186	47053.4	143018	81189	122331	131735	230376
sp|P04264|K2C1_HUMAN	LALDLEIATYR		639.359	2	31.7048	FALSE	951388	66855	93293.6	343331	97406.4	2.12467e+06	288320	1.2194e+06	88563.5	116126	140523	181616	564277	891859	206585	310245	599240	470662	61545.7	1.28114e+06	235503	64837.3	54216.4	84371.9	667843	197788	214027	328965	591110
sp|P04264|K2C1_HUMAN	LNDLEDALQQAK		679.352	2	19.8192	FALSE	241144	21987.7	54588.5	47742	30279.4	1.1686e+06	96120.2	421122	39612.6	27910	38934.2	41243	170218	273261	89408.8	148066	204788	146611	15287.2	560528	74043.1	78103.2	24140	24019.8	152887	76277.2	38940.4	103739	194660
sp|P04264|K2C1_HUMAN	DVDGAYMTK		500.226	2	5.86516	FALSE	107105	6967.99	1146.55	65464.7	18328.9	661793	74659.6	194598	16385.3	3249.11	27636.5	23557.6	137452	124724	80901.3	68774	83584	98979.1	1992.11	279341	33904.3	50111.6	6702.99	1130.56	85439.9	44274.6	72343.7	69852.3	102675
sp|P04264|K2C1_HUMAN	DYQELMNTK		571.263	2	11.7153	FALSE	214673	22190.3	42895.1	70479.4	40537.6	1.11211e+06	114917	351810	23999.1	24286.7	33660.2	37519.7	236944	226889	121593	94179.4	156109	153308	14976.4	449327	65578.2	86156	9047.41	33932.5	135762	71629	81522.6	112345	179252
sp|P04264|K2C1_HUMAN	SKAEAESLYQSK		670.838	2	3.716	FALSE	69190.5	6506.69	10688.7	35739	10724.7	290265	40404.5	92297	9783.15	6969.66	15601.2	12573.2	50232.3	58510.3	40623.6	27700.1	48705.8	50313.2	2813.4	133281	22899.3	23310	3653.72	12269.5	42889.6	22457.9	33849.9	25975.5	62613.5
sp|P04264|K2C1_HUMAN	AEAESLYQSK		563.275	2	5.09351	FALSE	89376.5	15411.4	30732.8	37540.1	8346.54	301481	48449.6	116261	25874.4	20296.4	19096	20442.1	60230.9	73173.3	44596.5	63155.5	59968.1	84598.4	19145.3	160195	33798.1	33960.1	19450.8	38340.6	53439.8	34213.6	33300.9	48699.6	67573.5
sp|P04264|K2C1_HUMAN	QISNLQQSISDAEQR		858.929	2	15.7566	FALSE	246977	22109.1	39485.9	82964.2	29066.4	964621	104306	290596	28399	26425.5	45965.7	36743.4	145625	271253	95984.6	99382.9	215463	149739	9796.26	446564	77000.8	97380.3	13332.1	28672.8	142722	73263.2	55966.2	104702	213058
sp|P04264|K2C1_HUMAN	NKLNDLEDALQQAK		533.949	3	21.4396	FALSE	69608.4	3779.5	6748	34614.3	9190.44	222767	34646.5	123220	8572.11	7180.42	10677.3	9981.87	33218.5	58408.8	23213.6	25988.6	54612.2	37386.6	4649.05	104666	13549.5	13334.2	34775.1	44166.2	40055.8	23244.8	26995.7	19391.7	63041.4
sp|Q06033|ITIH3_HUMAN	EHLVQATPENLQEAR		578.964	3	9.72436	FALSE	306991	340024	221454	101888	161824	336387	247841	130919	236955	103344	184028	100623	141120	197887	324473	431414	199630	397392	72492.1	335512	225265	113822	253443	320090	175388	139677	295195	213403	309975
sp|Q06033|ITIH3_HUMAN	GMTNINDGLLR		602.311	2	19.0777	FALSE	403500	402810	297253	354277	290045	407702	284994	244904	378502	197972	258942	211622	192149	276930	367417	581839	310995	428543	122982	454127	324398	178493	408067	415915	289237	146320	381316	280660	475841
sp|Q06033|ITIH3_HUMAN	FAHNVVTMR		358.855	3	7.10389	FALSE	122350	186235	101777	101265	74189.7	173308	125575	62073.4	132509	42167.6	105686	54636.1	65449.4	91203.4	190869	218774	99464.3	205366	34285.8	179640	104074	49770.5	126647	165153	87741.8	57764	135526	105071	170379
sp|Q06033|ITIH3_HUMAN	LVDEDMNSFK		599.276	2	12.9983	FALSE	321483	411671	307449	276581	219881	407004	306012	184433	279649	145950	189590	153690	182312	251943	417697	482982	225465	424031	118020	398059	317086	161816	309633	420417	225747	177382	375136	295382	414702
sp|Q06033|ITIH3_HUMAN	DYIFGNYIER		645.312	2	26.3368	FALSE	508543	487306	358400	350626	217629	565321	330841	270323	330810	172758	432585	305584	236258	499052	483669	515714	352693	472560	143832	602164	424028	221666	610657	410219	352044	181940	293128	395972	525389
sp|Q06033|ITIH3_HUMAN	STSIVIMLTDGDANVGESRPEK		773.721	3	27.9472	FALSE	225646	220634	108504	197252	101352	220930	174724	91670.5	144598	91165.3	110859	121050	112912	185037	226272	271409	154525	267989	66155	286136	190050	47038.1	215318	215010	164717	94401.5	228236	186583	334611
sp|Q06033|ITIH3_HUMAN	EVSFDVELPK		581.803	2	26.1349	FALSE	279634	221158	182014	182695	109825	344253	182862	157488	193943	96872.2	192809	192830	127338	330045	234268	271281	186531	250687	81624.5	364658	265838	126641	331417	226705	200597	85229.9	152916	238447	331664
sp|Q06033|ITIH3_HUMAN	LWAYLTIEQLLEK		810.456	2	47.9096	FALSE	269668	278235	104540	212583	107157	207912	155784	98931.6	160128	4792.1	186879	185042	103485	219476	201101	238494	207460	268663	3074.3	367709	202607	1456.12	120026	209414	176497	90572.8	674.077	217469	318049
sp|Q06033|ITIH3_HUMAN	GHGATNDLTFTEEVDMK		622.284	3	18.4465	FALSE	206217	187066	132867	112630	103820	224188	149755	100061	196313	91725	85990	111043	88151.2	171759	199869	293384	134016	209030	37804.9	240166	230168	90699	228413	192666	133566	71332.2	148169	165916	334248
sp|Q06033|ITIH3_HUMAN	YHFVTPLTSMVVTKPEDNEDER		652.565	4	25.7089	FALSE	122839	142900	110912	124103	91171.1	208360	113986	67789.6	122822	50626.9	91129.2	92915.1	77054.5	162287	156036	175440	111961	150092	50593.6	247729	143100	57302.9	189939	126421	95866.2	56161.9	129095	158468	236676
sp|Q06033|ITIH3_HUMAN	ESPGNVQIVNGYFVHFFAPQGLPVVPK		980.852	3	44.9133	FALSE	67374.5	61584.1	27138.8	12576	27777.8	59843.4	46346.1	33402	48519.7	4175.17	40858.5	30301.4	7740.25	42852.4	58768.9	75147.4	51597.7	79766.5	18073	67318.4	49532.3	8703.7	58952	10674	53949.8	6093.52	59102.4	13274.2	77197.2
sp|Q06033|ITIH3_HUMAN	SLPEGVANGIEVYSTK		832.43	2	22.3903	FALSE	138579	91701.1	73847.5	63569.3	36931.6	94485.1	41052.4	60298.2	101224	49501.8	74384.3	46019	36953.2	93087.9	77142	161637	92914.4	118292	30649.5	112289	78027.8	34862.3	58720.1	99326.1	87051.4	35880.4	106388	57901	96809.1
sp|Q06033|ITIH3_HUMAN	FTVSVNVAAGSK		590.322	2	17.163	FALSE	188175	170698	91228	91355.7	67974.5	245245	116290	74023.4	119458	68664.6	87043.9	125628	77453.1	230951	143942	199432	136854	195691	52525.2	255917	167674	66653.2	214836	142876	122921	72156	111275	151004	256645
sp|P05155|IC1_HUMAN	GVTSVSQIFHSPDLAIR		609.664	3	30.157	FALSE	3.61235e+06	2.70239e+06	1.91539e+06	4.38175e+06	2.51213e+06	2.96609e+06	2.58349e+06	2.42426e+06	3.06806e+06	3.22459e+06	1.38539e+06	1.91965e+06	1.83981e+06	3.23712e+06	2.81506e+06	5.84049e+06	2.75737e+06	2.92827e+06	2.89464e+06	3.4167e+06	2.36533e+06	2.01569e+06	4.47302e+06	4.16087e+06	2.89203e+06	1.96951e+06	3.33419e+06	3.76888e+06	4.97245e+06
sp|P05155|IC1_HUMAN	TNLESILSYPK		632.843	2	28.202	FALSE	4.5734e+06	3.39785e+06	2.41821e+06	4.67306e+06	3.03479e+06	3.43604e+06	3.4308e+06	3.09719e+06	3.3939e+06	3.66464e+06	1.99513e+06	2.21321e+06	2.34024e+06	3.94452e+06	3.48278e+06	7.00993e+06	3.35721e+06	3.65262e+06	3.25616e+06	4.28636e+06	2.7433e+06	2.83568e+06	5.25254e+06	5.04194e+06	3.6695e+06	2.66147e+06	3.37599e+06	4.40612e+06	5.76872e+06
sp|P05155|IC1_HUMAN	FPVFMGR		427.223	2	22.3901	FALSE	2.42611e+06	1.89377e+06	1.20833e+06	2.0934e+06	1.26228e+06	1.58209e+06	1.67149e+06	1.8871e+06	1.90525e+06	1.98005e+06	1.06329e+06	1.02783e+06	995216	1.76837e+06	1.4081e+06	2.6893e+06	1.76538e+06	1.71309e+06	1.72144e+06	1.37605e+06	1.33455e+06	1.15731e+06	2.35446e+06	2.74276e+06	2.04178e+06	1.25751e+06	1.03642e+06	1.88752e+06	2.13741e+06
sp|P05155|IC1_HUMAN	FQPTLLTLPR		593.353	2	30.4497	FALSE	5.53314e+06	3.57282e+06	2.51652e+06	6.17785e+06	3.32861e+06	2.7653e+06	3.31114e+06	3.99649e+06	3.72297e+06	4.5419e+06	2.24348e+06	2.43232e+06	2.41244e+06	3.33209e+06	2.90857e+06	6.87233e+06	4.00431e+06	4.48182e+06	4.2211e+06	4.22285e+06	2.66841e+06	3.01711e+06	5.59613e+06	5.60487e+06	4.48304e+06	3.09317e+06	4.4606e+06	4.18416e+06	5.63293e+06
sp|P05155|IC1_HUMAN	MEPFHFK		468.226	2	13.9435	FALSE	1.55962e+06	1.77734e+06	1.0914e+06	2.28955e+06	1.86056e+06	1.73861e+06	2069.51	1.39213e+06	1.60865e+06	1.85357e+06	617113	1.07799e+06	1.21884e+06	1.57708e+06	1.91338e+06	3.27241e+06	1.27063e+06	1.61062e+06	1.32836e+06	1.74653e+06	1.41111e+06	1.06641e+06	2.09163e+06	2.38875e+06	1.49445e+06	1.06869e+06	2.12343e+06	2.23815e+06	2.72213e+06
sp|P05155|IC1_HUMAN	KYPVAHFIDQTLK		520.624	3	18.138	FALSE	1.21249e+06	885026	562386	1.14514e+06	821293	1.01019e+06	914196	915090	1.10214e+06	1.02236e+06	449102	499199	550249	954899	776057	2.27885e+06	935245	1.0995e+06	848769	1.04462e+06	707430	210783	917203	1.37163e+06	893282	611756	940457	1.13793e+06	1.76608e+06
sp|P05155|IC1_HUMAN	SIASLLTQVLLGAGENTK		908.015	2	48.1031	FALSE	1.07809e+06	838853	789475	282536	320460	599687	1.05004e+06	793067	970866	778793	453229	380303	317523	621138	536547	1.1666e+06	897785	953685	910503	582117	747535	450342	1.0375e+06	1.11729e+06	1.02021e+06	576832	80203.7	604737	1.10812e+06
sp|P05155|IC1_HUMAN	VTTSQDMLSIMEK		741.863	2	25.0696	FALSE	1.20057e+06	1.19825e+06	1.00099e+06	1.39628e+06	992396	1.41171e+06	1.46397e+06	1.06164e+06	1.39224e+06	1.37992e+06	561913	826628	934453	1.27741e+06	1.25077e+06	2.33332e+06	1.08782e+06	1.27399e+06	1.18005e+06	1.39234e+06	1.11664e+06	1.00975e+06	1.6809e+06	2.00255e+06	1.27053e+06	975220	985195	1.79466e+06	2.08444e+06
sp|P05155|IC1_HUMAN	DFTC[CAM]VHQALK		609.8	2	9.70047	FALSE	809297	832732	570179	989323	836553	977761	914229	604136	722639	687590	356169	474424	635817	781814	1.0142e+06	1.59939e+06	623255	961075	663982	1.08948e+06	662499	579912	988617	1.20641e+06	662681	657525	1.00564e+06	1.12433e+06	1.16411e+06
sp|P05155|IC1_HUMAN	LVLLNAIYLSAK		659.411	2	37.8244	FALSE	4.95165e+06	3.62268e+06	1.0604e+06	5.65244e+06	2.10939e+06	2.51055e+06	3.4184e+06	2.15799e+06	2.15852e+06	3.74543e+06	1.50058e+06	2.1838e+06	2.16945e+06	3.83774e+06	2.55921e+06	5.2483e+06	3.89137e+06	3.86865e+06	3.77248e+06	3.88825e+06	1.92971e+06	316109	3.35952e+06	4.37117e+06	4.1253e+06	2.53337e+06	3.61083e+06	4.14597e+06	5.58778e+06
sp|P05155|IC1_HUMAN	LYHAFSAMK		356.516	3	9.61708	FALSE	195396	256584	133552	298146	257313	235493	233174	161986	208422	194371	66857.9	112048	160508	187882	281874	534415	174250	302353	179399	258682	145366	125311	266319	431373	191338	167731	256439	338717	334637
sp|P05155|IC1_HUMAN	LEDMEQALSPSVFK		797.395	2	28.7155	FALSE	1.10062e+06	1.21757e+06	911833	1.15036e+06	785248	976856	1.07325e+06	894682	1.23367e+06	1.14436e+06	720170	654390	752012	1.01434e+06	1.10646e+06	2.08268e+06	1.07095e+06	1.0931e+06	1.04352e+06	1.17113e+06	874794	966719	1.70599e+06	1.75034e+06	1.07135e+06	895187	816465	1.45776e+06	1.53561e+06
sp|P05155|IC1_HUMAN	HRLEDMEQALSPSVFK		629.652	3	23.5138	FALSE	1.34119e+06	938933	755148	1.54306e+06	945432	1.01043e+06	1.14337e+06	1.01603e+06	1.07002e+06	1.01784e+06	579792	548288	606099	986006	868136	2.00069e+06	1.0154e+06	1.17478e+06	1.05648e+06	1.04923e+06	827390	344332	1.17986e+06	1.56537e+06	1.08407e+06	785584	1.08891e+06	1.31895e+06	1.80318e+06
sp|P05155|IC1_HUMAN	KVETNMAFSPFSIASLLTQVLLGAGENTK		1022.88	3	48.1525	FALSE	256096	182636	158184	333085	310570	263127	242449	193714	309120	355330	6178.45	256628	230998	242904	226764	296284	285386	334019	202547	343676	283155	2529.23	254841	309037	290404	187809	285103	232675	485704
sp|P07358|CO8B_HUMAN	YEFILK		406.731	2	20.8901	FALSE	248063	180940	66222.5	223380	148308	174068	108419	66125.1	188535	146150	54802.6	136441	102114	171706	137327	245484	175252	178152	84706	196940	88068.2	72944.9	174569	257709	150818	113161	136019	115904	127895
sp|P07358|CO8B_HUMAN	LPLEYSYGEYR		695.338	2	19.2938	FALSE	575117	501238	109029	245569	140266	206294	154771	291080	517620	431622	83301.2	163301	126841	530033	167089	725159	232704	490441	348167	365274	318788	174624	312529	342026	438951	249955	150410	128098	2904.08
sp|P07358|CO8B_HUMAN	SDLEVAHYK		531.267	2	5.88807	FALSE	124891	122166	44956	142579	80913.2	122989	78013.3	34353.3	101338	70946.3	33737.9	74082.9	71217.3	83695.8	106435	146183	80353.2	131473	51352.4	119493	55070.6	59244.1	103315	166881	77169.1	76364.7	110778	73455.9	63015.5
sp|P07358|CO8B_HUMAN	YYAGGC[CAM]SPHYILNTR		591.279	3	12.9949	FALSE	178162	176372	88341.4	252009	173272	152317	102736	46841.2	159570	98803.6	50858.3	94698.3	113780	100759	149766	153684	140644	176119	93731.6	154915	75773.8	69457.7	136701	280491	80658.6	143060	237749	121442	102382
sp|P07358|CO8B_HUMAN	DTMVEDLVVLVR		694.876	2	43.1483	FALSE	663546	576782	195408	978856	344408	454846	401315	134883	430375	428084	204545	511495	391220	562988	500379	548265	574550	583013	356463	694306	298579	92562.7	483852	764866	541813	465556	526913	387679	455998
sp|P07358|CO8B_HUMAN	EYESYSDFER		662.77	2	11.0368	FALSE	338596	400808	166032	241969	222380	369044	256406	78452	284521	213769	100347	194929	219824	230252	332038	404263	232063	336083	105539	377626	142997	108099	248163	502219	200440	284298	192613	238134	180282
sp|P07358|CO8B_HUMAN	GDYTLNNVHAC[CAM]AK		488.23	3	6.41949	FALSE	52151.4	66626.2	26731.9	66542.5	46129.6	60029	41889.5	5542.71	57138.9	33057.9	21967.7	26021.5	42825.6	39785.6	55233.8	68775.2	54378.1	74323	29132.5	74239.2	33220.5	25618	52309.3	89410.5	31643.6	47857.3	64467.3	44507.1	57016.9
sp|P07358|CO8B_HUMAN	DFGTHYITEAVLGGIYEYTLVMNK		912.119	3	48.0563	FALSE	93729.8	90725.8	888.88	109704	62426.9	63267.7	62886.6	247044	309593	87908.9	35400.6	80511.9	199564	76954.3	91325.2	4817.4	96802.9	106613	48284.1	340459	40597	2226.8	27786	92930.7	77832.1	86530.3	305648	61162.2	60211.9
sp|P07358|CO8B_HUMAN	RLPLEYSYGEYR		515.928	3	17.2361	FALSE	300020	305888	116944	374930	232312	244443	192541	96811.1	312218	184649	128098	152037	174490	240471	221847	328830	297236	283885	120311	268147	108076	72464.6	203711	435814	150931	194939	298337	263533	248602
sp|P07358|CO8B_HUMAN	IPGIFELGISSQSDR		809.925	2	33.3281	FALSE	504352	288319	132766	415275	151104	283696	193643	157031	304300	276378	111628	284531	165408	210135	200455	285890	291952	332534	203812	328382	197906	161791	395741	428136	329231	207430	212110	128668	146144
sp|P07358|CO8B_HUMAN	KPYNVESYTPQTQGK		580.625	3	6.81325	FALSE	112007	128084	49176.7	88260.2	79694.9	128309	98136.8	24697.6	99702.9	64573.1	38364.9	75409.3	78789.6	83228.3	124915	155452	95857.4	135983	46653.2	141389	52068.8	48698.4	112602	164770	76609.1	97330.2	82029.9	83693	84077.3
sp|P07358|CO8B_HUMAN	VKVEPLYELVTATDFAYSSTVR		830.104	3	43.7927	FALSE	218026	197420	74789.1	443734	149596	179567	139355	66182.9	162488	204054	48748.5	187700	112712	245577	179708	238922	208688	252664	131528	365319	116050	38474.1	133772	279680	198047	145455	288777	167576	197944
sp|P07358|CO8B_HUMAN	C[CAM]EGFVC[CAM]AQTGR		642.777	2	7.00394	FALSE	94379.7	77006.1	29805.9	104904	72212.7	104191	72604	2455.52	67841.5	42961.5	27828.6	52257.6	61014.8	57578.2	91537.4	62554.2	81098.3	111383	27618	104044	39455	62216	74001.1	151124	46947.9	61526.3	97898.1	66310.7	56266.6
sp|P07358|CO8B_HUMAN	YAYLLQPSQFHGEPC[CAM]NFSDK		801.035	3	24.0032	FALSE	67665	63784.9	26430.3	30647.1	60347.8	43947.7	37326.8	22974.5	55946	50013.1	17995.8	40991.2	29246.2	104092	43399.8	79091.7	46605.8	49988.2	29991.2	64675.3	29865	25301.7	54605.4	76593.2	46624.2	41542.8	26896.2	81836	81052.5
sp|P07358|CO8B_HUMAN	FRKPYNVESYTPQTQGK		511.513	4	7.94681	FALSE	37184.6	39751.4	19763.5	53084.3	50679.9	44352.5	35623.2	10372.8	47601.5	21028.1	11671.2	21670.4	31734.1	26575.3	42853	59267.5	44191.8	54025.3	16768.2	55900.3	14595.6	13491.9	27639	69790.9	20079	34354.2	91228.2	33684.1	35793.4
sp|P13645|K1C10_HUMAN	LKYENEVALR		412.231	3	9.79576	FALSE	96815	21964.7	27090.7	45564.2	458.921	277018	46664.6	140765	27494.4	25570	34321	20714.2	50470.2	60135.6	58749.6	78080.7	73115.7	96322.8	433.545	121487	31812.1	27407.4	1371.46	44672.1	68520.6	52617.1	47769.9	49884.5	74946.3
sp|P13645|K1C10_HUMAN	ALEESNYELEGK		691.328	2	9.77208	FALSE	324919	28071.5	53224.9	85574.8	40817.7	1.29633e+06	166146	482185	32831.6	23791.3	74750.9	24375.8	215247	228265	226917	140370	285645	306400	18365.2	523847	45221.8	48104.2	13512.6	35274.3	244127	167570	105730	100167	247084
sp|P13645|K1C10_HUMAN	DAEAWFNEK		555.249	2	16.6664	FALSE	381833	47860.9	69491.4	140063	43490.9	1.24406e+06	175534	617588	75155.5	56245.7	101894	42692	216234	284512	221456	240981	378655	290960	25298.7	506440	80013.9	71801.1	3128.71	76060.8	301240	175434	121739	134087	312416
sp|P13645|K1C10_HUMAN	VLDELTLTK		516.303	2	19.3314	FALSE	633966	38147.9	98494.7	249181	71369.3	1.95238e+06	255866	1.12034e+06	70519.2	82562.7	138817	80689	272289	495762	311187	329162	527055	415788	31061	835872	143034	139555	37879.5	64674	478866	227196	191214	195520	507947
sp|P13645|K1C10_HUMAN	SLLEGEGSSGGGGR		631.802	2	6.37117	FALSE	157946	16677.9	31578.3	54304.4	21605.7	640829	85914.2	246080	23149.8	17061.1	53999.8	19987.8	96990.1	145781	116200	149974	121276	159661	11196.4	280556	36347.6	42822.4	13732.2	28972.2	121552	67947.4	55555	72381.8	119138
sp|P13645|K1C10_HUMAN	IRLENEIQTYR		478.928	3	13.4247	FALSE	408480	10348.7	85551.7	159682	88064.6	1.1632e+06	202485	593680	93069.1	221.029	115822	80035.1	218385	302670	244934	265375	353748	325104	65761.1	491925	109892	78066	34760.7	27384.2	280630	200140	179003	206541	325358
sp|P13645|K1C10_HUMAN	LENEIQTYR		583.296	2	8.12971	FALSE	148491	15065.5	40568.9	35570.5	21680.8	569158	75642.1	210168	21798.9	19475.7	35233.4	17423.4	87350.1	113931	95202	185840	125119	167492	1760.25	237317	32270.2	34438.3	16280.9	18581.8	116589	63960.4	24598.6	71682.1	91629.1
sp|P13645|K1C10_HUMAN	GSLGGGFSSGGFSGGSFSR		854.39	2	20.667	FALSE	332067	7488.66	38531	106855	35712.5	797724	107867	507182	37225.2	30011.6	75144.4	28589.8	125538	204579	128022	140388	233610	209592	20733.7	358877	59053.4	51019.1	23059.4	36776.1	268337	95537.3	82638.7	86428.7	186730
sp|P13645|K1C10_HUMAN	SQYEQLAEQNRK		498.583	3	3.97467	FALSE	65020.2	15194.9	7568.49	24232	4034.07	164883	35928.2	67560.7	11752.2	2633.34	21833.1	9857.7	25141.9	36335.1	43249.2	34112.8	55613.5	57442.9	9694.42	78280.9	19000.3	15922	1175.3	2839.01	47143.8	30125.7	21452.5	24258.7	54977
sp|P13645|K1C10_HUMAN	QSLEASLAETEGR		695.844	2	14.7745	FALSE	269317	15692.9	40090.4	55656.1	18699.4	869167	117062	272915	23009.1	26474.6	48057	22442.2	109203	207296	148611	95619.2	258032	170749	10882	333067	55113.8	58022.7	12493.1	23279.5	201721	94171.5	48171.7	93728.5	189649
sp|P13645|K1C10_HUMAN	SQYEQLAEQNR		683.323	2	5.88049	FALSE	105346	10214.8	24814.4	26400.6	10258.6	394439	49227.1	145760	15229.6	9303.32	24488.3	12854.9	54335.1	72273.5	69292.8	101107	80579.2	103743	2044.23	162432	24500.5	26088	11508.6	15564.1	66758.8	42739.8	19260.3	43452.7	63150.3
sp|P13645|K1C10_HUMAN	ADLEMQIESLTEELAYLKK		742.052	3	46.6798	FALSE	64690.2	3194.91	7087.31	44377.7	5972.22	202910	35672.4	112299	2558.79	6618.05	15225.9	9350.13	48204.9	63208.5	42268.9	29442.8	77925.6	58754.7	1790.03	126945	8911.15	2764.42	3904.99	13574.8	70766.2	30150.1	50339.3	28079.9	64595.6
sp|P13645|K1C10_HUMAN	NVQALEIELQSQLALK		899.009	2	37.7119	FALSE	317669	1387.6	27565.5	82719.6	16539.1	646968	92450.2	470393	25758	25864.1	34476.9	34291.6	114700	291841	109580	98122.7	206729	169285	1427.32	374434	50450	37805.6	12572.3	19653.1	308131	75237.3	44456.4	75969.1	189387
sp|P13645|K1C10_HUMAN	ELTTEIDNNIEQISSYK		998.989	2	27.6735	FALSE	129249	8083	12204.1	29354.8	18210.4	336743	52296.8	212118	28500.5	16115.4	12686.8	18415	49910.1	94042.4	59503.4	60965.5	88786.2	75032.4	12427.9	153579	32871.5	21773.4	23302.6	40528.4	101648	45394.1	14163.3	40018.8	80087
sp|P04217|A1BG_HUMAN	LLELTGPK		435.768	2	16.1687	FALSE	5.70261e+06	4.8008e+06	2.79582e+06	4.6938e+06	3.65175e+06	5.10507e+06	3.52896e+06	4.51497e+06	5.57672e+06	4.37596e+06	3.35244e+06	3.08256e+06	2.00333e+06	5.33578e+06	3.54908e+06	8.00837e+06	3.03432e+06	5.00149e+06	4.33565e+06	5.2001e+06	3.60547e+06	2.75351e+06	4.06536e+06	5.5648e+06	5.46356e+06	3.31711e+06	4.70782e+06	4.85327e+06	5.3847e+06
sp|P04217|A1BG_HUMAN	ATWSGAVLAGR		544.796	2	16.4475	FALSE	3.87641e+06	4.2125e+06	2.53891e+06	3.54711e+06	2.52898e+06	3.01204e+06	2.78472e+06	2.93033e+06	3.62314e+06	2.59619e+06	2.89078e+06	1.81109e+06	1.5499e+06	2.54221e+06	2.27914e+06	4.88048e+06	2.67057e+06	3.61401e+06	3.13026e+06	2.98237e+06	2.30869e+06	2.18135e+06	3.25875e+06	4.55155e+06	3.43017e+06	2.71916e+06	2.7717e+06	3.35754e+06	3.55419e+06
sp|P04217|A1BG_HUMAN	LETPDFQLFK		619.327	2	31.7654	FALSE	5.84895e+06	4.96626e+06	3.0275e+06	5.28183e+06	3.29409e+06	4.07158e+06	3.51234e+06	4.68031e+06	4.71784e+06	3.65816e+06	3.83991e+06	2.82059e+06	2.01494e+06	4.76112e+06	1.64099e+06	6.21252e+06	3.36758e+06	22013.8	4.46285e+06	2.53226e+06	3.02594e+06	3.16489e+06	2.64206e+06	5.09649e+06	5.46819e+06	3.31131e+06	3.83861e+06	4.19273e+06	4.66129e+06
sp|P04217|A1BG_HUMAN	SGLSTGWTQLSK		632.83	2	18.5078	FALSE	3.14263e+06	2.9864e+06	1.90493e+06	2.82969e+06	2.18083e+06	2.97134e+06	2.20578e+06	2.23984e+06	3.34683e+06	2.14477e+06	2.2486e+06	1.55509e+06	1.22124e+06	2.77239e+06	2.00322e+06	4.52142e+06	1.97049e+06	2.93145e+06	2.39421e+06	3.09469e+06	2.02704e+06	1.85873e+06	2.51679e+06	3.63704e+06	2.99273e+06	2.13738e+06	2.77985e+06	2.94946e+06	3.30287e+06
sp|P04217|A1BG_HUMAN	TPGAAANLELIFVGPQHAGNYR		766.066	3	32.176	FALSE	2.24876e+06	1.87255e+06	1.21709e+06	2.31968e+06	1.39497e+06	1.59978e+06	1.53375e+06	1.77756e+06	1.77045e+06	1.55295e+06	1.40096e+06	1.452e+06	947753	2.20145e+06	1.49034e+06	2.25788e+06	1.39271e+06	1.77277e+06	1.96278e+06	2.03922e+06	1.55998e+06	646530	1.92143e+06	2.05604e+06	2.23462e+06	1.42307e+06	1.88431e+06	1.8586e+06	2.26086e+06
sp|P04217|A1BG_HUMAN	LELHVDGPPPRPQLR		431.746	4	16.4872	FALSE	1.3971e+06	1.46662e+06	826128	1.43378e+06	901450	1.06835e+06	1.01836e+06	1.07255e+06	1.43438e+06	921125	911961	768523	536198	1.1324e+06	957964	1.96184e+06	965716	1.14623e+06	1.17911e+06	1.26056e+06	928773	648684	592440	1.42358e+06	1.16608e+06	910516	1.06864e+06	1.12252e+06	1.50588e+06
sp|P04217|A1BG_HUMAN	IFFHLNAVALGDGGHYTC[CAM]R		537.767	4	26.8213	FALSE	846366	997665	526946	1.24357e+06	911495	805545	624276	804499	922949	696039	608349	649128	582199	816823	674351	1.20514e+06	754087	1.09766e+06	814800	1.23343e+06	620002	6737.73	519891	1.09713e+06	995772	710403	1.23574e+06	904870	1.31368e+06
sp|P04217|A1BG_HUMAN	VTLTC[CAM]VAPLSGVDFQLR		938.503	2	37.2987	FALSE	7.36522e+06	5.0254e+06	3.48951e+06	7.23523e+06	4.14717e+06	5.01118e+06	4.05283e+06	6.08068e+06	5.58616e+06	4.88618e+06	4.13085e+06	4.08083e+06	2.52792e+06	6.68326e+06	3.51828e+06	6.26392e+06	3.9826e+06	5.29442e+06	5.77659e+06	5.68002e+06	4.25573e+06	4.44413e+06	6.30918e+06	5.87552e+06	6.96197e+06	3.95398e+06	4.9032e+06	4.74422e+06	5.87763e+06
sp|P04217|A1BG_HUMAN	NGVAQEPVHLDSPAIK		558.965	3	15.0029	FALSE	696365	920375	560673	599896	550669	817592	646785	570710	927678	569323	547272	409125	371120	695962	636568	1.08564e+06	588154	888300	619056	852743	541053	422639	641077	1.00938e+06	704689	600534	830431	815819	932255
sp|P04217|A1BG_HUMAN	C[CAM]LAPLEGAR		493.758	2	11.3127	FALSE	986278	1.10077e+06	548402	1.06317e+06	751009	1.25004e+06	906242	458588	799487	619359	663480	457946	451405	907382	1.01914e+06	937474	652728	1.18437e+06	598190	1.0133e+06	718715	769924	781003	1.45265e+06	800132	769190	338.373	1.1806e+06	887614
sp|P04217|A1BG_HUMAN	TDGEGALSEPSATVTIEELAAPPPPVLMHHGESSQVLHPGNK		860.83	5	31.9792	FALSE	451133	465446	371726	650937	408611	465060	453018	439773	515566	401170	308148	377949	275630	547889	430824	607948	321580	441263	453762	573381	445452	383263	504567	494652	524798	347063	584489	490513	583625
sp|P04217|A1BG_HUMAN	C[CAM]EGPIPDVTFELLR		823.416	2	39.8492	FALSE	2.02297e+06	1.30584e+06	588183	2.07634e+06	1.053e+06	1.61592e+06	1.28062e+06	929237	1.38377e+06	1.06078e+06	959413	1.00955e+06	574829	1.85811e+06	1.14525e+06	1.10481e+06	1.24825e+06	1.46117e+06	1.11115e+06	1.66505e+06	1.18071e+06	1.57702e+06	1.76608e+06	1.6511e+06	1.51865e+06	1.03835e+06	1.38802e+06	1.4237e+06	1.65297e+06
sp|P04217|A1BG_HUMAN	IFFHLNAVALGDGGHY		577.626	3	31.8724	FALSE	387574	449773	230715	67468.8	132754	574414	394004	362168	425706	177758	270397	217979	209910	543194	305780	445070	338052	331600	272064	302345	240001	6018.32	214439	390533	431870	270588	22165.9	535327	411927
sp|P04217|A1BG_HUMAN	AVALGDGGHYTC[CAM]R		459.551	3	5.60639	FALSE	194143	156444	110952	71676.3	59268.8	107778	105054	120951	148745	72905.6	183948	57570	63868.8	83898.7	93676	185126	123773	164494	122812	117682	65947.4	73142	93343	161256	131216	116576	56668.5	110057	116642
sp|P00738|HPT_HUMAN	VGYVSGWGR		490.751	2	12.9065	FALSE	148485	654970	39150.3	330617	116905	263518	351519	168552	187408	190938	61901.5	10735.6	27152.3	224137	96876.6	37291.8	1561.79	99100.1	538340	52601	1.48567e+06	82896.3	474522	245206	231901	25287.9	111408	492795	1.80259e+06
sp|P00738|HPT_HUMAN	VDSGNDVTDIADDGC[CAM]PKPPEIAHGYVEHSVR		670.714	5	17.4844	FALSE	20028.3	118906	7930.61	68019.6	27210.5	53684.8	66967.8	42550.1	42784.4	35505.4	11113.9	1721.47	7125.03	43992.4	18293	10038	9530.01	17452.2	110899	9729.96	423176	17932.4	90558.5	45303.4	38461.8	958.216	26587.1	95376.3	649847
sp|P00738|HPT_HUMAN	YVMLPVADQDQC[CAM]IR		854.413	2	23.7154	FALSE	175393	737198	43725.8	474681	90796.9	313181	426999	301092	260051	248876	53752.3	17623.4	28953.9	261784	106741	43159.4	58219.9	83667.3	864213	65305.3	2.47395e+06	185130	782835	251383	268594	30000.4	122992	560610	3.21011e+06
sp|P00738|HPT_HUMAN	TEGDGVYTLNNEK		720.336	2	8.28331	FALSE	38869.9	228060	9275.66	137205	40344	46731.1	139133	57737	1907.07	50342.7	18289.4	4276.54	11623.3	63482.5	39751	1747.4	20131.5	13699.2	174348	20054.8	303165	23786.6	138972	80813.3	44633.7	4310.49	33469.4	180028	760187
sp|P00738|HPT_HUMAN	LRTEGDGVYTLNNEK		570.288	3	8.54396	FALSE	31326.4	144070	8156.53	159557	53580.5	40864.5	95247	53500.9	2251.65	42915	13479.8	5472.91	11894.3	54934.4	31031	12844.3	18825.1	8863.85	130396	21230.5	230131	16819.4	107022	68522.6	29375.4	4382.1	51935.9	149420	683965
sp|P00738|HPT_HUMAN	HYEGSTVPEK		573.775	2	0.613528	FALSE	1918.32	6159.02	470.455	3294.04	1596.32	2773.04	4063.15	636.467	286.384	1416.45	506.567	144.534	576.602	2857.24	1447.35	680.283	224.232	144.048	5697.91	245.685	20787.4	1586.79	3486.89	1608.89	1727.61	810.053	356.927	3961.17	16561.9
sp|P02749|APOH_HUMAN	EHSSLAFWK		552.777	2	17.1347	FALSE	799442	1.27889e+06	718774	937029	1.5063e+06	1.78293e+06	1.0818e+06	455733	1.05079e+06	2.60806e+06	383853	1.14101e+06	1.0942e+06	1.85224e+06	1.15851e+06	2.14349e+06	1.29759e+06	1.20127e+06	1.14192e+06	885464	1.36886e+06	462567	1.2001e+06	2.40592e+06	1.07164e+06	875019	1.98068e+06	2.11506e+06	3.06002e+06
sp|P02749|APOH_HUMAN	WFALSSHEK		552.777	2	17.0535	TRUE	0	0	0	0	0	0	0	0	0	0	0	0	0	0	0	0	0	0	0	0	0	0	0	0	0	0	0	0	0
sp|P02749|APOH_HUMAN	VSFFC[CAM]K		394.194	2	14.0773	FALSE	3.02988e+06	3.29637e+06	1.77048e+06	1.66215e+06	3.17586e+06	3.81788e+06	2.52003e+06	1.90224e+06	1.96155e+06	5.19771e+06	1.7236e+06	2.24899e+06	2.3922e+06	3.67481e+06	2.92319e+06	8.5573e+06	2.74373e+06	3.16771e+06	2.59936e+06	3.2502e+06	2.61657e+06	1.36963e+06	2.53029e+06	5.59427e+06	2.20926e+06	2.14362e+06	3.95411e+06	4.41284e+06	5.42559e+06
sp|P02749|APOH_HUMAN	TC[CAM]PKPDDLPFSTVVPLK		638.673	3	29.909	FALSE	4.868e+06	4.27851e+06	2.49826e+06	2.97666e+06	3.87202e+06	4.51471e+06	3.58217e+06	2.77935e+06	2.60156e+06	6.43697e+06	2.58429e+06	3.25984e+06	3.10525e+06	5.40879e+06	3.6489e+06	1.09224e+07	4.55285e+06	4.01506e+06	4.24524e+06	4.67397e+06	3.84058e+06	2.66074e+06	4.66047e+06	7.48958e+06	3.46882e+06	3.12111e+06	5.19323e+06	6.30177e+06	8.1598e+06
sp|P02749|APOH_HUMAN	VC[CAM]PFAGILENGAVR		751.893	2	30.7964	FALSE	4.14237e+06	3.62263e+06	2.31033e+06	2.43005e+06	2.60419e+06	2.6972e+06	2.457e+06	2.50651e+06	1.95743e+06	4.81304e+06	2.295e+06	2.32609e+06	2.2232e+06	3.6643e+06	2.48179e+06	6.69e+06	3.84981e+06	3.08124e+06	3.90087e+06	2.79785e+06	2.58564e+06	2.23484e+06	4.31597e+06	6.31578e+06	2.85705e+06	2.62109e+06	3.69547e+06	4.06881e+06	4.8115e+06
sp|P02749|APOH_HUMAN	TFYEPGEEITYSC[CAM]KPGYVSR		795.035	3	18.5141	FALSE	2.37927e+06	2.54512e+06	1.40979e+06	1.8695e+06	2.56604e+06	2.5343e+06	2.03554e+06	1.32994e+06	1.50622e+06	3.47337e+06	1.44027e+06	1.69059e+06	1.8681e+06	2.52728e+06	2.13324e+06	5.51423e+06	2.62933e+06	2.24956e+06	2.28667e+06	2.72057e+06	2.05719e+06	1.37483e+06	2.40475e+06	4.09167e+06	1.6786e+06	1.84988e+06	3.73852e+06	3.12929e+06	4.69527e+06
sp|P02749|APOH_HUMAN	ATFGC[CAM]HDGYSLDGPEEIEC[CAM]TK		796.004	3	17.5117	FALSE	1.96866e+06	2.35782e+06	1.39838e+06	1.26657e+06	1.78714e+06	2.10386e+06	1.94257e+06	1.14399e+06	1.27884e+06	2.52298e+06	1.3414e+06	1.35831e+06	1.63983e+06	2.06957e+06	1.91694e+06	4.4547e+06	2.46188e+06	1.87366e+06	1.86907e+06	2.0591e+06	1.72829e+06	1.30162e+06	2.08969e+06	3.52664e+06	1.37031e+06	1.65413e+06	2.26338e+06	2.56431e+06	3.84095e+06
sp|P02749|APOH_HUMAN	KFIC[CAM]PLTGLWPINTLK		634.362	3	40.9309	FALSE	1.3476e+06	1.5465e+06	958776	1.58584e+06	2.49325e+06	1.8201e+06	1.51032e+06	972252	1.13551e+06	2.00307e+06	723058	1.15888e+06	1.47462e+06	1.65067e+06	1.34846e+06	3.79945e+06	2.00235e+06	1.72314e+06	1.38913e+06	2.13124e+06	1.2872e+06	317350	1.26946e+06	3.23985e+06	1.186e+06	1.15797e+06	3.15584e+06	2.52835e+06	3.87813e+06
sp|P02749|APOH_HUMAN	KC[CAM]SYTEDAQC[CAM]IDGTIEVPK		738.673	3	17.2161	FALSE	946962	950357	541858	603993	1.05651e+06	1.25033e+06	926244	552446	720907	1.46403e+06	526608	752375	851380	1.12053e+06	912309	2.53044e+06	1.0139e+06	964352	790527	1.30806e+06	944486	455691	794888	1.63093e+06	679056	731793	1.52307e+06	1.63577e+06	2.48352e+06
sp|P02749|APOH_HUMAN	DKATFGC[CAM]HDGYSLDGPEEIEC[CAM]TK		658.035	4	16.001	FALSE	195104	203136	127064	155458	247366	210646	180615	91490.7	131232	266573	109451	136743	150285	208049	187709	483664	253866	190240	185020	217701	169709	104314	175936	384995	120598	158336	369959	309591	482785
sp|P02749|APOH_HUMAN	C[CAM]PFPSRPDNGFVNYPAKPTLYYK		683.589	4	22.1469	FALSE	180571	182078	80645.3	101352	151735	226696	147197	67555.9	101747	234234	104250	106393	122029	195921	192074	312344	244420	182672	125396	191172	151855	84917.4	179019	345935	108288	139099	314191	246051	360390
sp|P02749|APOH_HUMAN	AGILENGAVR		500.283	2	10.3426	FALSE	403987	619023	379941	141197	220545	434080	406954	261333	220250	561073	348663	239043	326284	380791	447410	1.04022e+06	364470	389249	407714	382795	326292	269363	493031	901252	341055	403903	197541	555572	507862
sp|P02749|APOH_HUMAN	TDASDVKPC[CAM]		496.721	2	1.35904	FALSE	92686.7	102954	68563.8	80123.4	113376	184160	113796	61008.4	47361.3	204285	58009.3	107424	102095	125300	144172	261140	72164.1	109712	106251	126639	121390	76613.6	79033.6	202636	73598.6	62487.8	157676	176239	170439
sp|P02749|APOH_HUMAN	TFYEPGEEITYSC[CAM]K		862.38	2	17.9179	FALSE	505585	578844	314101	193621	320190	580916	458501	278305	280742	745238	319531	349518	366142	528554	465568	1.26517e+06	513922	399523	400794	546683	432997	302695	510976	866656	373948	353551	260644	676102	874937
sp|P02749|APOH_HUMAN	C[CAM]PFPSRPDNGFVNYPAKPTLY		814.063	3	25.5623	FALSE	41894.8	53645.7	9823.82	13895.1	10812.5	52079.5	52766.6	21086.8	28444.5	52391	25940.8	29246.2	29664.6	54044.9	38453.2	75517.3	54350.9	38364.3	32387.6	40406.9	45524.6	32826.9	57705.5	88121.6	34671.4	37968.7	22893.7	73585.8	79915.7
sp|P02748|CO9_HUMAN	LSPIYNLVPVK		621.876	2	31.3027	FALSE	1.02063e+06	743560	438391	1.05673e+06	393979	585456	480827	554691	785188	545464	162658	470617	285396	761467	583267	1.16846e+06	496694	980712	563430	701738	906732	545576	993333	985554	957977	437484	575295	770428	1.17222e+06
sp|P02748|CO9_HUMAN	AIEDYINEFSVR		728.359	2	29.788	FALSE	1.86661e+06	1.7093e+06	1.09831e+06	2.08338e+06	822388	1.1709e+06	1.02063e+06	994708	1.52353e+06	976858	422964	936306	651328	1.35415e+06	1.3333e+06	1.99112e+06	1.12738e+06	2.03543e+06	1.16699e+06	1.38528e+06	1.7081e+06	1.31326e+06	2.22221e+06	2.15821e+06	1.69381e+06	1.0717e+06	1.23096e+06	1.63955e+06	1.99584e+06
sp|P02748|CO9_HUMAN	FEGIAC[CAM]EISK		577.282	2	15.6709	FALSE	690832	781329	505976	763518	334646	665184	547473	422346	718453	498323	173339	449672	327777	652888	839270	1.34843e+06	512303	1.04221e+06	461148	810732	859811	484347	807748	1.07993e+06	734757	501655	598455	893540	1.04914e+06
sp|P02748|CO9_HUMAN	RPWNVASLIYETK		788.928	2	27.9975	FALSE	434094	339726	221480	571070	203393	317761	241334	284429	343838	253737	59357.4	264091	150131	420730	342604	544680	203809	446242	271160	305764	515270	79009.4	477584	445299	469153	196753	307604	392172	596157
sp|P02748|CO9_HUMAN	TEHYEEQIEAFK		508.572	3	13.0278	FALSE	247146	353096	213654	325177	183935	277627	244930	125005	291498	140340	62665.5	142949	132993	230532	373579	476205	194290	415700	151396	278325	328713	212892	334087	392528	238760	210414	265999	369434	482206
sp|P02748|CO9_HUMAN	GEIHLGR		391.219	2	4.63812	FALSE	71702	61811.6	39126.9	84521	20099.7	43356.5	47907.1	39335	47160.3	28397.8	9916.33	27957.8	18877.8	51141.7	61494.1	84753.1	27333	93485.6	42225.2	30822	67003.1	53825.9	75285.6	69555.2	80134.3	29898.2	28024.5	47905.1	65862.1
sp|P02748|CO9_HUMAN	DVVLTTTFVDDIK		733.393	2	32.1944	FALSE	445828	501877	307418	544910	189711	376594	328651	241753	325284	267971	105789	330786	232478	514763	524233	455610	303868	584645	325624	448890	625233	416347	673464	509952	599159	284111	287738	501230	811976
sp|P02748|CO9_HUMAN	AEQC[CAM]C[CAM]EETASSISLHGK		636.281	3	6.54978	FALSE	117542	131342	64234.5	69865.4	36373.8	80458.5	98977.1	55596.7	95510.8	46414.9	21413.9	39081.7	36967.4	66901.9	103671	169156	70603.6	172310	63773.9	81238.9	100681	69187.1	120921	146597	106139	74403.3	41019.9	106976	147506
sp|P02748|CO9_HUMAN	C[CAM]LC[CAM]AC[CAM]PFK		528.227	2	11.6882	FALSE	164223	130166	87962.9	170988	89341.6	193475	118987	48648.7	128043	100478	28698.5	85932	64517.1	167182	194420	164320	108774	249806	58671.3	216312	232541	118327	134645	199116	130385	103539	136831	178475	266514
sp|P02748|CO9_HUMAN	DGNTLTYYR		551.762	2	9.38009	FALSE	150076	193965	118342	131060	68985.1	130873	106946	72906.6	117429	75317	40372.5	66744.3	64967.9	115490	186223	240252	80688.8	245853	90244.8	137561	158518	123053	175350	240604	133736	113585	93494.3	174447	158584
sp|P02748|CO9_HUMAN	NRDVVLTTTFVDDIK		579.312	3	26.1346	FALSE	78441.4	60258.8	47122.9	225484	54389.2	33333.4	31291.8	33707.9	62842.1	38375.6	10494.5	32334	24594.1	49267.6	50493.6	89775	47927.7	116442	50590.6	51305.3	60462.3	33269.9	68733.4	91954.4	59211	37996.5	131073	54308.4	100691
sp|P02748|CO9_HUMAN	SIEVFGQFNGKR		691.365	2	17.6122	FALSE	29501.7	20262.4	4763.8	48673.5	22516.5	12798	10442.3	15577.7	21604.5	13583.4	5384.23	12076.3	9838.2	16104.1	16824	24380.9	14767.3	31149.8	17263.7	16346.8	18484.8	8243.86	26121.1	26668.5	21532	16729	1489.06	26976.7	29595.5
sp|P02748|CO9_HUMAN	FTPTETNKAEQC[CAM]C[CAM]EETASSISLHGK		707.073	4	11.588	FALSE	28264.7	31541.7	19790.4	63143.2	31133.7	27500.3	23908.7	15031.2	26309	13908.9	6171.76	12505.6	16647.7	22961.6	33740.9	44053.5	21051.7	51109.7	23014.3	24959.4	34336	19798	29818.9	49992.8	19767	19901.4	53299.4	38111.3	53239.3
sp|P02748|CO9_HUMAN	KFEGIAC[CAM]EISK		641.329	2	12.1783	FALSE	16240.4	20858.9	12417.5	12878.5	722.507	16135.4	11615	7650.72	9034.27	9033.33	3274.17	7658.49	4288.48	11985.3	18396.5	22427.2	6839.71	17799.5	9553.81	12206	18788.2	8458.23	16239.5	21355.5	15144	9401.83	6683.57	13544.9	15476.4
sp|P01019|ANGT_HUMAN	ADSQAQLLLSTVVGVFTAPGLHLK		822.464	3	48.0877	FALSE	363836	551431	244133	432784	368875	430441	400394	452000	436190	547862	346688	144645	294144	421129	368824	637899	457017	516148	278161	401607	246634	87512.2	309444	567671	211633	426041	161933	377358	374108
sp|P01019|ANGT_HUMAN	ALQDQLVLVAAK		634.882	2	24.9731	FALSE	1.07144e+06	1.09276e+06	615681	1.04885e+06	980006	1.32659e+06	820765	1.38159e+06	1.04619e+06	1.42847e+06	1.53836e+06	557869	682088	1.25047e+06	738413	1.53695e+06	870120	921775	820950	809687	529944	491964	787323	1.2714e+06	720105	896434	814822	1.02894e+06	1.36673e+06
sp|P01019|ANGT_HUMAN	FMQAVTGWK		534.271	2	18.7525	FALSE	1.01478e+06	1.2265e+06	697371	1.22239e+06	1.20451e+06	1.47251e+06	930945	1.55221e+06	1.37693e+06	1.49248e+06	1.78505e+06	533745	711157	1.14776e+06	728743	1.58903e+06	873970	954323	750494	785976	550598	648735	910534	1.68107e+06	719865	989042	865617	1.15094e+06	1.54338e+06
sp|P01019|ANGT_HUMAN	DPTFIPAPIQAK		649.361	2	25.1073	FALSE	1.55328e+06	1.61709e+06	888206	1.31164e+06	1.49518e+06	2.08153e+06	1.16634e+06	1.99091e+06	1.87376e+06	2.10518e+06	2.23454e+06	752691	1.00837e+06	1.88339e+06	1.09163e+06	2.45266e+06	1.26586e+06	1.27865e+06	1.12481e+06	1.35118e+06	771728	884097	1.30138e+06	2.06374e+06	1.02851e+06	1.33128e+06	1.05195e+06	1.59595e+06	2.09284e+06
sp|P01019|ANGT_HUMAN	SLDFTELDVAAEK		719.359	2	27.7919	FALSE	1.96862e+06	2.12357e+06	1.27924e+06	2.17134e+06	1.68651e+06	2.50302e+06	1.48496e+06	2.59585e+06	1.97061e+06	2.42276e+06	3.09117e+06	1.02292e+06	1.21798e+06	2.43047e+06	1.28474e+06	2.77208e+06	1.5819e+06	1.71196e+06	1.5552e+06	1.59296e+06	970656	1.18261e+06	1.5418e+06	2.58554e+06	1.36868e+06	1.83262e+06	1.4738e+06	1.92864e+06	2.49921e+06
sp|P01019|ANGT_HUMAN	VLSALQAVQGLLVAQGR		862.015	2	44.6738	FALSE	2.28364e+06	2.38288e+06	1.0721e+06	2.29803e+06	1.38878e+06	2.18811e+06	1.73803e+06	3.21661e+06	2.04797e+06	2.84797e+06	2.70786e+06	1.17838e+06	1.21903e+06	2.81849e+06	1.34916e+06	2.50039e+06	1.7878e+06	2.05381e+06	1.81851e+06	1.65946e+06	1.17095e+06	970458	1.50832e+06	2.46158e+06	1.73541e+06	1.70413e+06	1.05288e+06	1.73719e+06	2.56402e+06
sp|P01019|ANGT_HUMAN	LQAILGVPWK		562.845	2	31.8879	FALSE	1.09583e+06	318434	278542	44223.6	44511.1	98953	261663	911089	236316	172467	1.6402e+06	45256.4	46805.5	111625	54910.2	173775	233429	404379	342209	48525.4	46635	64966.3	104179	427039	307381	307945	14131.5	92478	111540
sp|P01019|ANGT_HUMAN	PKDPTFIPAPIQAK		508.292	3	19.5633	FALSE	217453	226875	115113	206015	260809	386332	192106	273179	320092	322981	311992	128398	161247	309761	181187	434590	202324	217506	161114	234523	128850	107414	166898	298317	147567	191984	200463	251596	439057
sp|P01019|ANGT_HUMAN	TIHLTMPQLVLQGSYDLQDLLAQAELPAILHTELNLQK		1067.83	4	48.0879	FALSE	314652	361096	282886	320054	400435	392333	311919	523604	517483	605368	466762	328260	307353	307501	223007	211674	363244	333090	183128	345736	312406	1907.02	3189.24	399262	329069	293578	266489	277790	573501
sp|P01019|ANGT_HUMAN	QPFVQGLALYTPVVLPR		949.549	2	41.7585	FALSE	697416	612366	348927	858441	469589	637461	543164	486409	668646	821681	973606	286225	295956	797022	449499	551079	642439	617781	492170	460916	349160	456628	539404	806023	472809	587331	413094	558279	857706
sp|P01019|ANGT_HUMAN	LFAVYDQSATALHFLGR		637.004	3	34.6281	FALSE	226213	255862	137189	85112	96716.7	239685	180100	309976	231118	248652	314520	105291	126835	356117	140187	279155	177778	143720	203545	110341	127343	2382.3	137460	264703	192448	84483.7	23438.7	255598	267160
sp|P01019|ANGT_HUMAN	LDTEDKLR		495.267	2	3.4447	FALSE	202102	160912	106331	162505	136630	240917	7747.55	167564	136501	232959	154522	1261.02	4844.09	219973	140876	2940.3	113325	138006	122543	131856	93560	99015.6	85789	165248	106479	91759.1	106504	17373.3	140985
sp|P01019|ANGT_HUMAN	YASDLDKVEGLTFQQNSLNWMK		863.088	3	33.111	FALSE	72969.8	114209	88521.1	144586	104437	165589	118892	160331	178394	183286	46486.9	92785	95165	201858	107360	211936	70312.3	94323.7	82862.3	128121	93184.2	86147.6	178741	188346	100657	120426	94122.6	149871	163322
sp|P01019|ANGT_HUMAN	AVYDQSATALHFLGR		550.286	3	24.7902	FALSE	57657.8	80094.6	48846.5	23150.1	32599.2	82933	50273	71048.7	71706.2	66502.1	121857	26268.8	35563.5	58913.1	46143.9	95246.5	64024.5	54947.5	50211.4	36237.7	30971.8	31966	58703.6	92212.7	38755.6	37936.6	12214.1	65498	72111.1
sp|P01019|ANGT_HUMAN	AAMVGMLANFLGFR		749.389	2	48.074	FALSE	454222	454797	314489	138745	115555	157726	350018	632650	352872	193624	289434	73196.9	106848	143113	84339.1	193880	424541	557085	390538	101080	64446.9	9769.37	79940.8	682118	348187	328690	76959.9	165658	175026
sp|P29622|KAIN_HUMAN	LGFTDLFSK		514.277	2	32.8633	FALSE	422843	363534	229162	303284	349416	395525	218732	301637	389610	440859	315202	268010	246570	359627	236517	576665	335606	270162	327092	283656	131531	138873	226846	453266	266618	312793	298666	380487	351524
sp|P29622|KAIN_HUMAN	WADLSGITK		495.766	2	18.1357	FALSE	220911	188052	123527	177421	207659	258318	129989	160701	238761	276999	171854	162504	141648	211937	170098	417461	193374	155602	171714	170518	88135.5	98322.7	112922	251282	135585	184824	182531	261386	233050
sp|P29622|KAIN_HUMAN	VGSALFLSHNLK		429.247	3	18.0705	FALSE	98916	85387.8	55232	80578.6	89433.8	82163.7	45756.9	69410.6	102434	114174	72458.1	64331.1	59253.6	78922.3	65907.1	178320	89943.2	73854.5	83334	83005	37140.5	37617.8	54472.2	118014	57023.1	79719.6	81641	97505	97712.5
sp|P29622|KAIN_HUMAN	IAPANADFAFR		596.809	2	19.757	FALSE	361167	297402	202756	195035	191562	219694	178182	232874	273983	286128	281536	134548	146895	199294	156038	457792	293865	238729	253045	158912	92111.8	147448	160576	378318	198962	299515	132783	237834	176875
sp|P29622|KAIN_HUMAN	EIEEVLTPEMLMR		795.399	2	34.9997	FALSE	240188	382742	266677	375484	385740	421604	262641	299719	384382	530805	85329.2	351108	287037	396718	355907	609743	338799	251440	385392	329235	184311	289531	362063	573064	326402	354780	279925	514191	389692
sp|P29622|KAIN_HUMAN	DFYVDENTTVR		679.815	2	14.4986	FALSE	104079	149612	99506.6	76019	133309	159112	85673.9	61100.6	145253	115337	128134	60088	96403.5	77184.4	121271	204834	136293	99026.2	87785.9	108653	41477.7	46803.5	67851.5	171757	65549.7	155814	95887.4	168391	132419
sp|P29622|KAIN_HUMAN	FSISGSYVLDQILPR		847.959	2	42.4779	FALSE	388402	288247	170618	315114	253348	303792	213887	227656	306238	425120	272133	252253	212277	329810	207505	368593	320856	251791	284826	255807	139398	95821.2	180985	368923	270028	278677	286123	323726	312914
sp|P29622|KAIN_HUMAN	FYYLIASETPGK		694.858	2	24.3349	FALSE	461721	441195	247726	300017	317326	351007	322307	280055	387953	395020	300929	242109	201820	106738	279580	632273	368688	359216	364531	306769	214515	171053	234095	566688	272909	460037	64782.5	435285	359282
sp|P29622|KAIN_HUMAN	GDATVFFILPNQGK		753.901	2	33.7066	FALSE	234311	173349	108541	219843	186915	172054	104382	149488	164726	239039	168981	138470	137169	163097	141155	316604	191622	169036	183992	192931	3890.52	77605.8	120354	254561	144623	196758	205767	188682	191593
sp|P29622|KAIN_HUMAN	IVDLVSELK		508.305	2	25.9636	FALSE	98026.1	93451	50578.1	36747.4	44742.9	82553.8	58224.9	61391.8	79340.5	97232.5	74945.4	49959.2	43365.1	76248.2	54700.7	149378	63139.4	53120.4	60055.3	55854.9	32948	36055.7	39863.7	99683.7	57895.1	84306.2	22020.5	85107.1	76107.9
sp|P29622|KAIN_HUMAN	DVLMVLVNYIYFK		808.941	2	48.0923	FALSE	44070	51630.1	23043.9	92020.5	69267.1	76531.2	30278	854.798	40485.6	54264.7	1471.43	6078.44	83907.6	42717.4	56832.3	97843.7	32254.7	52395.3	37576.7	91139	19773.5	13766.2	17276.8	53397	18994.5	72594.8	37052.5	15238.9	56107.6
sp|P29622|KAIN_HUMAN	ATLDVDEAGTEAAAATSFAIK		1026.51	2	29.9226	FALSE	87759	68210.4	57837.7	97727.8	92307.8	102994	62277.1	67276.9	86005.8	122090	67068.7	76403.1	64227.9	99673.4	63442.8	133879	90112	71313.9	80716.4	85688.1	40843.7	57812.8	54691.3	99868	67006.6	94519.4	94433.5	86959	91938.8
sp|P10909|CLUS_HUMAN	ASSIIDELFQDR		697.352	2	36.896	FALSE	2.33864e+06	1.91468e+06	1.40275e+06	1.84499e+06	1.48167e+06	1.78358e+06	1.36697e+06	1.88061e+06	1.89394e+06	2.22489e+06	1.76002e+06	1.73723e+06	1.51273e+06	2.90293e+06	1.60407e+06	3.08073e+06	2.18152e+06	1.9315e+06	2.89815e+06	2.49692e+06	1.33208e+06	1.45234e+06	2.32114e+06	4.10315e+06	2.63389e+06	2.01382e+06	2.30216e+06	1.90315e+06	2.6566e+06
sp|P10909|CLUS_HUMAN	ELDESLQVAER		644.823	2	13.1044	FALSE	768306	1.02294e+06	711735	631684	724677	963560	678483	606222	800970	854111	721318	625764	727313	986290	893396	1.35866e+06	936217	904069	938592	587602	592758	628424	736240	2.13512e+06	764987	1.01141e+06	1.08085e+06	998536	1.0779e+06
sp|P10909|CLUS_HUMAN	RPHFFFPK		359.199	3	12.954	FALSE	200491	356049	158630	225963	276601	323226	174068	269369	311910	338588	139018	264619	244357	421412	330096	556400	250890	282500	263023	436942	213912	557.501	109682	585132	284177	195371	439588	292102	498495
sp|P10909|CLUS_HUMAN	IDSLLENDR		537.775	2	11.8074	FALSE	604313	916593	664782	408339	512000	862506	586437	538469	639593	749373	691735	507620	644062	823760	869019	1.35716e+06	652510	829810	789596	979784	504583	540924	628709	1.96019e+06	699792	821666	531674	881523	834145
sp|P10909|CLUS_HUMAN	FMETVAEK		477.734	2	7.6317	FALSE	288098	367290	262180	279594	313845	457223	274771	229698	358217	380426	331520	246619	338781	463019	437417	752175	297749	528641	342707	553192	217545	247241	295995	1.06164e+06	329938	421783	633276	494462	498144
sp|P10909|CLUS_HUMAN	LFDSDPITVTVPVEVSR		937.499	2	34.0689	FALSE	1.26813e+06	1.00424e+06	833685	1.14076e+06	871043	1.11326e+06	768268	1.08983e+06	1.16031e+06	1.30608e+06	962631	1.04596e+06	851879	1.69683e+06	961300	1.68136e+06	1.18256e+06	1.06282e+06	1.52895e+06	1.5757e+06	886411	906360	1.30832e+06	2.33783e+06	1.37833e+06	1.09452e+06	1.45632e+06	1.19475e+06	1.63452e+06
sp|P10909|CLUS_HUMAN	QQTHMLDVMQDHFSR		468.967	4	17.6797	FALSE	58938.2	84653.3	50306	124418	97757.3	102448	76451.7	34507.3	88730.7	148822	24860.7	83972.9	73948.5	133912	118248	250973	83231.1	94165.7	82369.1	153978	96681	46513.7	107017	246802	117073	86375	146517	133067	204257
sp|P10909|CLUS_HUMAN	TLLSNLEEAK		559.309	2	20.7681	FALSE	495058	496412	327482	351890	370019	560517	359476	392207	546491	603145	412392	409346	362661	722587	447209	997550	536272	523433	574270	732182	366782	313110	470171	1.08868e+06	554163	457286	465869	544844	749982
sp|P10909|CLUS_HUMAN	KTLLSNLEEAKK		458.605	3	10.5116	FALSE	74650.1	78789.1	56900.4	79978.1	83774.6	107617	62191	70481.5	81148.3	88997.4	51339.4	68017.9	64919.9	124533	83505.7	168773	70400.6	104158	103367	135330	65367.1	39851.7	78491.8	185247	84902.4	73271.7	164013	105556	132896
sp|P10909|CLUS_HUMAN	EILSVDC[CAM]STNNPSQAK		881.917	2	11.0622	FALSE	373768	507759	370353	353090	400165	568037	377487	309788	411761	455027	364415	331478	420094	550735	527538	888398	403895	565448	494577	671161	332750	244027	202112	1.17257e+06	420001	292717	713098	596853	662167
sp|P10909|CLUS_HUMAN	MLDVMQDHFSR		460.213	3	17.6812	FALSE	63063	147216	81283.2	113006	79149.3	148535	103317	81778.1	142254	155277	42093.9	119894	118937	176719	157173	284548	107366	102373	74519.3	182175	116206	85626.1	98411.4	322418	122912	79993.2	136448	170434	235258
sp|P10909|CLUS_HUMAN	EIQNAVNGVK		536.293	2	5.47571	FALSE	87041.3	95540.1	64815.2	48143.4	72770.2	108031	66116.7	59813.3	94311.2	100539	83200.2	66831.7	84979.7	105414	92721.9	231385	97780.8	148618	98349.8	157099	55813.9	50610.2	76822	245120	95519	100325	164274	114421	140271
sp|P10909|CLUS_HUMAN	KTLLSNLEEAK		415.906	3	15.0935	FALSE	66374	82702.8	49855	52948.3	61155.7	83794.6	51016.4	53983.9	80476.2	93064.7	52408.8	56428.7	51330.9	101873	77258.6	143260	77153.5	82855.1	80865	105981	48627.5	48744.7	65101.8	179952	67404.5	68441	91792.5	80303.8	126070
sp|P10909|CLUS_HUMAN	DQTVSDNELQEMSNQGSK		1005.44	2	12.0085	FALSE	83673.4	112276	87620.5	88912.4	117272	155505	94232.8	71122.2	111458	114932	75483	81685.5	102974	135544	124546	202338	93919.1	122966	109693	161370	80041.7	61449.3	88118.3	302410	92824.1	118252	198403	145421	175912
sp|P10909|CLUS_HUMAN	SGSGLVGR		366.704	2	2.64669	FALSE	18331	23829	15876.5	18602.9	20201.3	31603.1	14159.2	14045.5	17162.1	19388.4	18904.4	18087.4	22906.2	24988.9	31389.3	32163.5	22013.2	30367.8	28310.7	32438.1	15998.7	23789.4	23616.5	48293.3	26589.4	21410.3	37380	28050.9	25920.1
sp|P35858|ALS_HUMAN	DLHFLEELQLGHNR		574.297	3	29.311	FALSE	207407	176917	117697	157295	175208	179203	114882	253964	178433	257183	112050	155430	125017	201761	129155	220644	168598	151279	191786	182580	114313	409.376	95588.3	187344	221232	155820	268815	122329	159356
sp|P35858|ALS_HUMAN	LAELPADALGPLQR		732.414	2	28.0883	FALSE	511255	537527	376254	493876	529602	438265	283413	602082	449223	614717	398761	302034	296215	405307	368910	779279	436359	454393	585322	408272	319071	493306	407933	543840	487565	461073	655439	278340	379674
sp|P35858|ALS_HUMAN	DFALQNPSAVPR		657.844	2	18.1846	FALSE	276639	325346	236012	230020	293052	245180	159653	257603	246115	299714	258012	163580	168002	221483	240108	369653	287189	265325	258854	261084	83309.8	266893	7315.82	329598	253188	146906	367366	163291	226585
sp|P35858|ALS_HUMAN	LEALPNSLLAPLGR		732.433	2	36.257	FALSE	626461	594039	2113.18	544724	546308	461394	337404	707210	549287	707005	467644	392425	353318	525622	467317	680062	590185	546559	610979	522713	316270	580865	528522	645925	666808	516467	800504	2708.13	472152
sp|P35858|ALS_HUMAN	LEYLLLSR		503.8	2	25.9806	FALSE	394983	422462	235024	298519	320256	307250	209674	411044	324665	416011	263580	220028	207075	299182	261913	468669	338847	324242	324617	313422	171155	152411	259837	439671	360956	292618	508871	217158	289782
sp|P35858|ALS_HUMAN	ANVFVQLPR		522.303	2	22.336	FALSE	359384	357533	233278	187340	274177	257681	189405	368601	303547	359493	245843	163349	167565	230132	199271	378157	310061	306629	288532	248797	152575	215635	194268	356311	323906	283577	288727	190168	235383
sp|P35858|ALS_HUMAN	LHSLHLEGSC[CAM]LGR		493.589	3	10.2478	FALSE	301500	398217	270765	230615	301844	303818	167523	258090	227290	197253	212297	176814	261966	278881	343049	36617.3	243918	503049	365819	284290	157231	3140.38	241244	454602	171566	439055	458289	4194.1	206617
sp|P35858|ALS_HUMAN	NLIAAVAPGAFLGLK		727.94	2	41.8526	FALSE	579350	552887	347951	399430	504778	475792	327225	630693	574134	690463	402013	387806	342874	529359	354241	598338	574194	552815	503821	563540	272880	321288	357609	608705	588132	464042	615614	294958	500460
sp|P35858|ALS_HUMAN	TFTPQPPGLER		621.828	2	15.8674	FALSE	367715	488402	327569	311335	405314	376194	246176	377078	375531	457478	307696	239827	227520	293107	359236	521372	404194	392204	356457	345742	219305	361140	289724	484340	345047	381740	552474	247026	321474
sp|P35858|ALS_HUMAN	ELVLAGNR		436.253	2	9.27956	FALSE	259323	312419	218562	200954	260159	264855	173837	224330	215571	248430	206503	143514	168212	214799	280215	428761	185620	269997	226671	232574	121615	189504	168899	369008	231582	213573	286228	202561	194099
sp|P35858|ALS_HUMAN	VAGLLEDTFPGLLGLR		835.977	2	46.5029	FALSE	355119	410928	266571	266093	315101	151981	217168	373876	392791	397146	314611	218455	226174	275556	223638	356611	406399	395653	301840	332156	161408	103002	170569	415775	375952	305407	406286	108004	308438
sp|P35858|ALS_HUMAN	SFEGLGQLEVLTLDHNQLQEVK		833.103	3	36.8504	FALSE	170702	181849	125678	171888	163371	164387	111021	192381	147334	234332	117826	128558	98018.2	178633	144858	199894	147949	156054	200379	189310	95649	105570	145613	186890	184932	140210	256153	103638	145564
sp|P35858|ALS_HUMAN	LAYLQPALFSGLAELR		881.499	2	45.1003	FALSE	490779	476468	311673	345650	352022	316805	217407	542873	436190	551675	374632	286404	229846	360865	274192	466052	463464	450927	439616	367302	225426	210343	310968	499132	501036	413327	411389	219952	315629
sp|P35858|ALS_HUMAN	LWLEGNPWDC[CAM]GC[CAM]PLK		922.927	2	32.7311	FALSE	221976	200662	157875	196177	220652	178332	120717	244604	154132	210781	169131	157327	129206	191493	158741	235804	181559	189389	194770	180203	108167	170569	170098	251761	201907	140832	281970	151552	163800
sp|P35858|ALS_HUMAN	IRPHTFTGLSGLR		364.461	4	13.1683	FALSE	38336	65558.9	34154.3	24336.2	45717	33343.7	24648.4	43074.2	41497.4	39900.4	34843.1	23452.4	21902.4	25665.2	36321.7	56939.8	46307.5	48777.3	39380	36122	24329.8	5581.83	26248.3	57637.5	38352.1	41840.3	48758.1	29720	38252.6
sp|P02768|ALBU_HUMAN	LVNEVTEFAK		575.311	2	16.8255	FALSE	20713.9	27063.5	26382.6	495054	61473.6	446296	1562.09	195288	34854.3	34363.8	37786.4	22654.1	42488.5	27926.1	10183.6	70996	41355.4	29117.7	27501.9	80755.3	15555.4	165263	16306.7	3926.41	13555.7	16982.9	3208.65	22135.8	23330.9
sp|P02768|ALBU_HUMAN	LC[CAM]TVATLR		467.263	2	11.3658	FALSE	48032.8	28352.6	23721.9	393471	47694.9	395953	26606.6	137805	14840.4	17488.7	22391.3	15331.2	37036	29299.4	15937.5	42415	18607.4	19269.6	17556.2	64306.2	29035.1	91485.4	9855.88	31260.5	10176.5	17652.4	14868.7	14817.9	12645.2
sp|P02768|ALBU_HUMAN	KVPQVSTPTLVEVSR		547.317	3	19.106	FALSE	4471.52	2709.78	1568.56	421129	59170.2	399566	20991	140316	37319.9	31944.7	35329	21536.1	38233.2	36671.7	21096.9	61363.5	32076.4	26422.1	27309.9	67587.8	24106.1	123537	735.152	26523.7	14849.8	21101.9	29953.5	27000	9680.03
sp|P02768|ALBU_HUMAN	VFDEFKPLVEEPQNLIK		682.37	3	33.904	FALSE	31938.3	35275.9	20246.4	578090	58371.3	489844	20423.3	235933	33968.8	43390.5	32732.7	27884.4	43271.6	50817.7	17163.1	77009.8	31104.9	27781.5	32412.7	90271.8	1661.94	125965	10986.6	31009	22120.9	18379.1	26544	22392.6	28842.3
sp|P02768|ALBU_HUMAN	AAC[CAM]LLPK		386.723	2	10.0274	FALSE	16037.6	23784.9	1205.82	138889	23507	160746	9037.94	56303.5	15027.8	10185	13647.2	7392.61	11912.2	13344.5	6807.73	39085.6	8674.94	11383	8028.38	28152.6	6530.37	42582.6	8719.73	16008.7	8913.02	3886.56	12822.6	17240.1	12230.1
sp|P02768|ALBU_HUMAN	RPC[CAM]FSALEVDETYVPK		637.649	3	22.0259	FALSE	1320.7	48145.1	37940.1	733400	85018.1	612508	33947.8	247831	56462.3	849.68	56284.1	9943.45	58841.7	78470.6	33803.1	100047	50974	50361.6	55090.2	125901	1055.06	152763	29079.8	5888.22	35171.9	1844.82	4190.63	2352.64	51905
sp|P02768|ALBU_HUMAN	QTALVELVK		500.806	2	21.0002	FALSE	11739.6	1508	10067	209578	20691.9	209871	9310.46	50954.8	9355.97	15300.7	17822.4	227.907	16496.6	24068.7	7180.76	23309.7	7056.74	13504.3	10816.8	40421.9	7623.13	45153.7	1405.19	14592.5	6412.67	9256.22	791.768	11034.2	3186.08
sp|P02768|ALBU_HUMAN	YIC[CAM]ENQDSISSK		722.325	2	4.28856	FALSE	630.414	7300.12	7354.1	116850	15666.3	131143	1420.73	34142.3	1481.67	8495.54	9895.13	4771.66	723.287	11143.6	870.671	731.531	9190.2	10129	7296.35	21854.5	3877.46	30384.1	686.845	10411.2	389.417	1148.99	7699.88	6327.65	6763.54
sp|P02768|ALBU_HUMAN	AAFTEC[CAM]C[CAM]QAADK		686.287	2	4.50327	FALSE	5060.99	7467.95	5175.27	101770	15223.1	113005	4785.7	31301.2	6594.77	5719.72	4171.64	6123.66	10341.9	7724.13	4760.15	15803.7	4642.85	6983.71	5399.99	20672.1	3702.72	24311.2	943.643	6567.3	3510.79	5511.55	7439.64	4876.54	4883.02
sp|P02768|ALBU_HUMAN	ETYGEMADC[CAM]C[CAM]AK		717.77	2	5.69147	FALSE	3385.56	9948.53	7461.19	131513	24182	180537	7425.16	35800.4	10165.4	8217.82	11312.7	6023.76	15367.7	7031.88	8014.1	20288.3	7638.72	9201.26	5968.78	28955.9	3164.07	30802.1	1557.04	9849.62	3243.43	6714.08	9744.09	8902.08	8405
sp|P00748|FA12_HUMAN	VVGGLVALR		442.29	2	19.1686	FALSE	1.16788e+06	1.06921e+06	612246	1.25227e+06	810231	632227	711713	1.17462e+06	986788	1.05346e+06	643721	771978	572810	699667	344963	1.62261e+06	324113	362713	1.02324e+06	780545	355374	519846	702440	1.54232e+06	964042	352821	478566	488602	836471
sp|P00748|FA12_HUMAN	LHEAFSPVSYQHDLALLR		524.779	4	26.8162	FALSE	306825	368763	276254	373910	396136	272277	275989	327929	380004	299105	288058	219209	267950	220561	148463	661082	129971	134254	304077	403781	109942	49399.7	215121	562039	269366	150533	277071	233053	404827
sp|P00748|FA12_HUMAN	NWGLGGHAFC[CAM]R		425.533	3	15.0704	FALSE	214438	241669	125010	265129	233835	138938	154585	217321	253987	253425	140778	159366	125182	136723	82588.5	307850	78553.1	79472.2	186266	192018	75028.3	33125.4	139860	385762	175612	78541.5	144884	115050	206824
sp|P00748|FA12_HUMAN	NPDNDIRPW		563.767	2	14.7549	FALSE	154598	162560	105773	47777.4	92091.6	106785	117258	139520	155343	141433	98434.4	94338.7	79074.3	117016	84995.7	187802	41239.8	45463.3	122268	88265.4	4942.28	105828	100048	220977	118867	47781.9	44098.2	86600.5	133106
sp|P00748|FA12_HUMAN	EQPPSLTR		464.248	2	5.03249	FALSE	288161	298358	184737	318680	229780	193597	198516	230511	248252	255068	216122	185486	188937	178640	150262	471558	93707.7	135538	268621	285219	108765	203407	186526	424014	238943	116471	174900	167444	192575
sp|P00748|FA12_HUMAN	GRPGPQPWC[CAM]ATTPNFDQDQR		776.691	3	16.0775	FALSE	328590	378659	243976	368727	414832	270550	256602	324521	399654	324274	226550	262837	250058	208142	162663	610588	136613	148276	313719	384691	146881	181684	236759	561007	264547	144946	248479	242156	353299
sp|P00748|FA12_HUMAN	NKPGVYTDVAYYLAWIR		677.023	3	41.3598	FALSE	324358	309206	98601.6	666793	340196	174681	216889	300116	269173	363074	209682	297838	267203	222263	115345	521804	122511	147709	299959	488767	88087.5	2215.18	84642.2	432748	351097	131326	307763	198000	387880
sp|P00748|FA12_HUMAN	TTLSGAPC[CAM]QPWASEATYR		998.465	2	19.1373	FALSE	476327	531147	372471	515650	397702	346142	335193	455358	543850	470745	368801	348585	336657	319049	231842	855331	194557	178145	453091	463643	196217	350702	369647	805882	411722	208676	322754	312408	442852
sp|P00748|FA12_HUMAN	YKAEEHTVVLTVTGEPC[CAM]HFPFQYHR		609.899	5	21.7585	FALSE	99664.2	107215	67128.4	163588	152387	105066	78510.4	135088	144557	152230	57780.1	128116	124309	100458	57337.8	257501	37776.5	65711.3	108001	187523	64110	4783.36	41583.9	157052	106797	45442.6	148923	95534.1	162355
sp|P00748|FA12_HUMAN	C[CAM]LQDRPAPEDLTVVLGQER		732.707	3	25.3995	FALSE	109045	126768	70668.2	81141.9	65806.8	69574.9	95738.5	76133.7	102737	82601.5	75539.9	58077.3	58105.5	76395.9	45399.8	105277	48773.7	3725.97	83184.9	87667.1	47565.2	72662.6	75709.5	185166	90838.5	47244	36282.1	65183.7	81758.5
sp|P00748|FA12_HUMAN	RLTLQGIISWGSGC[CAM]GDR		625.988	3	31.9585	FALSE	281815	258909	123182	422448	207061	132216	230265	302829	259017	277681	215444	245924	228223	220717	102221	317836	110512	74037.4	265016	267081	132641	2253.57	100295	377051	289842	138228	183095	132292	294465
sp|P00748|FA12_HUMAN	NPDNDIRPWC[CAM]F		717.317	2	26.6706	FALSE	76480.9	85610.3	63221.5	51020.7	74613.2	73041.7	49637.1	84982.3	73347.6	72677.6	73851	61771.3	66540.7	62978.7	42480.5	106992	3066.62	29923.4	54366.7	77622.3	21082.6	38257	59166.7	119968	70142.9	32012.7	37773.3	65926.5	57421.6
sp|P00748|FA12_HUMAN	AEEHTVVLTVTGEPC[CAM]HFPFQYHR		689.333	4	23.569	FALSE	94158	138015	119219	147127	121252	109952	99472.3	133973	141538	105045	87127.8	101425	144917	105762	89602.4	215580	17329	18072.2	124996	120807	89182.5	5822.44	54903.9	144328	112641	73260.9	101812	119441	136460
sp|P00748|FA12_HUMAN	PAPEDLTVVLGQER		762.407	2	26.0378	FALSE	69902.6	67037.4	36626.5	35873.7	23349.2	38460.4	44940	66743.8	54976	50958.8	45931	36070.7	25901	39668.2	19352.7	91578.8	16804	3144.23	63401.5	39606.4	23148	49006.8	48061.7	82403.7	68598.3	21808.1	7878.21	29358.3	41415.8
sp|P00748|FA12_HUMAN	SFC[CAM]AGSLIAPC[CAM]WVLTAAH		980.974	2	41.4289	FALSE	169733	171106	109990	8499.21	31932.7	41252.1	77432.2	195623	153817	99376.4	143476	44338.4	32127.2	45769.4	21292.7	193031	49836.4	50133.8	149349	55130.6	22941.9	56970.6	109134	236723	176626	56269.6	7927.75	42510.6	55406.7
sp|P36955|PEDF_HUMAN	LQSLFDSPDFSK		692.343	2	25.648	FALSE	654003	512287	356853	508164	592150	537978	344258	454752	701938	694711	403343	433483	449993	693497	411490	1.10623e+06	458864	603919	538033	528104	356215	287006	698035	864489	538293	415704	680803	847807	745108
sp|P36955|PEDF_HUMAN	TVQAVLTVPK		528.327	2	17.431	FALSE	379561	355986	209197	310586	369922	355916	242005	271690	468846	462653	240160	284825	299186	435763	298248	867541	322469	383436	316138	348845	244354	192016	415815	523073	315916	269541	434240	525525	491549
sp|P36955|PEDF_HUMAN	ELLDTVTAPQK		607.835	2	14.8073	FALSE	286314	173966	194405	253806	329591	327400	198770	213868	361910	371412	207345	237222	270664	394734	287749	575332	243202	333130	282328	291521	220464	173701	343791	467223	271809	227280	390237	481893	662.805
sp|P36955|PEDF_HUMAN	ALYYDLISSPDIHGTYK		652.663	3	26.6298	FALSE	189276	156402	104692	162170	187765	173569	117312	131149	201511	212807	122980	130921	155820	220845	154073	384435	141550	186281	169212	188024	126694	77726	220425	259028	154523	150405	227491	307723	244187
sp|P36955|PEDF_HUMAN	YGLDSDLSC[CAM]K		579.261	2	11.0389	FALSE	134528	206282	136302	180752	283655	269508	147457	116582	190352	224249	105722	183896	233747	269753	209048	433814	122449	195224	150813	236280	149751	99979.6	235782	304045	144344	155285	324008	395446	254998
sp|P36955|PEDF_HUMAN	KTSLEDFYLDEER		548.93	3	20.1265	FALSE	454181	395732	268318	382945	441769	399005	262098	263620	537974	484771	328770	322152	349525	481232	346695	843235	387336	450332	373641	425115	270240	185159	483323	573625	345206	320941	521462	584275	538054
sp|P36955|PEDF_HUMAN	EIPDEISILLLGVAHFK		632.028	3	48.065	FALSE	162868	164122	49736.1	170618	154820	165797	125470	70640.3	178470	231530	101839	164519	188724	238663	158052	325068	170139	219328	140261	252718	106498	410.332	80896.8	195459	168141	129355	241474	300993	305266
sp|P36955|PEDF_HUMAN	LSYEGEVTK		513.261	2	6.64603	FALSE	227299	237660	161399	155117	210621	223947	180743	139794	258381	230670	182842	157932	186043	245818	214406	462978	184915	302562	193291	224039	139506	111617	231255	335239	189057	175024	231984	331609	257656
sp|P36955|PEDF_HUMAN	LAAAVSNFGYDLYR		780.396	2	27.1164	FALSE	672568	557697	378565	546053	609195	491584	374147	522577	696708	684664	494827	471915	517686	648027	407644	886343	486306	656299	586938	543757	386800	312529	810122	925540	626125	461884	608726	892689	687390
sp|P36955|PEDF_HUMAN	LDLQEINNWVQAQMK		915.464	2	41.8227	FALSE	123137	143911	92981.1	243469	231897	171731	118789	141099	270865	223606	60307.6	180950	159893	256177	127233	271445	99370.7	156428	164164	185256	149970	84117.7	244311	258042	193340	113674	277475	292228	275927
sp|P36955|PEDF_HUMAN	IAQLPLTGSMSIIFFLPLK		1045.11	2	48.1131	FALSE	117006	84470.5	78946.2	87911.9	129024	1956.06	72018	80741.6	141609	136019	88956.4	101961	124993	97560.7	69383.5	117775	91763.8	118350	109501	3438.31	92671.1	1148.62	96744.4	132041	132236	3461.82	95741	125037	148916
sp|P05543|THBG_HUMAN	NALALFVLPK		543.34	2	37.2582	FALSE	505004	428274	202624	811297	403971	451358	347612	491137	501686	366364	283166	323688	160969	419587	274839	973234	447168	560348	349617	360513	265475	148336	314062	397174	563148	377846	455081	309842	452547
sp|P05543|THBG_HUMAN	FLNDVK		368.205	2	7.59767	FALSE	99701.7	125901	82568.9	122230	85638.2	154479	94612.1	95774.3	121263	66115	96381.6	57391.9	44790.2	100694	105460	295634	88139.3	148850	65816	92226.8	62832.8	63414.9	63466.5	131542	108346	102455	3970.25	108934	92639.5
sp|P05543|THBG_HUMAN	EGQMESVEAAMSSK		742.324	2	14.1178	FALSE	199543	287710	226022	275571	223724	373386	275542	198594	306725	164669	206252	123478	102479	196907	223863	584518	228977	298514	157608	185136	178599	143435	143542	295139	200095	248402	275519	276659	272585
sp|P05543|THBG_HUMAN	AVLHIGEK		433.758	2	6.53604	FALSE	81987	98909.7	68915.8	127470	77902.6	114975	84138.4	99037.2	96888.4	66735.3	75906.6	59145.8	41744.8	87885	71554.3	215538	69714.4	122520	74363.9	67475.9	77311.6	64661.5	62246.7	92459.8	102250	1736.78	92536.5	83355.1	4422.29
sp|P05543|THBG_HUMAN	TEDSSSFLIDK		621.298	2	15.2151	FALSE	181520	297021	219174	175450	139971	237870	253391	195605	270966	177008	215912	117000	75341.2	167872	192892	544673	223844	281417	158444	133516	170695	152227	140011	240344	234883	244637	115870	195076	220292
sp|P05543|THBG_HUMAN	AQWANPFDPSK		630.804	2	21.7902	FALSE	217505	320832	269128	194892	110819	226508	322868	252363	355103	180140	270657	77625.9	91595	126365	131417	578931	234111	335520	183372	133445	167445	136641	161657	262270	306586	284344	164102	183073	235761
sp|P05543|THBG_HUMAN	MGIQHAYSENADFSGLTEDNGLK		833.048	3	21.3459	FALSE	188384	182199	153226	195546	131497	214220	170503	170909	236622	127544	148751	98933.1	69686.6	162850	134711	423136	164369	204742	150773	125197	163020	117308	144462	180644	177398	171972	159893	167234	206980
sp|P05543|THBG_HUMAN	FSISATYDLGATLLK		800.435	2	39.4591	FALSE	402693	346005	214078	480737	192478	332693	324342	363354	368614	286278	234040	230202	109291	379760	182708	444233	362793	432069	249009	208662	246496	165250	237169	298936	462129	299806	296450	275487	344886
sp|P05543|THBG_HUMAN	SFMLLILER		561.323	2	40.9982	FALSE	413859	507674	98961.1	961870	332624	365020	401860	208955	299703	283829	440041	368222	229660	391379	275897	816935	485117	507918	318722	386742	163655	494.482	20229.3	325704	441530	441921	493486	400978	399053
sp|P05543|THBG_HUMAN	GTEAAAVPEVELSDQPENTFLHPIIQIDR		1063.87	3	37.7954	FALSE	165555	205096	124271	284175	159934	218477	185209	178117	209464	128543	159148	133496	76569.6	189755	150393	317020	173227	187807	161090	140937	164526	185899	165943	163052	194071	168113	175151	164178	5180.96
sp|P05543|THBG_HUMAN	KELELQIGNALFIGK		558.326	3	32.1815	FALSE	152401	142831	113775	115804	66868.9	90258.3	151561	160375	155429	105367	100619	52875.4	922.17	90780.3	74638.6	259467	151113	189123	116307	56879	86107.6	29848	69440.1	123547	183627	145446	53644.5	86459.4	141781
sp|P05543|THBG_HUMAN	VVGLIQDLKPN		598.356	2	23.8055	FALSE	56539.9	62670.7	38482.5	27556.6	16499.8	37524.7	43702.4	48868.1	56283.7	31650.6	37958.2	13577.2	10092.1	27298.6	24903.7	123087	5479.31	51296.4	33486.6	21926.4	23979.9	23649.6	927.675	47398.3	39247.5	46083	10426.7	24696.5	42719.2
sp|P05543|THBG_HUMAN	AQWANPFDPSKTEDSSSFLIDK		828.396	3	31.0582	FALSE	67617.4	50342.3	39799.5	119378	63881.3	63875.8	56994.7	63141.8	71858.7	43675.3	43610.4	37445.4	28824.5	62127.4	56257.5	122639	54275.4	81620.4	67329	60283.3	54833.3	26243	36443	66099.5	74519.6	54399.9	98069.7	61135.8	72714.7
sp|P08697|A2AP_HUMAN	WFLLEQPEIQVAHFPFK		710.379	3	43.2533	FALSE	707077	631909	351101	786328	579202	540894	464042	559252	773537	730026	435455	415268	488023	656704	442576	889639	689245	457206	405747	614200	366207	3148.47	242945	930424	534491	458882	733341	545250	740409
sp|P08697|A2AP_HUMAN	LQQVLHAGSGPC[CAM]LPHLLSR		521.536	4	22.9807	FALSE	225617	261922	165646	455085	355174	274293	159687	188495	193420	224420	162469	201989	237207	349503	261852	389334	230980	166518	191094	322434	210792	108136	296065	322408	149636	185191	428529	277155	282349
sp|P08697|A2AP_HUMAN	NKFDPSLTQR		603.317	2	6.79802	FALSE	296292	324826	204546	315992	277722	264331	237680	225681	245182	246590	244690	135815	195807	251757	249250	432186	243087	265391	216535	251754	140479	164836	205392	428378	194386	222172	374211	240608	226227
sp|P08697|A2AP_HUMAN	DSFHLDEQFTVPVEMMQAR		760.686	3	36.0751	FALSE	403070	681020	458841	1.46687e+06	1.02311e+06	824899	760930	533415	944812	891440	181442	687328	736448	1.03467e+06	867092	1.08585e+06	607251	416295	537706	824039	683029	801147	1.16095e+06	1.15447e+06	588798	557002	1.3876e+06	967938	1.09873e+06
sp|P08697|A2AP_HUMAN	HQMDLVATLSQLGLQELFQAPDLR		908.478	3	48.0676	FALSE	205513	234958	377560	238957	358004	355178	328926	259228	294680	346934	67377.9	228446	320781	282225	182996	286304	254373	212431	227318	220037	212065	1261.24	276796	296431	218278	281151	77076.9	260199	98480
sp|P08697|A2AP_HUMAN	LC[CAM]QDLGPGAFR		617.306	2	16.0368	FALSE	354572	444061	293834	540586	479187	432634	245252	288525	326623	358335	285473	251086	374407	427792	384219	613125	347863	292174	279640	431008	309710	318780	450393	599801	244814	330013	488562	445903	401955
sp|P08697|A2AP_HUMAN	LGNQEPGGQTALK		656.846	2	5.10754	FALSE	195116	249379	9414.34	11763.9	255313	237455	184157	219.777	17323.4	233169	8609.65	8766.37	193411	192697	230562	1114.23	196824	192382	1634.73	261405	132540	137041	610.283	347240	5141.16	2408.62	32886.8	16303.3	17496.7
sp|P08697|A2AP_HUMAN	DFLQSLK		425.737	2	21.5562	FALSE	278777	269220	155885	165858	165958	254938	192676	215127	259227	278557	179060	144670	168378	278675	222929	461923	194117	151764	154951	190143	144563	132794	226255	322833	173340	155182	165934	223653	240859
sp|P08697|A2AP_HUMAN	GFPIKEDFLEQSEQLFGAKPVSLTGK		717.131	4	38.2923	FALSE	100750	66925.6	54190.7	93256	78419.5	89833.6	70951.3	79117.1	103719	101944	62907	54021.2	60584.5	114174	65158.8	153490	102047	78169.8	73194.2	112746	53484.3	30045.7	67811.7	134587	76617.8	67130	98190.2	90456.8	119511
sp|P08697|A2AP_HUMAN	FDPSLTQR		482.248	2	9.44174	FALSE	213952	273165	170508	101775	96002.2	173815	188506	158111	161533	129570	183814	76007.7	102849	155641	164932	282482	171525	187159	141174	137613	83102.2	127088	136923	315073	146788	184014	91784.7	162969	119542
sp|P08697|A2AP_HUMAN	QEDDLANINQWVK		786.886	2	27.1416	FALSE	172117	182617	141114	116805	142589	197038	170560	90203.9	183557	150680	159376	79587.1	106245	177835	164129	160344	186097	133730	112584	160278	115916	123000	156413	304094	119154	160043	133466	205945	196727
sp|P08697|A2AP_HUMAN	EQQDSPGNKDFLQSLK		611.971	3	16.5085	FALSE	92287.8	102260	61749.2	101411	92686.6	96984.1	72845.9	74302.4	110834	90587.7	64920	50412.8	67706.5	96212.5	90946.3	168875	96394.2	82556	65819.3	84157.2	53123.1	47812.4	74606.9	139556	51169.8	64315.2	134189	80545.5	114725
sp|P08697|A2AP_HUMAN	NQEQVSPLTLLK		685.388	2	28.9423	FALSE	246870	199697	163472	218995	120996	74703.9	51235.6	128546	189071	168124	120575	47575.5	111200	68735.5	106122	269332	129049	49056.5	118346	107216	38299.9	46522.1	102501	167823	100067	31098.1	351796	67748.9	70870.1
sp|P08697|A2AP_HUMAN	GDKLFGPDLK		545.301	2	13.7721	FALSE	62311.3	74792.7	47253.7	112106	129440	76433.4	1664.06	44955.4	49327.2	29945.1	52643.1	36493.1	60158.7	73254.1	68781.3	100647	62925.1	62093.2	53524.7	56306.7	21505.9	42390	28415.9	105454	3874.58	51661.3	212918	66552	35237.1
sp|P08697|A2AP_HUMAN	GFPIKEDFLEQSEQLFGAK		728.372	3	37.5185	FALSE	144447	123146	78483.9	67802.6	58834.9	108565	107481	113367	115685	115666	95148.2	10488.5	69632.3	137554	81578.7	209264	114120	7897.97	97837.1	120555	78858	53699.5	100296	156661	113898	88555.2	55092.7	112021	121097
sp|P02766|TTHY_HUMAN	GSPAINVAVHVFR		456.258	3	23.2398	FALSE	466671	957008	475020	461777	379112	662720	261979	860207	801467	1.32265e+06	834893	648796	413171	927657	492462	1.2306e+06	728957	494092	719428	455406	329050	152460	644157	762061	498211	569867	500587	643284	786512
sp|P02766|TTHY_HUMAN	ALGISPFHEHAEVVFTANDSGPR		613.557	4	23.0366	FALSE	598989	1.37558e+06	1.0159e+06	695498	714553	1.41552e+06	465694	1.18952e+06	1.47395e+06	2.42063e+06	1.32519e+06	1.0772e+06	756801	1.54357e+06	898212	2.27462e+06	1.11788e+06	882451	1.03608e+06	1.03015e+06	619652	813.208	877753	1.33023e+06	713854	971321	953386	1.29083e+06	1.46925e+06
sp|P02766|TTHY_HUMAN	TSESGELHGLTTEEEFVEGIYK		819.055	3	29.7569	FALSE	495713	1.05007e+06	763220	345638	347205	998605	383365	948454	938177	1.63394e+06	885846	756770	476409	1.28425e+06	622956	1.73896e+06	739182	566452	814479	668214	440674	255288	760375	879156	584748	730228	394670	984798	1.031e+06
sp|P02766|TTHY_HUMAN	AADDTWEPFASGK		697.815	2	19.5885	FALSE	627274	1.29485e+06	912025	514061	620484	1.54162e+06	499057	1.16091e+06	1.43862e+06	2.36467e+06	1.43715e+06	914055	667020	1.44979e+06	846159	2.60382e+06	1.08042e+06	858026	927023	974875	513506	275422	835520	1.32502e+06	657305	944773	944758	1.27385e+06	1.36249e+06
sp|P02766|TTHY_HUMAN	RYTIAALLSPYSYSTTAVVTNPKE		882.466	3	34.6311	FALSE	395610	667787	339901	946387	523551	518669	190741	588863	643861	1.87815e+06	660346	776447	471795	788990	379528	1.1087e+06	465570	410199	630776	576144	236076	84695.2	459805	638287	357432	427579	998026	536607	576093
sp|P02766|TTHY_HUMAN	KAADDTWEPFASGK		761.862	2	15.4553	FALSE	52742.9	122361	88410	62760.1	81742.5	157550	50776.2	120718	137381	209089	107522	86127.2	63640.2	144933	89577.1	265737	80219.4	73740.1	84622.7	87658	55483.3	27917	63376.4	125606	56694.9	80848.7	125026	125579	132848
sp|P02766|TTHY_HUMAN	TSESGELHGLTTEEEFVEGIYKVEIDTK		785.884	4	36.7527	FALSE	28438.5	50335.4	31571.2	66588.2	44334.3	63708.9	26861.4	45327.2	52927.8	116751	62974.9	2947.45	2052.77	105690	49352.2	94524.1	48059.4	35817.8	57305.8	58345.1	25045.9	4923.76	33062.3	55000.3	3354.76	39756.9	132415	73568.6	86394.4
sp|P02766|TTHY_HUMAN	RYTIAALLSPYSYSTTAVVTNPK		839.451	3	34.564	FALSE	216800	425838	209918	205858	180489	384848	154454	411825	346332	672942	314496	374890	213573	540531	264899	693697	334439	231275	369216	304756	183701	51695.3	279406	341321	231131	254935	197444	348310	419927
sp|P02766|TTHY_HUMAN	RYTIAALLSPY		634.356	2	34.2029	FALSE	260353	560458	283677	82409.9	128672	405433	169572	428481	404939	477293	442736	264612	197095	472907	240088	646705	333752	217707	286761	224144	134142	39917.7	231322	390498	236295	272243	74436.1	380851	329054
sp|P02766|TTHY_HUMAN	YTIAALLSPYSYSTTAVVTNPKE		1245.14	2	39.6145	FALSE	225052	285581	182318	360714	219883	212712	93950.8	297250	322896	795345	356042	370961	200129	381626	184371	484486	286831	205746	298237	269478	113414	98882.8	256209	314529	198324	240179	373705	227142	268298
sp|P02766|TTHY_HUMAN	STTAVVTNPK		509.282	2	3.38542	FALSE	6749.35	20810	12237.5	3017.27	4108.01	18995.9	8340.77	8544.44	13226.1	17590.1	19107.7	9336	8762.87	16316.4	13765.8	24939.5	9837.46	9533.78	9585.92	8177.93	7576.95	6090.16	9608.27	16397.9	8517.33	10617.9	2517.6	13631.4	8845.46
sp|P02766|TTHY_HUMAN	VLDAVRGSPAINVAVHVFRK		537.815	4	24.7834	FALSE	3983.37	16220.4	3930.64	92059.3	36862.6	4328.62	1179.61	6897.67	37279	307821	45210.1	88206.7	46743.2	5401.09	1500	101207	5478.02	5917.23	7299.43	60690.4	1166.76	748.41	5809.03	13974.6	6557.9	5075.6	127481	1656.81	3372.06
sp|P02766|TTHY_HUMAN	SYSTTAVVTNPKE		698.851	2	8.00198	FALSE	49977.8	178207	114793	24672.4	49364.7	179945	64065.8	80279	125258	106814	154584	49684.1	69858.3	107917	111787	239103	101291	87617.5	72470.5	80494.5	37098.3	26511.1	69109.1	155817	48257.5	115014	37111.1	146313	109412
sp|P02766|TTHY_HUMAN	SYSTTAVVTNPK		634.33	2	7.18902	FALSE	28722.5	152402	82829.7	7509.23	20517.5	120850	49520.2	51779.1	84424.5	82448.5	108124	32265.8	38703.9	77171.5	76169.2	201679	57695.2	58647.9	45498.1	51110.9	27512.5	17024.5	48844.8	98923.3	36278.2	75125.4	10614.5	99218.6	61455.5
sp|Q96PD5|PGRP2_HUMAN	AGLLRPDYALLGHR		517.963	3	20.8881	FALSE	311362	333021	186084	354891	298584	189566	205896	153345	295235	276351	126510	150753	138371	238644	178084	493572	152031	208450	167090	197458	115828	18394.7	102256	287152	202715	151529	138215	230779	215004
sp|Q96PD5|PGRP2_HUMAN	PSLSHLLSQYYGAGVAR		606.988	3	27.7197	FALSE	581312	514972	326355	711201	500401	368530	349579	231103	493899	475382	240136	271887	250214	486001	319939	676693	266313	371943	285259	354708	180660	99710.2	217841	525410	341259	283854	298699	393560	393146
sp|Q96PD5|PGRP2_HUMAN	EFTEAFLGC[CAM]PAIHPR		582.287	3	24.7125	FALSE	349731	378424	210063	446838	365123	284930	263270	139979	340844	330706	163578	184982	173585	347396	273690	497640	200321	259884	183625	280323	138222	108352	150967	340904	212103	213326	215320	306253	292596
sp|Q96PD5|PGRP2_HUMAN	TFTLLDPK		467.766	2	22.721	FALSE	533926	533300	292883	566052	453174	374942	315048	216672	490322	475425	218128	237068	218002	492280	366527	748311	244317	351842	256114	130282	173027	150686	191310	516477	304544	256370	259680	367028	338978
sp|Q96PD5|PGRP2_HUMAN	SLPLLMDSVIQALAELEQK		1049.58	2	48.1529	FALSE	304402	287812	293322	283807	304838	210697	218659	144342	393660	354698	146526	226006	194040	311866	174976	285499	216218	293079	186414	272995	168637	3578.51	124022	293252	269214	193817	165174	196346	320721
sp|Q96PD5|PGRP2_HUMAN	LLQLPLGFLYVHHTYVPAPPC[CAM]TDFTR		764.652	4	42.029	FALSE	248607	271143	88859.9	478149	283945	201093	152305	123272	261315	279552	75655.2	195127	150047	333028	185881	373015	136089	199079	131052	274197	102170	1140.36	40213.9	226745	199197	116089	195633	184623	222972
sp|Q96PD5|PGRP2_HUMAN	TDC[CAM]PGDALFDLLR		746.859	2	41.5577	FALSE	673922	582648	366173	1.31618e+06	906162	749560	639839	346025	545464	562901	283426	645202	523635	1.14628e+06	643314	773052	341190	374547	325654	795735	395724	329666	350114	549268	494539	325594	480173	677562	687926
sp|Q96PD5|PGRP2_HUMAN	WGAAPYR		410.709	2	7.56512	FALSE	212626	144955	125632	259857	107840	97661.8	161811	1568.13	167263	182869	98263.4	55527.1	106107	204800	197278	329003	96950.5	182844	52608.5	96789.9	36639.2	40196.7	82472.3	230628	132168	64630.4	120955	178648	58550.2
sp|Q96PD5|PGRP2_HUMAN	GWHWVGAHTLGHNSR		429.463	4	9.39052	FALSE	33633.2	48001.2	18000.6	63686.7	47070.2	13733.9	27914	9426.98	39608.9	31768.7	9290.26	12113.3	20998.8	19324.9	36051.5	60407	11901.3	29454.9	7632.69	23919.3	6084.36	11994.3	3964.58	35758.9	16207.5	15330.8	34825.2	32260.1	31642
sp|Q96PD5|PGRP2_HUMAN	TWPHFTATVKPR		480.93	3	13.8966	FALSE	155296	224168	120175	140841	142739	157520	149801	87361.7	170929	174599	62074.4	104055	94845.7	184377	159048	283889	75966.8	112827	75404.7	124199	76520.6	27753.8	61618.4	173346	108164	87029.2	59069.3	148231	139129
sp|Q96PD5|PGRP2_HUMAN	GC[CAM]PDVQASLPDAK		679.324	2	11.4233	FALSE	215975	337162	198564	272566	444672	419509	241074	95290	258140	199308	120831	203360	167809	248209	377226	489545	141224	474386	205012	494513	212100	141681	246190	363502	242907	299223	221213	287511	226669
sp|Q96PD5|PGRP2_HUMAN	GSQTQSHPDLGTEGC[CAM]WDQLSAPR		843.047	3	18.2751	FALSE	160046	219956	126089	207228	164087	125470	148686	72165.1	175729	156584	84516.6	79257.6	78683.7	154312	138437	252229	97200.4	135633	105062	111799	70208.2	60003	75332.5	179292	99534.8	101141	92351.6	127579	131827
sp|Q96PD5|PGRP2_HUMAN	HTASAWLMSAPNSGPHNR		645.308	3	11.6218	FALSE	105702	167636	95168.1	313954	273907	139483	108211	61158.4	136377	147423	38387.8	94010.9	119486	128750	158177	237481	62185.1	121188	80804.3	152832	63066.5	48257.8	69517.1	173883	94252.9	96399.7	211378	150525	157558
sp|Q96PD5|PGRP2_HUMAN	TWPHFTATVKPRPA		536.96	3	15.7588	FALSE	478.204	66952.3	51790.3	153349	136892	76151.9	65436.8	1066.59	91077.7	82451.2	35216	45205.4	43487.4	61283.2	74507.2	103265	47700.2	53311.5	37598	60487.2	25122.8	2060.39	26741.4	90983.9	47291.8	44289.5	111955	73711.6	56506.8
sp|Q96PD5|PGRP2_HUMAN	DGSPDVTTADIGANTPDATK		973.453	2	12.622	FALSE	108541	163795	88355.9	149242	131577	107285	105682	41493.7	107035	102817	45795.2	62488.6	58463	113165	116378	198483	58587.5	102735	58191.7	101182	51380.4	38884	48342.3	148190	73497.9	76472.1	78432.2	117194	88337
sp|P80108|PHLD_HUMAN	FGSSLITVR		490.282	2	19.2567	FALSE	113207	125357	58043.7	137991	99634.4	87740.7	92448.9	111552	96198.5	171719	78801.5	95857.2	46144.5	108852	85070.7	235707	114420	86088	116175	90999.8	56984.7	75284.3	60364.8	192605	74754.8	56556.6	67805.5	175059	101803
sp|P80108|PHLD_HUMAN	TLLLVGSPTWK		607.861	2	29.9554	FALSE	248733	255249	123186	360504	293831	228424	213139	291348	234346	402598	145578	275519	150976	278640	218120	505871	243480	185239	272280	251180	129794	124958	6664.75	453324	168616	109638	222530	528859	268942
sp|P80108|PHLD_HUMAN	SWITPC[CAM]PEEK		623.792	2	14.6002	FALSE	70358.7	104104	53107.2	118292	137026	130661	94393.5	87280.7	95249.7	187641	53780.9	113936	70269.1	112784	119135	259947	89395.2	77725.4	83503	139290	58402.6	79439.5	57042.5	212634	51336	50763.8	109575	255566	126055
sp|P80108|PHLD_HUMAN	FGGVLHLSDLDDDGLDEIIMAAPLR		894.786	3	47.4211	FALSE	50750.9	48097.1	32228.2	88248.9	62376.2	49673.5	44223.3	53131.6	62175.7	90087.2	35376.8	65757.7	2447.98	62211.7	52429.4	67376.5	55115.2	7898.19	52460.8	58917.4	36975.5	9597.22	23934.2	78767.2	51695.4	30942.6	51797.3	92555.4	67357.3
sp|P80108|PHLD_HUMAN	AQYVLISPEASSR		710.875	2	17.7825	FALSE	195078	235284	153363	250317	238589	191525	195376	193316	218224	311166	180398	182555	144699	190196	192009	407171	237827	198223	214845	224754	146044	187116	121502	330883	135823	124546	174329	397432	229249
sp|P80108|PHLD_HUMAN	IADVTSGLIGGEDGR		730.373	2	18.9042	FALSE	66990.3	147384	70549.1	170222	167491	126686	122775	121461	119010	194879	87253.5	134598	76018.6	126899	127249	281718	149891	94645.1	121621	140877	81504.6	111848	75907.3	207866	75999.7	69156.2	115773	246052	135199
sp|P80108|PHLD_HUMAN	LSGALHVYSLGSD		659.836	2	21.2161	FALSE	56278.2	64834.1	34461.2	64652	58194.1	46655	52835.2	56590	49256	77190.1	43432.1	42295.5	26917.9	45503.5	38796	106256	56296.7	44298.6	59634.1	50410.3	26604.8	39410.9	29763.1	109652	30157.9	32693.9	39351	85446.7	53829.2
sp|P80108|PHLD_HUMAN	TMFIGGSQLSQK		648.834	2	15.685	FALSE	1757.4	29331.1	609.541	190079	184456	133970	62973.2	18419.2	37246.5	81970.4	1664.6	136043	82755.6	124919	143592	200863	2797.27	20825.2	24660.6	163215	94354	94866.4	70558.1	64129.5	2063.54	16486.7	134354	287041	114855
sp|P80108|PHLD_HUMAN	HVSSPLASYFLSFPYAR		648	3	39.1715	FALSE	92206.1	83533.9	38310.2	228943	129791	66285	54121.5	102824	74291.7	180178	64745.6	95701	57497.5	89462.2	75967	190585	112226	94474.5	117105	115273	38814.9	2102.36	58351.4	166911	61644.5	50012.8	114555	140050	110208
sp|P80108|PHLD_HUMAN	VYLIYGNDLGLPPVDLDLDKEAHR		682.11	4	37.1834	FALSE	42863.4	5690.02	22876	84632	63919.4	42738.8	44408.7	50852.4	42127.4	73837	32644.2	52932.2	33493.2	51833.9	43027.6	81354.3	52472.9	33925.6	58467.8	62922.3	28341.5	985.374	24998.9	82497.4	30352	23286.1	62786.5	102254	64136.6
sp|P80108|PHLD_HUMAN	ENYPLPWEK		588.29	2	22.2104	FALSE	63837.5	77400.4	45264.2	33477.1	2434.75	52069.1	73723.8	80469	51910.2	72077.8	62024	38087.5	30270.2	42813.9	42932.2	607.874	10669.9	53621.3	64007.1	44265	28231.3	49502.1	36006.2	111842	42656.1	36900.7	3411.41	89830.6	46684.9
sp|P80108|PHLD_HUMAN	GAVYVYFGSK		545.782	2	18.5602	FALSE	103922	130827	28331.8	118647	92592.4	88979.5	93206.9	90218.7	103662	102031	50839.4	50188.3	57781.1	66238.2	79197.4	264218	130196	96570.8	94847.7	81513.8	44055.2	11445.3	16685.8	188274	75280.4	29345.7	67864.1	168941	92501.4
sp|P80108|PHLD_HUMAN	QVLLVGAPTYDDVSK		802.93	2	23.2755	FALSE	79992.2	88041.3	42681.4	107085	96960.6	91767.2	74913.7	55765.1	81884.4	140970	56351.6	73415	41389	94079.9	89446.6	166055	96295.9	64303.1	77186.6	98153.6	51225.5	63537.2	50613.2	162409	48485.4	55534.4	80756.7	195558	107664
sp|P07357|CO8A_HUMAN	HTSLGPLEAK		526.79	2	7.87717	FALSE	117857	140367	74006.3	202376	125394	134192	108867	53406.6	120982	93670.5	37984.3	84311.6	85880.8	111159	145438	169186	93824.3	159284	71789.4	159378	74177.5	101629	131501	203586	103617	94785.3	143687	116522	108104
sp|P07357|CO8A_HUMAN	KPYNFLK		455.263	2	8.84492	FALSE	150825	142055	57033	171706	109238	139192	93591.5	44729.9	112963	97128.8	37132.3	94479.4	82185.7	116985	122080	178718	85626.4	135368	62253.5	143645	66605.7	65854.1	111615	173842	111115	91753.9	134434	103754	96842.6
sp|P07357|CO8A_HUMAN	AMAVEDIISR		552.79	2	21.2585	FALSE	525974	494526	237351	512263	344773	406945	306746	172357	485436	389438	148870	307897	263168	368543	343886	598541	380538	448685	283454	436922	265651	250432	471055	693278	405155	318694	294613	359276	355617
sp|P07357|CO8A_HUMAN	YNPVVIDFEMQPIHEVLR		733.714	3	37.47	FALSE	445639	353621	187349	552704	290060	191516	255199	160179	364842	316676	124983	329430	248253	9777.47	277888	369423	299804	8930.29	252089	406101	242894	63031.4	191751	502702	377565	148475	356290	284136	317784
sp|P07357|CO8A_HUMAN	MESLGITSR		497.255	2	11.302	FALSE	337765	389490	187158	372107	301012	366924	251015	97190.5	302574	245993	109800	209083	226929	259741	338555	392033	229155	394455	165875	311582	168377	178001	275548	561356	251729	259494	316329	295404	216330
sp|P07357|CO8A_HUMAN	ALDQYLMEFNAC[CAM]R		815.871	2	30.4642	FALSE	234161	255288	239705	617451	349750	364178	248146	163723	385220	189332	80416.3	179078	282977	379919	319737	434515	339695	371404	135395	440371	235037	226253	461247	653307	378419	323065	381792	340425	326306
sp|P07357|CO8A_HUMAN	INVGGGLSGDHC[CAM]K		438.547	3	5.82532	FALSE	91241.6	76204	30933.5	60659.8	43823.2	74978.4	58734.9	20649.4	77601.9	59845.4	24548.9	48284.8	44675.7	67758.3	77903.8	108539	53790.7	85755.3	37918.4	86634.9	41084	37951.8	59925.9	103385	54739.9	51006.6	35318.7	60734	66127.5
sp|P07357|CO8A_HUMAN	LGSLGAAC[CAM]EQTQTEGAK		860.912	2	7.36668	FALSE	183033	192828	97298.3	215375	153113	176770	137699	49088.1	170020	104904	56138	97577.9	108888	134549	169130	226155	136565	226954	91709.2	223406	89429	95808.2	150883	298370	122330	146453	178156	153279	120685
sp|P07357|CO8A_HUMAN	AIDEDC[CAM]SQYEPIPGSQK		968.933	2	12.1464	FALSE	158573	216640	98826.9	192178	150000	188014	131235	47911.6	155974	108878	936.435	92876.4	110338	118179	175357	200919	135894	191166	88648.2	181751	82320.3	84809.6	138639	305168	116692	150984	156646	150518	128427
sp|P07357|CO8A_HUMAN	YHFEALADTGISSEFYDNANDLLSK		940.771	3	36.349	FALSE	274424	171884	101350	286588	157590	190426	123171	94296.1	202827	191167	56765.8	201245	123559	241716	151355	213184	167449	169432	128438	209622	139204	108342	226692	247559	205335	127723	209689	168433	177805
sp|P07357|CO8A_HUMAN	KDDIMLDEGMLQSLMELPDQYNYGMYAK		1104.5	3	47.6435	FALSE	115783	118340	2506.83	194435	129331	96903.6	72481.4	68803.8	144292	30161.1	62775.5	132523	99324.7	132005	20678.1	35555.9	37109.4	167191	83160.6	178846	102393	52684.5	118362	173540	5639.48	78374.7	153243	20517.8	142514
sp|P07357|CO8A_HUMAN	FINDYGTHYITSGSMGGIYEYILVIDK		1023.84	3	44.5247	FALSE	85617.1	80140.7	16041.5	164659	61984.7	8096.04	67679.5	5051.46	52854.3	76708.6	23175	86465.6	66974	96452.9	88122.6	102514	78689.9	90132.5	35992.9	129547	42607.9	1079.69	4078.74	83856.2	65178.5	64954.8	109879	94030.9	90750.8
sp|P07357|CO8A_HUMAN	HLVC[CAM]NGDQDC[CAM]LDGSDEDDC[CAM]EDVR		908.346	3	8.10614	FALSE	70763.2	91363.3	48844.9	66076	51513	66378.5	61133.9	19530.2	66585	34241	22662.5	35104.6	50767	51418	69474.7	82995.3	60375.7	87017	37151.9	76562.2	27240.7	36737.9	57919.9	124462	45963.4	70672.6	67643.7	57294.7	49450.2
sp|P04004|VTNC_HUMAN	IYISGMAPR		504.271	2	14.997	FALSE	2.0279e+06	4.4226e+06	2.26453e+06	2.83716e+06	3.53166e+06	3.43505e+06	2.30155e+06	2.27851e+06	3.16366e+06	3.57646e+06	2.01225e+06	1.68508e+06	1.96036e+06	3.10449e+06	3.25319e+06	4.25435e+06	2.70339e+06	3.14244e+06	2.58779e+06	2.59316e+06	2.50021e+06	2.39664e+06	2.5639e+06	6.55031e+06	2.65004e+06	3.25659e+06	3.92736e+06	3.77182e+06	2.76433e+06
sp|P04004|VTNC_HUMAN	DWHGVPGQVDAAMAGR		556.263	3	18.865	FALSE	2.83302e+06	3.91554e+06	2.41674e+06	3.28378e+06	3.31974e+06	3.55414e+06	2.27889e+06	2.16075e+06	3.90605e+06	3.18539e+06	3.971e+06	1.64128e+06	1.7808e+06	3.0126e+06	3.01562e+06	5.11198e+06	3.36216e+06	3.22563e+06	2.70326e+06	2.82534e+06	2.36102e+06	2.35781e+06	2.34698e+06	6.17625e+06	2.5306e+06	3.11674e+06	3.90272e+06	3.47539e+06	2.97682e+06
sp|P04004|VTNC_HUMAN	FEDGVLDPDYPR		711.83	2	19.8797	FALSE	3.0146e+06	4.28187e+06	2.26697e+06	2.9553e+06	3.20489e+06	3.83207e+06	2.18825e+06	2.31324e+06	3.47588e+06	3.24329e+06	3.72653e+06	1.76418e+06	1.89292e+06	3.36656e+06	3.14939e+06	5.11018e+06	3.5291e+06	3.3986e+06	2.82492e+06	3.19828e+06	2.30821e+06	2.44201e+06	2.48651e+06	6.01007e+06	2.65604e+06	3.29827e+06	3.55787e+06	3.51577e+06	2.69469e+06
sp|P04004|VTNC_HUMAN	DVWGIEGPIDAAFTR		823.912	2	38.4511	FALSE	5.71515e+06	5.14062e+06	3.26094e+06	5.68102e+06	4.57064e+06	4.49771e+06	2.9019e+06	4.44676e+06	5.11989e+06	5.73521e+06	5.3155e+06	3.07099e+06	2.49826e+06	6.24834e+06	4.00816e+06	6.38426e+06	4.8435e+06	4.44611e+06	4.82498e+06	4.07315e+06	3.61945e+06	3.94402e+06	4.63717e+06	7.71054e+06	5.08061e+06	4.32114e+06	5.08692e+06	4.29225e+06	3.99205e+06
sp|P04004|VTNC_HUMAN	GQYC[CAM]YELDEK		652.777	2	9.34188	FALSE	1.1409e+06	1.84494e+06	982941	977390	1.40025e+06	1.89508e+06	881778	878902	1.36914e+06	1.21735e+06	1.43683e+06	682645	946559	1.40947e+06	1.62157e+06	2.34022e+06	1.18221e+06	1.64167e+06	990080	1.44092e+06	842430	770130	915537	2.64803e+06	1.05083e+06	1.53219e+06	2.01025e+06	1.50466e+06	910174
sp|P04004|VTNC_HUMAN	SIAQYWLGC[CAM]PAPGHL		835.411	2	32.922	FALSE	1.64868e+06	1.82679e+06	1.09151e+06	1.84095e+06	1.80209e+06	1.59573e+06	1.02047e+06	1.31823e+06	1.61985e+06	1.59803e+06	1.74639e+06	961355	971249	1.76947e+06	1.36353e+06	2.17829e+06	1.56878e+06	1.58754e+06	1.46861e+06	1.41285e+06	1.12008e+06	1.17448e+06	1.38361e+06	2.7638e+06	1.53357e+06	1.4356e+06	2.09468e+06	1.50572e+06	1.32077e+06
sp|P04004|VTNC_HUMAN	WLGC[CAM]PAPGHL		554.274	2	21.219	FALSE	299037	444798	220184	82446.5	171163	330183	233520	234765	346501	272555	330629	140367	146401	375827	262998	450908	259978	219015	210973	167805	248555	162825	192415	510094	245805	232489	54509.8	328469	207009
sp|P04004|VTNC_HUMAN	AVRPGYPK		444.259	2	1.34912	FALSE	75474.9	86120.9	29352.5	90382.1	73262.6	30834	51566.8	23327.1	60306.1	99253.5	54864.2	17393.8	8875.76	41309.4	83319	51993.3	48926.4	288.243	31727.1	21617.4	42909.6	43724.4	67461.6	117807	52694.3	60052.6	32316.1	28310.9	22531.1
sp|P04004|VTNC_HUMAN	QYWEYQFQHQPSQEEC[CAM]EGSSLSAVFEHFAMMQR		1024.44	4	39.3512	FALSE	1292.67	52834	11458.6	126631	65271.8	77536.8	64797.3	12842	50051.1	96226.5	4503.28	56698.8	43650.4	126304	109175	80713.3	4367.1	1912.07	23611.2	84458.3	93552.3	2927.51	6089.42	94522	61014.2	50879.4	70123.8	119122	99814.8
sp|P04004|VTNC_HUMAN	C[CAM]TEGFNVDK		535.235	2	6.25703	FALSE	25053.3	40285.7	15407.6	19394.4	29227.2	49807.8	26120.8	11909.8	24692.4	22873	34340.7	14009.9	21544	34238.5	46903.2	35744.9	32416.8	40954.1	13351.4	37522	22193.7	28578	21637.5	60764.4	19435.1	2611.01	28796.4	40834.9	31071.2
sp|P04004|VTNC_HUMAN	C[CAM]QC[CAM]DELC[CAM]SYYQSC[CAM]C[CAM]TDYTAEC[CAM]KPQVTR		1161.46	3	15.8182	FALSE	27997.7	40449	18398	39634.5	37542.8	62057.3	28996	12401.6	42292.4	45076.6	27671.9	29885.5	25424.3	57625.3	47952.5	34067.6	628.611	40127.8	14690.5	50689.3	47631.5	27594.3	18271.8	65904.8	27432.7	33203.8	70880.7	49124.1	50483.5
sp|P04004|VTNC_HUMAN	SIAQYWLGC[CAM]PAPGH		778.869	2	26.5076	FALSE	19017.8	66296.1	34569.8	38114	29995.3	83902.9	29887.5	41329.8	75822.2	155644	67996.4	30834	34742	56353.6	159792	88516	61797.9	55374.6	50486.5	134536	29289.1	59051.8	33565.7	67546.3	30060.6	74207	63014.2	79863.9	83889.9
sp|P04004|VTNC_HUMAN	DWHGVPGQVDAA		626.291	2	16.5695	FALSE	3942.4	36561.4	21261.6	9569.97	15504.2	32355.6	22621	16661	27223.3	23285.7	31501.8	10698.8	13980.4	22752.6	24386.4	35851.1	28036.4	23942.4	17521.8	21988.3	19799.1	19143.2	14584.3	43813.5	20097	26317	12452	23750.1	22500
sp|P04004|VTNC_HUMAN	PFDAFTDLK		527.266	2	25.243	FALSE	7834.49	41951.6	19441.6	13091.7	11664.7	32735.3	3180.75	19605.4	28739.3	27346.6	22598.8	14569.5	1350.89	32990.3	2514.89	41584.8	25179.1	25550.1	16556.5	19201.6	16180.4	15153.3	24613.1	36907.4	30132.5	25261	1408.58	30759.8	27459.1
sp|P35908|K22E_HUMAN	YLDGLTAER		519.267	2	12.8942	FALSE	243743	20584.3	43356.7	92148.1	41757.6	805970	89088.7	339751	32701.4	28947	60803.9	21628.1	86879.6	153766	137352	167268	174556	216172	2494.77	295956	51140.9	43107	14165	22340.2	157069	95858.7	67249.1	105657	126044
sp|P35908|K22E_HUMAN	SLVGLGGTK		416.25	2	11.0782	FALSE	165944	8681.71	22538	63043.3	25903.3	539000	62747.1	221749	20433.1	15209.2	32968.6	11238.7	46689.8	105753	111822	84720.3	81158.8	143132	8449.58	197588	35987.5	26575	9435.08	13715.3	133445	57817.7	46755.6	51787	82262.5
sp|P35908|K22E_HUMAN	GFSSGSAVVSGGSR		627.807	2	6.51296	FALSE	91580.9	317.32	16103.5	29772.5	14893.5	289218	33048.6	103859	14440.6	10708.8	19520.9	8836.69	28890.9	57974	54134.3	64114.1	59337.3	93594.4	6290.83	117520	20440.4	18329	8011.59	12876.4	68644.8	35684.9	28179.5	34354.1	50550.3
sp|P35908|K22E_HUMAN	TAAENDFVTLK		604.812	2	16.1216	FALSE	112295	9315.73	24076.6	29745.6	2083.07	400624	51973.6	166289	20624	12441	18849.1	10709	38022.6	86392.5	67171.3	73646.2	101892	82112.3	6004.18	172988	30194.2	25111.1	8732.16	11321.7	86410.8	40081.3	20078.2	44219.7	82915.5
sp|P35908|K22E_HUMAN	YEELQVTVGR		597.312	2	14.6221	FALSE	204094	18520.2	24064.8	54943	23698	585416	85110.7	268916	25331	24739.5	35719.5	13019	67477	131190	104830	74274.4	174129	130284	10548.8	215015	39758.9	38677.1	11686.4	21507.9	162529	66361.2	52600.5	66018.9	136024
sp|P35908|K22E_HUMAN	VDLLNQEIEFLK		730.903	2	36.806	FALSE	345959	2200.5	37324.6	121608	34228.5	835542	132419	539151	36633.7	41255.9	67786.9	21703.9	92028.3	251587	140890	117482	255788	188240	17141.6	370539	57049.5	58840.1	17353.4	27043.8	300935	97138.2	85827	88458.4	214271
sp|P35908|K22E_HUMAN	LNDLEEALQQAK		686.359	2	21.9329	FALSE	96658.2	725.873	16961	490.488	4554.09	283435	37685.2	109615	5069.88	630.773	10560.3	2022.65	44544.3	62031.5	45324.4	43331.1	76970.3	55091.9	4606.36	108974	23032.4	21847	3525.33	9246.64	75896.2	36000.1	6375.02	32979	63539.8
sp|P35908|K22E_HUMAN	STSSFSC[CAM]LSR		566.259	2	8.53953	FALSE	33937.8	1551.89	10577.9	31917.4	11358.8	245684	2146.51	104776	948.391	1474.84	10561.4	7242.08	13199	40991.3	11818.6	1898.96	18164.2	43854.7	1403.94	124098	13763.5	1579.61	1975.37	8962.63	21481.7	7252.92	33550.6	20349.5	31837.7
sp|P35908|K22E_HUMAN	HGGGGGGFGGGGFGSR		440.866	3	5.5941	FALSE	94366.8	13729.3	11072.7	38078.2	18068.4	264461	40662.6	95243.6	4864.35	8246.38	25893	1511.59	32593.4	51206.7	58524.5	68739.3	60214.5	99455	1841.02	106304	23140.8	23610.4	14986.2	12546	73026.3	32541.7	27847	40020.1	51051.6
sp|P22792|CPN2_HUMAN	LELLSLSK		451.781	2	24.7315	FALSE	606542	425631	237019	147776	107304	347163	317140	496772	437478	438619	341699	163933	123433	329735	188921	436214	314559	579174	461744	210824	150264	210699	249887	512498	611927	428059	48637.4	289617	196401
sp|P22792|CPN2_HUMAN	AGGSWDLAVQER		644.818	2	16.4798	FALSE	427641	379528	242895	388767	410244	441052	302841	344851	434072	428757	317181	335799	231450	388180	326481	510332	329426	443149	336480	422655	252075	305400	334523	511797	376405	362619	400702	478083	366864
sp|P22792|CPN2_HUMAN	VVFLNTQLC[CAM]QFRPDAFGGLPR		812.427	3	36.8389	FALSE	286976	203529	117159	381840	224328	276088	199136	268167	241496	294579	188533	264733	165381	322017	172578	244233	174801	247098	217580	283935	176337	21732.7	182198	253285	308619	196804	205936	302141	237743
sp|P22792|CPN2_HUMAN	LSNNALSGLPQGVFGK		801.436	2	28.4086	FALSE	526974	415464	392060	522901	541037	628254	391106	510112	572279	527093	479960	458123	405143	537781	408641	654573	429742	631757	462877	586204	366102	409775	429982	554350	546728	468396	499130	595177	433055
sp|P22792|CPN2_HUMAN	DHLGFQVTWPDESK		553.599	3	25.2533	FALSE	482610	445511	276583	542583	502529	574103	352888	378618	531804	502996	392553	413580	302521	492033	407880	546712	367955	560794	366975	573173	243634	321162	401734	598288	479297	448683	540860	581069	416406
sp|P22792|CPN2_HUMAN	SLMLSYNAITHLPAGIFR		668.696	3	40.5301	FALSE	234225	208725	94177.1	90106.4	53008.4	164683	126936	239869	236643	254439	89854.1	96059.4	76832.7	180893	106144	206579	171277	283760	197416	129851	70756.2	993.207	97851.3	274818	311381	198624	43207.5	160657	111731
sp|P22792|CPN2_HUMAN	LLNIQTYC[CAM]AGPAYLK		862.956	2	27.3851	FALSE	213237	83465.8	70766.4	79734.3	53590.3	40176.5	57602.4	143974	82025	75906.4	120673	43348.3	25572.4	49135.4	33238.9	64669.8	77676.5	196400	115014	70439.5	33866.4	49108.5	48596.4	137370	132480	117051	36850.1	46146.6	50012.2
sp|P22792|CPN2_HUMAN	NIIFVETSFTTLETR		885.967	2	36.6882	FALSE	252091	229310	83889.4	404818	207239	273839	220220	114127	149308	302023	135520	283518	205028	388188	222543	350642	236705	378770	215341	411550	95860.6	8616.65	93846.2	316191	268864	256252	259971	267878	220122
sp|O75882|ATRN_HUMAN	SEAAC[CAM]LAAGPGIR		636.822	2	11.7391	FALSE	78845.9	112606	59214.9	74671.1	95745.9	72724.7	70296.6	61962.7	89159.2	81864.9	67432.2	44093.1	44916.1	65515.9	53743	90632.4	81991.6	71506.8	81781.2	70527.2	41750.3	61724.1	54775.2	163605	91218.2	112306	65322	103156	70313
sp|O75882|ATRN_HUMAN	YGHSLALYK		526.282	2	8.88501	FALSE	15058.8	17193.1	11553.4	20616.3	25275.7	24230.5	12392.4	13982.4	20340.6	18365.4	12429.2	10293.1	10058.1	28450.5	18735.7	22109.3	16431.6	13667.1	13816.7	18890.2	12313.7	14704.9	13218	22644.6	19388.9	19173.1	22477.6	20251.8	20173.5
sp|O75882|ATRN_HUMAN	LTGSSGFVTDGPGNYK		800.386	2	13.3713	FALSE	69594.9	100601	53386.7	71753.9	130401	104005	80482.3	60325.4	107137	85990.3	58841.1	47249.3	43781.3	96222.8	71632.5	83897	94203.6	70274	87150.6	74548.5	77189.6	73099.2	58668.1	156152	92955.7	101818	100301	143402	103069
sp|O75882|ATRN_HUMAN	SVNNVVVR		443.759	2	5.41787	FALSE	32282.6	40930.4	17358.5	36640	36605.3	38706.4	31909.3	26973.5	44312.9	40302.9	28489.7	20618.5	17286.6	41513.7	28507	41322.3	30758.7	32272.3	37914.1	32110.5	25096.5	38659.3	23045.1	61188.2	39108.4	39932.3	37135.6	45492.4	33095.6
sp|O75882|ATRN_HUMAN	IYMYGGK		416.207	2	8.0534	FALSE	42615	65691.2	32536.9	45823.6	64756.7	63529.4	48482.3	35550.8	58906.2	48777.2	43881.5	24222.3	30671.8	60814.3	49783.5	73353.7	43147.9	6115.86	45286.9	49599.2	34310.6	44025.1	34898	107117	57942.9	57518.9	64822.2	75475	57482.6
sp|O75882|ATRN_HUMAN	LTLTPWVGLR		578.348	2	34.6236	FALSE	104341	70907.7	35067.3	79850.6	85331.9	57382.5	57385.7	105674	114236	100307	69269.6	53108	36041.9	98331.1	30192.7	104816	85837.4	59556.5	95289.1	58733	54610.3	46992.3	64971	134395	132972	65346	64732	89565.7	1954.94
sp|O75882|ATRN_HUMAN	SC[CAM]ALDQNC[CAM]QWEPR		832.351	2	12.326	FALSE	58793.1	69831	43438	56248.4	76800.9	73473.8	58781.4	42454.1	64100.3	59419.6	48525	31232.8	35660.6	63498.6	49869	68766.4	63128.7	51000	54068.3	54732.6	46682.1	49416.7	38855.4	118851	63066.6	71739	62752.7	80764.4	61806.8
sp|O75882|ATRN_HUMAN	YDVDTQMWTILK		756.874	2	34.6508	FALSE	85397.9	76311	1668.01	120142	107487	74488.8	80939.5	89156.3	113213	100493	63594.3	65850.5	52494.6	98378.5	54964.5	100716	98560.5	4426.3	93991.2	86579.1	60710.7	76216	84412.4	136711	125605	89980.3	95814.1	105396	112219
sp|O75882|ATRN_HUMAN	DNPMYYC[CAM]NK		602.742	2	6.34217	FALSE	20204.1	22099.2	18913.8	26408.8	34627.4	34189	30676.9	19690.4	31477.9	29150.9	19675.8	16700.4	19136.3	30674.7	29169	27271.9	25423.4	23735.8	17751.5	34386.9	21472.9	19849.7	14531.2	50217.8	30436	30560.7	28824	38622.8	33033.1
sp|O75882|ATRN_HUMAN	DLDMFINASK		577.282	2	25.696	FALSE	47733.1	60335.4	32013.7	28510.6	22267.7	28017.3	49756.9	43191.4	46161.3	30311.2	1218.53	14717.5	16768.9	31268.6	23235.5	35281.3	52070.2	34300.1	47479.9	20831.6	19211.9	28412.7	20307.8	82228.4	58216.7	55778.9	11747.6	35858.1	3101.64
sp|O75882|ATRN_HUMAN	C[CAM]TWLIEGQPNR		687.335	2	18.3458	FALSE	43232.5	47439.2	20189	43344.1	54165.3	53668.9	50241.9	24315.6	61784.8	43267.7	33331.9	25032.4	20887.1	60892.5	35014.2	35713.4	61048.8	34826.6	36131.7	40410.6	33028.3	50428.4	33508.1	90812.7	46307.3	50798.5	42548.4	63778.7	54411.8
sp|O75882|ATRN_HUMAN	HC[CAM]ETC[CAM]ISGFYGDPTNGGK		667.281	3	12.5297	FALSE	49877.3	58401.2	33267.9	38141.3	61347.9	64234.4	49082.8	37381.2	69644.7	60324.4	33652.3	29650.6	38373.5	58465.4	40101.9	68540.9	58461.3	47427.2	47596.7	53853.5	35673.5	33654.5	30076.2	96542.2	62257.4	63670.6	68060	72318.7	72329.9
sp|O75882|ATRN_HUMAN	GDEC[CAM]QLC[CAM]EVENR		754.809	2	7.32965	FALSE	29951.2	46680	25815.5	26028.6	48289.5	45608	34446.4	27742.1	50461.4	32622.5	35714	20715.1	24503	44341.6	34864.2	47977.4	38601.1	35012.9	33240.4	46843	25447.3	31552.6	23600.9	68891.2	38416.3	45575.6	27046.1	52516.1	44019
sp|Q96KN2|CNDP1_HUMAN	AIHLDLEEYR		420.219	3	19.4505	FALSE	57575.1	144132	67129	81963	68973.4	67712.2	74289	88716.4	109214	135219	54775.2	69760.6	66637.6	105295	103797	133169	106224	26838.9	92047.9	75990.3	50856.8	18419.4	52741.8	163367	74994.8	94708.7	133313	141760	102193
sp|Q96KN2|CNDP1_HUMAN	ALEQDLPVNIK		620.351	2	21.8676	FALSE	55475.2	121677	75125.9	50107.1	50995.5	61339.4	64484.6	66823.6	75923.4	91761.5	56467.6	49799.9	59777	67203.7	86333.9	91307.1	85279.7	43832.2	82983.4	55365.6	41295.4	39470.8	47002.4	131142	78636.3	93477	101807	116655	63613
sp|Q96KN2|CNDP1_HUMAN	YPSLSIHGIEGAFDEPGTK		673.334	3	28.5322	FALSE	34594.2	53415.8	30748.5	30745.8	30574.6	36953.5	34857.3	34009.4	42754.2	58327.8	27404.3	30141.4	36073.6	45040.8	50304.3	53789.3	54365.4	23171.4	47309.9	36262.7	23064.4	17232.4	28708.6	75671.1	37880.7	42908.4	69296.4	70048.2	40749.7
sp|Q96KN2|CNDP1_HUMAN	VFQYIDLHQDEFVQTLK		708.365	3	31.002	FALSE	36033.8	53506.2	37014.8	41978.2	32708.9	30725.8	36449	34578.5	44417.2	50544.5	25702.9	32512.2	30576.5	44951.7	46696.1	59094.2	42662.2	28664.8	40044	40866.2	20794.4	4114.55	22523.2	68135.2	41941.6	44221.8	76556.4	76405.8	54030.3
sp|Q96KN2|CNDP1_HUMAN	SVVLIPLGAVDDGEHSQNEK		703.027	3	27.479	FALSE	61544.1	116131	63006.5	64099.3	63617.6	73432.1	71283.1	66577.4	84817.8	98139.6	54337.3	64679.9	69849.3	92755.4	100219	122617	101950	45118.8	87697.1	74120.8	46877.8	36029	43796.8	160717	45523.9	39516.9	157361	159230	87379.4
sp|Q96KN2|CNDP1_HUMAN	GNSYFMVEVK		587.284	2	21.422	FALSE	29382.7	70377.9	37291.7	30315.2	37100.4	39033.9	46531.3	44156.9	49410.6	66319.6	31731.1	39247.4	46570.7	48407.5	59415.4	67806.6	62125.4	25806.8	51537.5	38523	27714.8	19053.1	28908.4	101691	51034.5	59090.7	90283.9	95658.9	55051
sp|Q96KN2|CNDP1_HUMAN	GPVLAWINAVSAFR		750.92	2	45.7853	FALSE	77422.6	176193	78033.8	64774	41859.3	52879.3	95386.2	79410.6	116463	162581	66740	77583.2	90248.7	108940	84231.3	114266	168608	69424.4	95106.9	81298.4	42038	824.997	19300.6	219963	128132	112659	84631.4	149454	97627.8
sp|Q96KN2|CNDP1_HUMAN	EEILMHLWR		409.55	3	27.6673	FALSE	21545.7	48212.1	22633.1	28133	23935.9	25934.9	25150.6	32983.8	33900.4	54706.5	11505	32809.3	33412.6	43628.1	42520.4	41694.4	37149.7	15249.1	33523.8	26783.4	24016.9	362.067	19320.9	67727.3	40457.5	36220.4	49869.2	62056.1	37718.1
sp|Q96KN2|CNDP1_HUMAN	EWVAIESDSVQPVPR		856.436	2	23.2334	FALSE	60580.9	143645	100361	80815	68351.7	87647.6	87385.4	88791.2	101669	140705	82930.4	64333	89375.2	110434	118771	121484	103512	50888.9	114156	82855.8	70571.9	50189.4	67904.8	180727	88937.3	103549	173816	179853	111475
sp|Q96KN2|CNDP1_HUMAN	MVVSMTLGLHPWIANIDDTQYLAAK		929.812	3	42.0821	FALSE	16179.9	22278	8987.12	21561.8	15087.7	17271.9	19744.4	15438.4	24596.4	38684.7	6386.38	21289.4	24791.3	30944.6	21717.9	1724	24108.9	12947.2	4091.86	26431.3	14914.1	2276.55	0	33650	26933.5	3823.93	49205.3	40574	31149.6
sp|Q96KN2|CNDP1_HUMAN	GDGWLTDPYVLTEVDGK		932.952	2	35.0429	FALSE	15213.3	54809.6	22846.4	1425.32	15682.5	19891.7	31648.7	23908.1	2192.05	51369.5	4923.59	28804.5	20700.3	25248.1	43570	6156.35	30146.9	11022.8	28324.2	31723.9	8095.23	10912.3	23566.1	70756.6	29628.5	40707.3	26547.3	1579.11	30764.9
sp|P05160|F13B_HUMAN	VLHGDLIDFVC[CAM]K		472.583	3	25.8753	FALSE	238679	201283	114108	197695	122184	208521	113068	136631	213406	196455	129867	124536	102709	313758	158816	593913	174689	196369	187792	275026	157059	86260.8	237066	403056	179398	222173	265910	303573	379327
sp|P05160|F13B_HUMAN	SGYLLHGSNEITC[CAM]NR		574.274	3	10.6344	FALSE	56855.1	63100.8	39944.7	52182	39247	62640.5	45810.1	30654.2	56270.3	42619.1	43710.5	33261.2	39623.5	59156.5	58188.3	165366	46943.1	71215.3	45234	85272.6	39704.2	34792.8	60673.7	131797	41293.3	85385.8	84846.4	91142.1	89915.3
sp|P05160|F13B_HUMAN	VAC[CAM]EEPPFIENGAANLHSK		695.002	3	18.136	FALSE	37754.5	40188.1	22379.9	1463.1	10596.1	36534.9	19626.4	19492	37570.3	32423.9	22154.2	22089.1	17525.3	48025.6	28380.3	129736	37609	39564.3	35031.6	52470	25335	23436.1	42622.5	91858.6	30489.8	50306.9	53836.7	56601.2	63709
sp|P05160|F13B_HUMAN	IAQYYYTFK		598.803	2	17.8441	FALSE	141826	123105	67942.4	115164	79611.3	114439	69626.3	75334.8	127558	113837	78123.7	69064.6	68093.4	122003	77365.7	339836	105128	144561	115318	168518	84730.2	86654.6	141963	262537	108439	152360	177879	171220	206439
sp|P05160|F13B_HUMAN	NNLLLK		357.729	2	10.1655	FALSE	851.425	84549.2	144.148	75792.1	53102.1	84098	50738.7	421.408	72590.2	63379.3	40939.1	42709.1	38822.1	83028.2	73229.9	166602	50497.7	147717	209.408	2580.11	81187.8	54518.2	86896.7	137264	95406.6	79636.1	64186.3	113304	79646.5
sp|P05160|F13B_HUMAN	KTEEVEC[CAM]LTYGWSLTPK		681.003	3	26.3397	FALSE	51361.8	47180.2	28123.8	64574.7	43048.8	50236.4	33853.1	37075.4	47614.1	54737.6	34832.2	48245.9	34791.7	72435.5	2186.72	151326	43722.2	63306.8	48723.4	90089.8	48513.1	30465.4	52655.1	98566.4	47725.3	52634.6	87563.7	83679.8	97457.4
sp|P05160|F13B_HUMAN	C[CAM]NEYYLLR		565.769	2	17.5344	FALSE	35444.2	43307.2	15631.4	31956.5	30812.6	40358.1	21469.7	12308.4	44602.3	30030.5	23599	23030.4	24406.7	58431.8	37750.8	56322.5	39623.6	44030.1	28229.7	59774.8	36517.3	39538.4	50505.6	95415.2	25008.7	45250.1	53309.9	65834.5	46780.3
sp|P05160|F13B_HUMAN	QSTLSYQEPLRT		711.865	2	14.1705	FALSE	57944.2	56792.1	29646.2	42810	31879.7	35413.2	20033.8	10709.7	2424.41	25596.7	24292.2	12477.8	18401.9	42222.8	26717.4	85203.6	16652.9	50435.9	35996.3	32007.3	18486.3	39423.9	43275.3	114652	40657.3	55757.4	28381.1	63240.4	38441.8
sp|P05160|F13B_HUMAN	TTGGKDEEVVQC[CAM]LSDGWSSQPTC[CAM]R		899.734	3	19.8881	FALSE	53525.8	48400.6	32441.3	60901.5	35076.2	45719.1	36214.7	33618.6	52160.6	54344.3	4860.22	39659.6	29716.2	84814.4	39835.8	144077	44345.6	52298.5	49356.6	75163.8	55560.5	43048.3	71539.7	108717	34969.8	68986.1	88772	81258.2	108197
sp|P05160|F13B_HUMAN	ILHGEYIEFIC[CAM]R		517.266	3	24.156	FALSE	58568.1	80044.9	39023.8	26802.8	20268.2	44131.2	31230	38981.2	54906.4	51105.8	49815.2	36142.1	34749.8	53193.4	46081.3	163991	53071.3	67022.3	61068.2	66748.2	29212.6	3686.58	59633.6	118216	56689.9	76263.6	24216.7	81291.5	79794.2
sp|P05160|F13B_HUMAN	VQYEC[CAM]ATGYYTAGGK		834.372	2	10.0278	FALSE	58204	67420.4	41910.1	43040.9	38276	75063.5	43946	25790.4	55469.6	44991.6	38905.5	29994	39799.5	71995.5	58905	157980	47020	66155.1	45941.6	79379.1	40372.2	36758.9	61979	128140	43262.6	79703.9	81205.1	93470	82619.3
sp|P05160|F13B_HUMAN	C[CAM]PPPPLPINSK		610.329	2	14.4017	FALSE	25114.6	20604.7	15973	28822.4	10555	40293.4	23819	9687.42	27136.8	20031.1	1415.09	15948	8865.86	39960.1	35498.9	53651	21002.3	36224.6	17737.4	35858.5	23319.5	31257.3	37104.2	72881.6	19893.8	37649.7	44479.5	1383.78	55148
sp|P05160|F13B_HUMAN	LSFFC[CAM]LAGYTTESGR		854.904	2	34.8516	FALSE	95896.1	72981.4	54017.8	77497.1	5506.48	45557.3	41629	71688.3	62830.8	58148.8	75696.8	52523.7	44104	78845.5	37699.4	119292	70155.6	86330	102452	79451.4	53357.7	36184.3	94325.5	106410	91158.3	78221.5	3286.83	80509.2	72845.2
sp|P02763|A1AG1_HUMAN	EQLGEFYEALDC[CAM]LR		871.906	2	35.6517	FALSE	1.05548e+07	7.93164e+06	5.48862e+06	7.56927e+06	3.38365e+06	5.69129e+06	4.593e+06	7.21936e+06	7.87189e+06	6.32635e+06	5.25504e+06	5.42572e+06	4.65157e+06	8.30207e+06	7.26635e+06	7.50737e+06	6.45133e+06	1.27527e+07	8.94729e+06	1.35232e+07	1.37107e+07	7.5279e+06	2.21285e+07	1.07748e+07	1.09238e+07	6.07917e+06	3.00828e+06	9.5388e+06	1.25958e+07
sp|P02763|A1AG1_HUMAN	YVGGQEHFAHLLILR		438.994	4	23.9497	FALSE	3.87153e+06	4.31582e+06	2.1243e+06	4.75958e+06	2.13142e+06	2.41567e+06	2.12764e+06	2.78574e+06	3.6471e+06	2.49125e+06	1.88722e+06	2.24116e+06	2.51253e+06	3.08324e+06	3.84356e+06	3.66457e+06	3.05951e+06	6.17013e+06	3.95964e+06	6.73306e+06	5.83853e+06	10403.3	5.14682e+06	5.14598e+06	4.41957e+06	2.798e+06	2.194e+06	4.63663e+06	6.99389e+06
sp|P02763|A1AG1_HUMAN	NWGLSVYADKPETTK		570.29	3	17.7188	FALSE	1.6123e+06	1.76919e+06	989907	734736	501993	1.19861e+06	1.08969e+06	1.00775e+06	1.67004e+06	1.20328e+06	873516	856964	959981	1.34732e+06	1.71568e+06	1.7124e+06	1.10558e+06	2.82152e+06	1.26212e+06	3.28152e+06	3.23664e+06	1.03914e+06	4.49124e+06	2.42538e+06	1.94845e+06	1.13419e+06	329915	2.39695e+06	3.56454e+06
sp|P02763|A1AG1_HUMAN	SDVVYTDWKK		620.814	2	9.52453	FALSE	990709	753343	567811	1.67024e+06	920236	798135	487073	593498	935522	692362	339883	499324	627614	822429	916863	1.12903e+06	541021	2.03995e+06	825012	1.79203e+06	1.26419e+06	524467	1.65058e+06	1.60367e+06	860248	721932	1.45348e+06	1.25634e+06	1.53888e+06
sp|P02763|A1AG1_HUMAN	TYMLAFDVNDEK		723.334	2	25.8346	FALSE	3.72262e+06	3.86635e+06	2.63344e+06	2.12659e+06	1.3249e+06	2.71289e+06	2.34792e+06	2.54009e+06	3.348e+06	2.55518e+06	2.14352e+06	1.95173e+06	2.3246e+06	3.10631e+06	3.72329e+06	3.14935e+06	2.3369e+06	6.26987e+06	3.07151e+06	6.49235e+06	6.7592e+06	2.45013e+06	1.05193e+07	5.51925e+06	4.4419e+06	2.67083e+06	958177	5.53846e+06	7.2081e+06
sp|P02763|A1AG1_HUMAN	TYMLAFDVNDEKNWGLSVYADKPETTK		784.63	4	32.4721	FALSE	188471	162993	109821	205197	99719.6	170432	111865	126101	209595	178280	116160	146298	125284	226479	179663	141295	135801	378293	207946	468034	434152	13128.6	379952	284574	266156	139261	120304	402723	504119
sp|P02763|A1AG1_HUMAN	YVGGQEHFAH		382.177	3	3.35541	FALSE	109415	133918	70128.7	41275.6	21175.6	52846.4	54138.5	43052.3	80617.4	55279.7	73434	36091.2	50697.9	48233	124198	83664.8	77245.7	222147	86528.3	137237	149696	79978.5	318209	151936	104489	84436.9	15986.5	106594	119503
sp|P02763|A1AG1_HUMAN	GGQEHFAHLLILR		497.612	3	23.9379	FALSE	103704	75457.7	37572.7	106177	22164.8	37873.6	28768.9	72508	60194.8	75342	36228.2	67222.8	43822.7	92364.1	76024.5	75270.4	54963.1	165236	100567	147823	195461	437	152784	107654	106203	46210.2	34778	89316.6	119892
sp|P02763|A1AG1_HUMAN	VGGQEHFAHLLILR		398.228	4	22.2269	FALSE	18271.9	19651.5	5684.95	87920.3	33084.7	93530.1	27165.3	11545.7	41825.4	39627.9	6542.39	53539.3	37102.1	152729	139240	38495.8	25798.4	22592.4	18444.8	184255	81615.4	334.137	25673.4	25418.9	18421.5	21498.2	59623.1	15043.1	118896
sp|P02763|A1AG1_HUMAN	AHLLILR		418.279	2	15.9836	FALSE	90537.8	59585.2	28227.1	2796.77	221.315	30955.7	27625.1	39543.5	37485.6	27476.1	5495.34	23599.9	21182.1	36859	40832	1205.51	22132.1	70753.4	40698.4	61582.5	101669	8010.43	135322	61551.2	56090	26145.4	388.713	53078.3	72919
sp|P02763|A1AG1_HUMAN	MLAFDVNDEK		591.279	2	18.7745	FALSE	51815.1	90260.7	55468.9	14486.9	11623.6	33397.9	42585.6	31225.7	44046.6	20498.8	48542.3	20687.6	33271.1	40049.4	74572.2	23737.9	39328.2	72955.9	46542.7	67793.9	98169.9	68430.5	205061	83467.6	54361.3	44185.9	2486.94	59973.9	77806.8
sp|P02763|A1AG1_HUMAN	NWGLSVYADKPETTKEQLGEFYEALDC[CAM]LR		858.916	4	38.9874	FALSE	85702.8	44998.8	33718.6	170861	50114.6	41255.6	24823.1	47054.7	69728.7	60731.8	26052.6	48439.8	42362.5	72662.5	53832	57283.9	43286.4	113390	63051.8	109006	129921	6620.36	51857.8	84429.4	77655	43215.3	75772	74268.5	145350
sp|P02763|A1AG1_HUMAN	GLSVYADKPETTK		704.87	2	7.0823	FALSE	11224.2	14072.6	8251.14	1078.53	2129.69	10045.4	10104	8075.37	9708.66	4778.44	5928.68	3543.8	3699.66	10503	14339.3	12018	5047.4	19585.7	6990.01	15995.3	19872.6	7547.58	22290.2	15162.3	8803.67	7784.25	6292.62	15084.2	13186.7
sp|P02763|A1AG1_HUMAN	TYMLAFDVNDEKNWGLSVYADKPETTKEQLGEFYEALDC[CAM]LR		1215.58	4	44.5047	FALSE	5802.83	14287.5	20965.5	206496	45714.9	36859.4	6190.83	36862	61209	69765	17817.8	68315.2	54588.4	86349.7	56995.5	70074.6	28748.2	89867	1852.19	141308	123717	5745.3	17426.4	48539.3	81278.7	32608.8	138934	82642.7	140931
sp|P02760|AMBP_HUMAN	TVAAC[CAM]NLPIVR		607.34	2	18.3924	FALSE	3.85222e+06	5.11994e+06	2.94731e+06	4.95488e+06	3.6622e+06	4.25806e+06	2.88317e+06	2.97054e+06	3.07011e+06	4.24116e+06	3.63463e+06	2.91296e+06	2.65009e+06	3.91098e+06	3.73928e+06	7.34572e+06	3.52373e+06	4.43638e+06	3.62146e+06	4.07628e+06	2.21074e+06	2.61087e+06	3.39901e+06	5.70922e+06	3.22483e+06	3.23683e+06	4.26884e+06	3.97387e+06	4.93044e+06
sp|P02760|AMBP_HUMAN	AFIQLWAFDAVK		704.885	2	42.2102	FALSE	2.71693e+06	3.22026e+06	1.00799e+06	3.93954e+06	1.91519e+06	2.04772e+06	1.73178e+06	1.65909e+06	1.57017e+06	3.01703e+06	2.06517e+06	2.12315e+06	1.86808e+06	2.10761e+06	1.88371e+06	4.47868e+06	2.6249e+06	3.41791e+06	2.42653e+06	3.05535e+06	1.07462e+06	81428.6	844901	3.61326e+06	2.59034e+06	2.09774e+06	3.14638e+06	3.01513e+06	3.9281e+06
sp|P02760|AMBP_HUMAN	KEDSC[CAM]QLGYSAGPC[CAM]MGMTSR		745.648	3	13.024	FALSE	180537	654341	397494	708388	751882	698223	467312	229680	387809	558307	73107.8	470712	539674	474650	731063	1.08214e+06	300758	498940	309561	659987	371917	257521	419358	949488	295887	462381	1.09894e+06	767265	894347
sp|P02760|AMBP_HUMAN	VVAQGVGIPEDSIFTMADR		1003.01	2	33.8709	FALSE	833662	668310	499285	661089	628857	632474	667360	693000	833391	730511	412415	628355	457031	794717	653905	1.25337e+06	885220	498284	972476	929453	864619	910838	1.85395e+06	1.49222e+06	753746	444461	945143	1.50591e+06	2.36325e+06
sp|P02760|AMBP_HUMAN	GEC[CAM]VPGEQEPEPILIPR		960.48	2	25.1527	FALSE	444838	437366	277862	175074	334326	382777	371462	344355	408031	383471	221151	297506	270836	415386	379531	804496	481105	300229	471664	520924	464093	450582	958324	879644	347845	271321	510211	989460	1.37238e+06
sp|P02760|AMBP_HUMAN	WYNLAIGSTC[CAM]PWLK		854.929	2	35.6741	FALSE	410068	264265	163104	416233	358301	308750	261796	381163	376523	433294	140932	360443	255918	381104	205893	567483	367809	244687	393904	539780	429589	138640	814562	741217	381147	172600	596664	903134	1.43623e+06
sp|P02760|AMBP_HUMAN	C[CAM]VLFPYGGC[CAM]QGNGNK		835.874	2	18.8464	FALSE	499731	660953	321872	451388	414605	663674	411056	251258	426799	530896	426505	337884	345799	487933	587939	825330	583394	670670	332405	584691	281237	284800	409334	899743	354249	433240	679328	617010	744540
sp|P02760|AMBP_HUMAN	EDSC[CAM]QLGYSAGPC[CAM]MGMTSR		1053.92	2	15.9932	FALSE	217197	613960	358310	702825	555828	629551	382737	268475	368877	601411	3104	490708	459484	489234	638154	893664	321187	452543	349865	579720	347386	318097	555509	778014	344588	423282	761152	606770	747340
sp|P02760|AMBP_HUMAN	FIQLWAFDAVK		669.366	2	39.7963	FALSE	70237.6	85099.8	17549.8	662438	259862	451207	185937	40583.6	96385	314864	47676.3	329238	184157	590134	421026	295858	139215	64928.7	63779	490370	71836.7	10300.5	16314.2	94909.5	59572.4	97539.3	630150	45266.1	379669
sp|P02760|AMBP_HUMAN	GVC[CAM]EETSGAYEK		665.285	2	3.36967	FALSE	54664	48792.1	26622.7	35527.2	40708.6	46550.6	47487.3	32299.2	47438.5	47273.5	24966.2	29946.1	30113.5	42527.4	49444.3	104097	53387.6	41676.6	47114.5	65148.2	54166.7	41924.6	96151.3	103416	36024.8	27573.5	74577.1	115818	187230
sp|P02760|AMBP_HUMAN	SAGPC[CAM]MGMTSR		577.741	2	5.75748	FALSE	13315.1	36688.1	21920	21256.6	22198.9	48956.9	26932.7	15345.9	18198.7	22494.3	8779.05	19893.4	27220.2	24258.7	40909.3	57196.2	15259.3	29293.3	17858	41548.2	16791.9	17761.8	28803.8	52266.6	20429.7	26090	21049.7	44087.8	34054.6
sp|P02760|AMBP_HUMAN	KEDSC[CAM]QLGY		550.24	2	6.11261	FALSE	24348.3	46570.7	28193.9	20070	18756.6	47670.8	30843.7	24532.8	24939.4	32428.8	31546.6	27306	25975.3	36027.8	50110.5	77094	26667.8	45077.9	24830	48424.7	21827.5	16804.9	26285.6	55824.7	27526.7	30711.4	22798.1	44091.1	40426
sp|P02760|AMBP_HUMAN	KGVC[CAM]EETSGAYEK		729.332	2	1.36279	FALSE	4462.26	3851.48	2217.37	5714.79	4752.17	2141.13	4923.95	1090.53	2441.96	8051.51	1461.79	1155.04	3660.68	2715.48	394.108	1296.36	3448.64	3700.99	1988.63	2348.1	7444.62	5562.05	12084.4	7432.11	3507.17	2985.3	2405.68	4210.15	7211.14
sp|P27169|PON1_HUMAN	IQNILTEEPK		592.83	2	15.2503	FALSE	1.23863e+06	1.75857e+06	714910	1.02371e+06	1.30291e+06	2.02639e+06	1.10755e+06	846432	1.47669e+06	1.98093e+06	1.68653e+06	972156	1.05984e+06	1.77245e+06	1.66164e+06	2.3012e+06	1.10801e+06	1.572e+06	510156	1.00275e+06	680026	721397	392212	1.75878e+06	1.00046e+06	1.25903e+06	1.38717e+06	1.21011e+06	1.41922e+06
sp|P27169|PON1_HUMAN	EVQPVELPNC[CAM]NLVK		819.93	2	22.2411	FALSE	1.43185e+06	1.68945e+06	782012	1.23956e+06	1.32291e+06	2.18229e+06	1.18576e+06	968378	1.52848e+06	1.93749e+06	1.75118e+06	1.1119e+06	1.29697e+06	2.05535e+06	1.64463e+06	2.33631e+06	1.23076e+06	1.61926e+06	619629	1.17037e+06	796014	865227	539262	1.68501e+06	1.08283e+06	1.2885e+06	1.63403e+06	1.39819e+06	1.60372e+06
sp|P27169|PON1_HUMAN	IFFYDSENPPASEVLR		942.462	2	30.6399	FALSE	1.0865e+06	1.14529e+06	506336	899099	875588	1.26416e+06	753553	739610	1.04762e+06	1.33761e+06	1.17472e+06	844691	796413	1.42279e+06	1.12026e+06	1.53552e+06	829463	1.02658e+06	425669	728643	493014	526333	363756	1.08996e+06	836809	847111	978227	905426	958181
sp|P27169|PON1_HUMAN	YVYIAELLAHK		440.583	3	29.7235	FALSE	370491	401172	112974	289083	224124	391765	254726	268802	252177	416172	334290	260749	248918	526261	330074	648362	278245	341678	137139	226321	125374	19501.4	81323	328349	276253	243736	223351	310768	359277
sp|P27169|PON1_HUMAN	FDVSSFNPHGISTFTDEDNAMYLLVVNHPDAK		895.923	4	39.6618	FALSE	364921	337680	109064	449638	300638	455807	257878	263753	353677	591576	262934	373458	280076	604812	355067	372295	258416	320712	175276	345542	251771	2098.91	84129	326416	307066	249077	430341	369767	517331
sp|P27169|PON1_HUMAN	IHVYEK		394.719	2	1.94419	FALSE	40648	27421.8	9834.32	25505.5	19509.5	31872.8	16683.1	21317.6	18821.2	36451.7	21697.2	24029.8	18235.4	26350.5	27051.6	33496.2	15652.9	22116	11117	17268.3	19742.6	16541.7	8462.58	23646	16470.1	18029.4	15232.9	19746.3	15965.8
sp|P27169|PON1_HUMAN	SFNPNSPGK		474.233	2	2.88419	FALSE	103722	127457	42998.8	80581	105745	178955	76535	56822.7	99473.3	146188	120433	86536.4	85306.4	142759	163649	160180	71747.9	145840	32937.2	69707.5	47349.3	64823.7	29291.2	99614	79505.9	85539.7	134125	99517.7	95926.4
sp|P27169|PON1_HUMAN	LIALTLLGMGLALFR		801.494	2	48.1601	FALSE	57519.6	432828	61590.7	227708	271540	444601	124347	78280.9	266849	567334	87739.4	468260	690868	306441	140741	285821	336759	219236	1025.95	252305	43018.6	13372.8	1194.72	362308	155900	301726	432443	260661	359367
sp|P27169|PON1_HUMAN	FDVSSFNPH		525.238	2	17.9564	FALSE	134316	217195	74209.1	38281.3	59003.1	201337	102010	84821.5	181609	225232	211539	88176.5	94242.5	180328	162819	325960	121047	149349	48449	96841	61237.1	64560	51746.4	167194	111326	131153	44936.9	124165	149413
sp|P27169|PON1_HUMAN	ILLMDLNEEDPTVLELGITGSK		1200.63	2	44.1956	FALSE	460498	445431	213348	448299	399849	632831	372822	370839	491237	744371	523741	509001	388263	745418	472589	504393	379908	473012	5557.21	373425	291041	120633	144024	480245	469397	404520	517351	453790	635241
sp|P27169|PON1_HUMAN	VVAEGFDFANGINISPDGK		975.484	2	31.6384	FALSE	302799	287968	162999	193502	162335	325444	213809	218779	258901	311619	345123	187245	187978	372334	242519	432673	254560	265326	118225	149218	133900	183450	94869.5	264100	211037	210799	142343	229589	257351
sp|P27169|PON1_HUMAN	GIETGSEDLEILPNGLAFISSGLK		1230.65	2	47.6983	FALSE	184966	184659	68305.4	132258	203146	162480	151836	66160.8	200252	439880	332220	156552	72030.9	337236	242308	257902	85810	247922	102558	240880	204016	24115.8	139847	192378	224031	61191.1	129623	45233.1	321083
sp|P27169|PON1_HUMAN	SLDFNTLVDNISVDPETGDLWVGC[CAM]HPNGMK		1110.85	3	42.1267	FALSE	14330.2	62666.1	25804.8	124202	105873	161824	72649.1	5214.45	76876.9	139182	10997.3	111628	94277.5	212846	140555	119279	10823.3	52770.7	10422.8	100423	76176.5	1764.14	50169.6	71638.9	37259.9	51339.3	143920	2286.45	130774
sp|P27169|PON1_HUMAN	GISTFTDEDNAMYLLVVNHPDAK		850.744	3	35.3835	FALSE	1374.16	56048.9	29384	21751.1	2331.89	8627.21	880.727	16474	52487.5	81482	48424.3	48648.3	31471.3	73965	42804	92942.3	33491.5	1487.95	30487.1	44642.4	2871.39	10202.1	24224.4	46987.8	44417.3	36672.5	21571.6	17443.7	58055.1
sp|P07225|PROS_HUMAN	KVESELIKPINPR		508.303	3	10.6026	FALSE	66869.7	75673.6	39954.4	62722.3	81195.2	68872.1	63776.2	48723.2	73468.6	89172.9	25668.1	62397.2	46994.4	109396	76008.8	95861.8	43805.4	86727	72260.3	126373	65046	41399.9	64194.4	118645	61166.6	56685.7	81304.3	95199.1	118454
sp|P07225|PROS_HUMAN	NNLELSTPLK		564.817	2	17.6704	FALSE	95768.4	102923	54768.8	70014.8	83396.7	90312.8	71983.5	58693.7	103803	122853	54327.2	74051.2	53633.8	152149	92240.3	135630	73564.6	123982	98625.2	166097	88335.2	82131.1	112184	185140	93095.4	79710.7	67772	126927	169401
sp|P07225|PROS_HUMAN	FSAEFDFR		509.735	2	22.4094	FALSE	182918	183920	88738.9	104284	124338	111276	113585	114294	177052	176197	89579.9	101083	94814.6	199381	95878.7	132809	148966	197093	147892	164282	95109.2	89777.6	165590	314918	162484	145459	93760.2	155214	226076
sp|P07225|PROS_HUMAN	SFQTGLFTAAR		599.814	2	22.0026	FALSE	138872	161005	87641.2	104152	115881	121038	80878.7	96855.1	140443	174208	81995	113871	89819.2	193467	110209	152343	116649	142609	151187	256805	108130	119120	185083	268802	139115	113823	145477	153589	215563
sp|P07225|PROS_HUMAN	HC[CAM]LVTVEK		493.26	2	4.93284	FALSE	18223.2	16527.3	11479.8	16448.8	18437.4	20577.1	15164.3	12207	17054.2	23814.9	7712.27	14361.2	13009.3	29284.3	21224.6	24323.7	12727.3	25915	17738.8	30469.3	19196.2	12448.6	18556.7	28566.1	20327.3	1891.95	23165.7	24945.2	31088
sp|P07225|PROS_HUMAN	SWNLMK		389.699	2	15.7526	FALSE	34837.2	52363.4	27137.7	37943.2	55976.4	45092.7	35887	26844.6	54335.1	63260.6	13720	40000.7	29283.4	67982.9	42111.1	62347.3	29860.7	60694.4	44016.8	83205.8	43074	32797.7	48722.7	105268	43011.6	34756.2	42310.9	63022.7	88743.8
sp|P07225|PROS_HUMAN	IQALSLC[CAM]SDQQSHLEFR		678.002	3	21.8906	FALSE	71388.1	78543.9	46355.7	59124.6	77096.3	59585	62248.6	40564.3	77641.7	86604.1	36288.3	57719.2	45947.1	104295	65182.1	73488.4	62813.6	83541.4	82254.8	113386	65870.8	53416	92627.4	139886	64719.8	67692.9	67983.7	84974.7	119428
sp|P07225|PROS_HUMAN	AHSC[CAM]PSVWK		536.256	2	4.42953	FALSE	17918.6	20887.9	13620.4	17762.9	24016.3	23418.7	19117.6	12311	983.584	21991.9	10030.5	15264.1	16970.2	27115.8	24313.1	30376.3	13342.9	33801.6	19657.3	40402.8	19770.5	16262.5	17654.6	40089.3	17802.9	17332.1	28602.8	30962	37720.5
sp|P07225|PROS_HUMAN	QSTNAYPDLR		582.786	2	8.10016	FALSE	17899.9	18568.1	4634.56	11772.2	17579.5	28185.2	16975.9	10354.4	15006.2	16232.8	13736.3	11277.2	13644	23983.7	22229.3	23328.6	3602.19	30847.5	18442.9	34389.8	2816.92	17119.7	21282.8	38518.4	16168.3	16255	21682.8	27529.3	1679.3
sp|P07225|PROS_HUMAN	DVDEC[CAM]SLKPSIC[CAM]GTAVC[CAM]K		680.313	3	14.1197	FALSE	28387.7	38502.2	952.821	20888.7	34683.6	44985.7	26980	19741.4	44089.3	49597.3	16210.3	30067.8	26009.1	64980	36512.2	56419	26790.7	47555.7	34075.1	75585.2	31985.6	16844	33177.2	65858.2	30519.2	29153.9	37640.5	52498.7	73034.1
sp|P07225|PROS_HUMAN	SQDILLSVENTVIYR		875.473	2	37.2696	FALSE	184061	169167	71172.1	187716	127407	134325	132200	105293	113341	258100	53951.6	170979	91283.5	381309	138821	190394	137333	219859	220964	328984	145672	63268.5	169154	264734	231745	125336	172814	229698	305130
sp|P07225|PROS_HUMAN	SC[CAM]EVVSVC[CAM]LPLNLDTK		917.458	2	33.57	FALSE	113869	85378.9	44652.3	65363.3	62491.2	79116	7335.43	89879.6	113137	133679	1649.31	88067.7	47318	170635	66189.1	103290	69468.4	121869	121423	145785	92418.6	76503.6	117223	153399	120297	75780	51745.1	98260.5	156661
sp|P35527|K1C9_HUMAN	HGVQELEIELQSQLSK		613.327	3	28.638	FALSE	417936	34125.5	61042.7	210191	69692.1	1.6973e+06	170623	690001	55136.2	48558.5	70587.7	100385	327243	627317	118560	151664	274980	200957	27683.6	916128	155910	168796	36724.3	53816.8	269864	95389.7	138016	208402	416936
sp|P35527|K1C9_HUMAN	MTLDDFR		449.21	2	17.1934	FALSE	314521	3459.04	40879.8	146054	59766.6	1.04101e+06	136733	471596	78314.4	790.826	77980.1	63024.4	258330	336400	118224	180817	234733	1828.04	1602.19	501172	104959	150993	44321.4	93109.1	188197	88416.1	134800	146881	251019
sp|P35527|K1C9_HUMAN	VQALEEANNDLENK		793.886	2	10.8451	FALSE	173449	28824.8	35700.3	67696.1	35233.9	976946	103772	271286	22416.7	19023	36981.9	35728.3	186986	221057	83346	83564.6	126587	108955	12263.5	492426	67736.3	78919.9	16140.2	35412	88754.3	55085.4	74530.1	102189	163498
sp|P35527|K1C9_HUMAN	QEYEQLIAK		561.295	2	12.0227	FALSE	95503.2	18399	14240.9	44469.6	23297.8	567257	66264.6	86018	37340.2	12081.9	25707.1	18683.9	92653.8	126688	52757.2	38008.9	79606.6	66595	9444.62	232343	35614.6	53748.9	10556.4	27478.8	50777.6	34839.4	45306	63800.8	92715.9
sp|P35527|K1C9_HUMAN	EIETYHNLLEGGQEDFESSGAGK		837.382	3	21.5266	FALSE	153292	19255.5	25909.6	66752.1	29962.3	698375	82086.1	228672	22354.9	16477.6	24422.4	30703.7	138330	190857	59769.4	64449	107583	74762	9678.13	373848	65085.2	70608.9	11558.4	25248.1	86977	38003.8	54499.1	72677.5	155165
sp|P35527|K1C9_HUMAN	NYSPYYNTIDDLKDQIVDLTVGNNK		968.142	3	42.5183	FALSE	95194.6	2374.67	12919.7	56369.3	5924.8	413678	46267	161279	8015.14	4209.05	25574.6	25518.1	77429.2	148776	32863.5	28402	70729.3	48990.7	2415.2	242687	39750.6	45547	9095.79	17642.2	62081.8	30162.3	3129.92	40824.8	105155
sp|P35527|K1C9_HUMAN	SGGGGGGGLGSGGSIR		616.803	2	4.28907	FALSE	54687.3	4787.11	7498.64	24987.1	14396.2	183836	24110.9	58890.2	8453.03	5500.41	11547.7	11169.9	39573.5	45211.8	24671.9	20125.5	27433.7	33691	8797.66	86561.1	17905.6	23127.5	8901.04	2170.87	29710.6	18401.1	25808.6	17273.2	44804
sp|P35527|K1C9_HUMAN	FSSSSGYGGGSSR		618.268	2	1.92393	FALSE	27550.2	602.642	720.864	10856.8	1797.86	27189.8	8905.99	6203.97	804.113	3730.62	1579.57	937.158	5568.81	6153.73	6137.26	2655.09	9261.03	4342.23	499.915	8887.46	2293.77	3627.9	973.696	1656.4	3606.32	4184.71	2296.81	2018.99	3845.68
sp|P02750|A2GL_HUMAN	DLLLPQPDLR		590.34	2	28.5962	FALSE	3.33883e+06	1.90043e+06	1.29202e+06	2.5222e+06	907261	1.58134e+06	1.39897e+06	1.57374e+06	2.21023e+06	1.25999e+06	936571	1.0762e+06	605521	1.55946e+06	1.24572e+06	3.66078e+06	2.23849e+06	2.66953e+06	1.79472e+06	2.12584e+06	2.03326e+06	1.96292e+06	4.54843e+06	2.27963e+06	2.4642e+06	1.24467e+06	1.68014e+06	2.02659e+06	2.89508e+06
sp|P02750|A2GL_HUMAN	VAAGAFQGLR		495.28	2	13.253	FALSE	1.31189e+06	1.04762e+06	745543	1.16637e+06	549568	754576	784503	642144	974916	631630	469496	504769	425858	628360	747360	1.74328e+06	997784	1.29845e+06	788306	807397	948271	938050	1.89329e+06	1.23063e+06	954778	682335	814116	1.03805e+06	1.28325e+06
sp|P02750|A2GL_HUMAN	LGQFAGAAVR		495.28	2	13.2522	TRUE	0	0	0	0	0	0	0	0	0	0	0	0	0	0	0	0	0	0	0	0	0	0	0	0	0	0	0	0	0
sp|P02750|A2GL_HUMAN	GPLQLER		406.735	2	9.55227	FALSE	567190	392151	287243	473344	181317	317634	265668	271449	350202	217462	179905	186227	128835	262179	329583	749090	327263	689246	320421	384131	387096	421260	801197	472466	394901	241027	360659	390237	481457
sp|P02750|A2GL_HUMAN	GQTLLAVAK		450.779	2	13.5243	FALSE	568081	392351	249710	480843	216717	386657	285204	268363	453420	264329	156718	210240	140251	301114	316559	956208	372486	663054	323144	466894	432883	347498	721464	470978	451803	233611	438352	503890	634803
sp|P02750|A2GL_HUMAN	ENQLEVLEVSWLHGLK		632.007	3	40.9435	FALSE	725058	419264	207217	796447	199427	362761	324051	349395	458754	328687	161448	277179	162441	399737	312106	917885	586500	763521	416960	628558	494013	20815.7	728322	440190	630958	288298	454739	539812	914450
sp|P02750|A2GL_HUMAN	LQELHLSSNGLESLSPEFLRPVPQLR		740.655	4	36.3277	FALSE	614327	341821	271676	505662	161892	262844	234236	312318	428336	247612	147665	218983	129754	295655	236918	717537	463110	542609	371012	425034	427578	99515.3	832300	426049	464765	245354	392939	397575	610197
sp|P02750|A2GL_HUMAN	YLFLNGNK		484.764	2	18.3964	FALSE	627230	383122	222531	301489	2895.7	258475	805.173	275472	489821	228949	244.592	143035	20366	222617	203545	918073	481606	554109	283776	340822	285317	294323	816365	447965	411986	202583	315472	345288	526817
sp|P02750|A2GL_HUMAN	TLDLGENQLETLPPDLLR		1019.05	2	37.6523	FALSE	1.1945e+06	597024	461453	1.00028e+06	307603	509602	475449	583782	699794	427544	327439	386979	190778	540073	385196	1.03996e+06	756998	903849	699405	721748	748964	912943	1.77385e+06	687307	853354	435833	553414	674171	923153
sp|P02750|A2GL_HUMAN	DGFDISGNPWIC[CAM]DQNLSDLYR		1243.06	2	38.6256	FALSE	405040	200517	171646	370311	119809	176644	170187	200204	295283	160175	115769	163924	78576.3	194538	163343	326896	301987	328450	223417	239196	291674	331234	695196	251571	337139	141718	217124	256092	407797
sp|P02750|A2GL_HUMAN	LQELHLSSNGLESLSPEFLR		757.066	3	34.8471	FALSE	112738	61337.3	49474.2	58573.4	24853.7	50300.9	47223.5	58188.1	71932.5	45633.3	28720.7	5698.49	5152.81	62990.2	3913.18	115589	66838	65332.2	68387.5	69477.2	75355.5	14960.7	169798	73762.6	101063	39625.5	5915.43	68557.3	96076.1
sp|P02652|APOA2_HUMAN	VKSPELQAEAK		400.559	3	3.82919	FALSE	1.46822e+06	1.22911e+06	736651	1.78654e+06	1.77517e+06	1.99181e+06	1.06448e+06	1.08165e+06	1.41713e+06	1.85957e+06	861449	1.01124e+06	901957	1.79838e+06	1.28878e+06	2.51024e+06	1.09125e+06	1.22177e+06	796369	1.13041e+06	792301	583624	556795	1.26213e+06	663683	766736	1.80894e+06	1.6623e+06	1.54676e+06
sp|P02652|APOA2_HUMAN	EPC[CAM]VESLVSQYFQTVTDYGK		1175.55	2	46.3458	FALSE	9.26418e+06	6.75246e+06	5.28919e+06	8.09705e+06	7.36152e+06	9.38772e+06	4.91497e+06	8.50292e+06	8.34428e+06	1.10278e+07	6.23778e+06	6.99595e+06	5.1759e+06	1.17035e+07	5.35057e+06	1.12682e+07	6.84832e+06	5.5402e+06	5.33091e+06	7.30554e+06	5.18792e+06	3.796e+06	3.6045e+06	6.09539e+06	5.19764e+06	3.70205e+06	6.81469e+06	8.56425e+06	9.14097e+06
sp|P02652|APOA2_HUMAN	KEQLTPLIK		535.334	2	11.8228	FALSE	21232.6	14682.7	2685.1	66879.3	84488.6	307899	29346.3	13465.6	39494.5	90959.5	5293.8	89055	49314.2	349676	115261	115448	16332	6400.82	8893.84	101395	23689.1	10235.6	2666.73	13569.9	5927.63	12680.8	130210	15112.9	61745.9
sp|P02652|APOA2_HUMAN	EPC[CAM]VESLVSQYFQTVTDYGKDLMEK		989.465	3	47.7229	FALSE	26975.6	66811.7	976.03	342386	382994	165111	102286	52997.6	105751	129364	38249.5	129455	119969	173565	144883	153045	83662.9	10324.7	3723.78	108725	127416	105196	133890	100551	56069.1	66229.7	365874	132940	8453.19
sp|P02652|APOA2_HUMAN	KAGTELVNFLSY		671.356	2	32.8728	FALSE	347993	297427	174505	112803	192962	489118	224780	352617	330831	478509	197818	248285	166326	644919	202842	541498	214813	115329	123194	203218	168785	90452.1	121906	205095	162751	135903	61012.9	420183	296033
sp|P02652|APOA2_HUMAN	EQLTPLIKK		535.334	2	10.158	FALSE	36772.3	62690.1	35879.4	149610	134643	60053	40273.1	48570.2	49238.6	44986.8	37503.3	25961.7	2884.71	38966.3	48641.2	65771.1	39975.7	37434	33549.5	29770.2	17484.9	21840.5	19197.7	63276	21669.4	35422.6	277331	49544.9	31462
sp|P02652|APOA2_HUMAN	KEPC[CAM]VESLVSQYFQTVTDYGK		826.733	3	41.2595	FALSE	192402	88895.4	69880.1	212628	178750	198609	125497	174059	193570	364029	61173	340493	80794.5	452018	113710	458831	198910	135947	130369	198811	109364	56039.5	126168	199596	166762	131933	166151	296938	289024
sp|P02652|APOA2_HUMAN	KAGTELVNFL		546.308	2	30.388	FALSE	61788.5	85793.5	57343.1	41762.6	47541.5	125972	69095.3	108177	126601	101369	26138.3	56709	45506.7	106034	46968.1	136978	137036	29439.7	28513	60542.2	31580	16276.9	21709	49072.6	1884.43	41623.2	19442	90992	90943.5
sp|P02652|APOA2_HUMAN	SKEQLTPLI		514.803	2	22.3497	FALSE	30953.8	12715	10087.9	100993	106247	43549.4	29897.2	14750.9	17075.8	20940.1	2249.99	25970.7	9093.37	38957.1	30119.6	7242.1	6606.66	15348.1	11029.3	33815.1	732.247	10413.7	5363.25	15478.6	3642.73	15348.2	44772.4	61921.2	43902.6
sp|P02652|APOA2_HUMAN	EPC[CAM]VESLVSQYF		729.334	2	41.1028	FALSE	60201.3	31734.9	26365.2	1380.85	16291.5	46443.1	30509.2	41591.8	43973.7	36979.3	67126.3	21285.8	10669.3	62993.9	20806.1	35947.5	32658	15816.4	21564.5	13396.1	16904.4	141.247	1423.86	27174.1	19420.9	18449.4	2576.06	43781.6	1127.43
sp|P02652|APOA2_HUMAN	KAGTELVNFLSYF		744.89	2	46.6801	FALSE	143253	18560.8	12492.6	6647.08	11374	46101.7	20594	32258.8	38473.1	29651.2	11162.8	17244	5093.62	38982	1636.94	35752.1	34150.6	10186.5	6364.38	17961.4	14920.5	718.782	6043.69	12707.5	12602.5	14171.8	5721.89	1532.87	24567.2
sp|P02652|APOA2_HUMAN	C[CAM]VESLVSQYFQTVTDYGK		1062.5	2	40.9834	FALSE	81773.1	60001.5	31903.4	133558	67115.5	113139	48761.2	54627.7	70111.3	101138	39425.7	68559	33165.5	128961	39980.8	80250	47083.1	42269.6	44121.8	77206.8	39491.5	24212.5	1462.1	55012.5	6674.74	46463.3	56293.3	80933.9	85944.8
sp|P25311|ZA2G_HUMAN	AGEVQEPELR		564.288	2	7.91093	FALSE	202680	321260	208097	185939	123694	189200	186106	161269	150389	123106	272422	78117.9	150284	105119	212682	388640	233251	218287	195460	140741	129672	175019	328276	366192	117667	239391	119747	320803	229999
sp|P25311|ZA2G_HUMAN	AYLEEEC[CAM]PATLR		726.345	2	14.5142	FALSE	303341	405950	256310	213013	153747	180046	194790	200886	217821	165626	342228	74704.5	178333	108784	204202	449059	326280	237483	242086	140984	154929	173162	400752	513815	140532	306537	101501	383681	281353
sp|P25311|ZA2G_HUMAN	SSGAFWK		391.695	2	10.6652	FALSE	135168	184716	120636	126842	77277.4	114171	113343	100057	105960	88665.8	128787	50532.4	87684.7	72946.1	129624	242283	112833	146110	122899	94450.6	90326.9	89433.7	199663	236482	90018	130592	96522.4	201073	146004
sp|P25311|ZA2G_HUMAN	QKWEAEPVYVQR		511.6	3	11.4739	FALSE	94608.8	199702	116230	304567	119292	124640	116508	51402.3	90662.5	127907	181460	65079.8	142115	60944.9	133552	212851	139400	127228	84683.9	130155	69147.5	65794.5	138748	265494	52170.7	147829	298580	211287	171751
sp|P25311|ZA2G_HUMAN	QDPPSVVVTSHQAPGEK		592.636	3	7.55091	FALSE	47316.3	76167.9	39304.5	36436	26936.2	50244.3	51145	21674.9	44901.2	31673.8	58351.8	16886.5	32634.5	33056.4	54292.2	77578.2	64119.6	58179	35549.7	38657.1	32554.4	36621	71858.1	104576	25140.9	62340.4	30852.4	93733.1	74656.9
sp|P25311|ZA2G_HUMAN	EIPAWVPFDPAAQITK		891.975	2	39.0656	FALSE	529826	479277	337062	458693	238483	327366	309486	454870	376589	341875	518195	990.078	532.411	300224	322592	711698	551284	363707	476850	296224	300522	386898	895786	657903	302767	421773	204393	560433	577030
sp|P25311|ZA2G_HUMAN	AREDIFMETLK		676.848	2	20.5387	FALSE	78780.8	75435.1	50450.3	46480.6	22388.1	51046.4	44710.9	74589.9	50735.3	55462.2	66655.5	34115.2	37163.9	46653.4	42634.6	101051	64574.7	43000.2	67592.7	38347.8	55370.7	41214.4	122486	97994.1	43651.8	55549.3	21574.5	84388.8	79227.8
sp|P25311|ZA2G_HUMAN	QVEGMEDWK		561.25	2	11.3769	FALSE	37528.4	65005.8	49092	25452.9	20612.6	52731.2	46759.7	24829.3	35817.3	30789.7	48318.1	15155.4	32269.8	24485.9	53109.5	58929.1	45999.7	37542.2	27364.7	28980.2	31531.5	33846.9	56819	100917	28019.6	58532.3	8548.67	91993.7	55329.6
sp|P25311|ZA2G_HUMAN	C[CAM]LAYDFYPGK		617.284	2	21.0834	FALSE	92848.5	71731.5	34534.2	58252.4	38805.4	62051.8	43271.7	40386.2	54787.1	34441.6	71571.7	20582.7	43769.2	32535.9	46546.5	85331.7	99108.8	59498.4	44716	43200.4	47078.9	39659.4	110294	122524	33548.6	60826.6	24209.1	120104	74073.5
sp|P25311|ZA2G_HUMAN	EDIFMETLK		563.278	2	25.6561	FALSE	76801.1	129230	79099.2	40643.7	23686.5	49055.2	56798.3	56804.4	56040.8	41542.9	109060	22770.7	47733.2	33264	63449.4	104455	93720.4	53792.8	77045	30957.8	44364.2	65014.9	152130	125941	47896.8	84059.2	10685.1	93044	75737
sp|P12259|FA5_HUMAN	DIASGLIGLLLIC[CAM]K		743.439	2	48.1035	FALSE	60841	94667	21873	53836.9	42778.2	57220.7	57276.8	22676.2	61304.3	67067	45909.5	42117.8	40597.1	64353.1	67794.6	92217.2	74476	80353.5	49204.3	101391	40114.2	6146.35	42067.5	101919	61150.4	71676.9	66572.3	62387.8	116828
sp|P12259|FA5_HUMAN	NFFNPPIISR		602.827	2	28.7717	FALSE	54848.6	95916.2	33784.1	33064.7	35567.2	37855.4	30451	35148.1	55213.6	57403.6	3675.91	33829.3	36496.9	56508.9	50196.4	87213.2	47523.7	72432.5	58113.9	57112.3	17605.8	20790.5	53544.3	103363	39041.9	41620.4	66620	43514.7	65205.5
sp|P12259|FA5_HUMAN	LSEGASYLDHTFPAEK		588.953	3	17.3869	FALSE	21360.1	26014.5	12639.1	20659.4	18258.8	15352.8	16560.1	8585.88	20478.1	17932.3	1912.41	14911	11167.8	22844.2	18919.2	35655.1	16747.2	17040	15963.2	26410.8	849.173	8183.05	840.258	27042.5	2098.43	20568.9	20455.2	14333.2	31872.1
sp|P12259|FA5_HUMAN	EKPQSTISGLLGPTLYAEVGDIIK		843.799	3	45.5868	FALSE	40362.1	43317.4	20040	43830.4	2433.56	35219.6	35299.1	3166.38	18765.3	41281.4	18575.6	30318.7	23460.1	61536.4	27998.6	52131	26295.2	32400.1	25653.9	56761.6	30469.3	16180.4	33929.8	53266.8	33034.5	36460.6	38412.2	37551	64091
sp|P12259|FA5_HUMAN	EDGILGPIIR		541.814	2	26.985	FALSE	53814.9	73771	35167.3	40635.8	2028.16	46146.1	37405.5	37300.5	59527.3	58701.9	24581.3	38800.2	31188.2	82758.4	52424.5	71205.2	4812.07	42776.8	45937.4	55312.7	118.689	31604	59925	91381.5	44942.3	49968.3	28034.5	60040.3	64413.8
sp|P12259|FA5_HUMAN	HEDTLTLFPMR		680.34	2	26.9333	FALSE	528.85	26268.5	2781.54	3764.2	10997.8	13179.5	15143.3	14596.8	20562.7	12091.5	3077.31	15777.3	13485.4	2838.75	16505.6	1493.97	2224.42	23559.1	27832.9	2701.96	17646.6	8706.99	20948.5	36862.3	20736.7	18615.5	3901.99	18066	23567.8
sp|P12259|FA5_HUMAN	GEYEEHLGILGPIIR		565.974	3	29.6993	FALSE	52671.2	59437.1	32014	2564.24	21220	8249.9	25491.5	25116.8	653.695	42714.8	27061.8	21125.3	24181.5	42377.2	32856.7	59115.2	32669.5	24592.3	27083.3	42922.5	16729.2	2392.04	47289.8	76017.5	30481.8	32209.5	31765.3	28642.9	49192.8
sp|P51884|LUM_HUMAN	ILGPLSYSK		489.287	2	16.9846	FALSE	647318	340234	270254	471816	422890	443399	389296	241635	478336	374794	235068	354312	286136	619168	395231	1.27229e+06	414103	484405	353819	346846	287770	198218	267066	727586	508303	337203	443648	517081	566038
sp|P51884|LUM_HUMAN	FNALQYLR		512.782	2	26.7803	FALSE	722122	463933	387608	500722	435027	466353	474025	352154	491203	417643	396075	388844	406296	657501	397747	1.01762e+06	477373	540596	439235	355520	312680	219901	397871	827938	635205	463973	376176	597254	523899
sp|P51884|LUM_HUMAN	SLEDLQLTHNK		433.23	3	12.2569	FALSE	84919.2	62723.2	40087.1	67228.6	77698.6	77848.1	69180	25634.2	61822.1	44608.6	33207.6	44451.6	47918.3	79062.2	80495.8	204974	59732.3	81660.7	49643.6	54332.2	35394.9	26337.8	33559.5	127598	62702.7	54341.8	75264.7	95164.9	95170
sp|P51884|LUM_HUMAN	LPSGLPVSLLTLYLDNNK		979.054	2	48.0584	FALSE	195094	2379.49	135302	69490	106207	119956	111940	3638.85	139391	32128.7	84725.6	16690.1	89034.4	153599	6227.05	244029	111589	131253	152391	4319.65	7606.31	55331.8	135112	166302	173787	1316.53	2342.94	125153	174853
sp|P51884|LUM_HUMAN	RFNALQYLR		590.833	2	20.6454	FALSE	44126.8	18389.4	21358.3	40615.9	24612.3	22023.6	18866.6	17029.6	18790.5	22472.8	27450.5	25486.6	14198.4	32246	15941.5	50600.9	23297.6	26793.4	24264	18014.9	18912	2487.09	16739	34705.7	39001.8	18274.5	23172.5	24439.9	30274.5
sp|P51884|LUM_HUMAN	SLEYLDLSFNQIAR		834.933	2	36.028	FALSE	771344	320020	273302	630243	380919	408500	405260	303644	414549	407902	246184	480081	298501	789581	337721	1.02329e+06	393107	460943	437412	361247	318653	108909	344163	651333	674219	339420	410615	528529	585484
sp|P51884|LUM_HUMAN	ISETSLPPDMYEC[CAM]LR		905.921	2	25.0414	FALSE	706312	456570	437452	728527	602640	587087	595083	310263	545971	413317	11589	490508	450645	727477	565221	1.34515e+06	510301	597317	521431	427913	408218	337426	492439	999780	697702	493687	537004	752549	753918
sp|P51884|LUM_HUMAN	NNQIDHIDEK		613.294	2	3.07893	FALSE	19515.4	14044.9	9796.91	21816.8	19626.4	19998.2	13745.9	9040.47	11784.3	10618	9333.19	12760.4	10738.7	19505.2	21587.3	41842.4	10487.9	21442.8	15018.9	12087.2	13543.3	8878.19	11006.3	20871.8	19472.1	9793.23	20743.2	22139.7	20402.3
sp|P02765|FETUA_HUMAN	FSVVYAK		407.229	2	12.0072	FALSE	5.43556e+06	5.51128e+06	3.38768e+06	4.67299e+06	5.46867e+06	4.57015e+06	3.2961e+06	3.56082e+06	5.02057e+06	4.96658e+06	3.80729e+06	2.75703e+06	2.31539e+06	5.65645e+06	4.20736e+06	8.89375e+06	4.14414e+06	4.77465e+06	3.19659e+06	3.532e+06	2.50781e+06	2.12668e+06	2.359e+06	5.79247e+06	3.48331e+06	4.18155e+06	5.1825e+06	4.57341e+06	3.22517e+06
sp|P02765|FETUA_HUMAN	EHAVEGDC[CAM]DFQLLK		554.259	3	18.4171	FALSE	5.03698e+06	5.08128e+06	3.73836e+06	3.70756e+06	4.75001e+06	3.96427e+06	3.45545e+06	3.19103e+06	6.15732e+06	3.94106e+06	4.4704e+06	2.80765e+06	2.37491e+06	5.09897e+06	4.17061e+06	8.35557e+06	5.47302e+06	4.48929e+06	3.07995e+06	4.01911e+06	2.55045e+06	2.3292e+06	2.67908e+06	5.21506e+06	3.25672e+06	4.25766e+06	3.96294e+06	4.41761e+06	4.1855e+06
sp|P02765|FETUA_HUMAN	HTLNQIDEVK		598.817	2	6.20351	FALSE	2.06857e+06	2.02919e+06	1.47014e+06	1.89804e+06	2.01823e+06	1.74184e+06	1.59617e+06	1.3478e+06	2.12348e+06	1.5797e+06	1.76499e+06	1.12194e+06	1.04932e+06	2.16736e+06	2.04084e+06	3.28181e+06	1.7352e+06	2.07207e+06	1.30415e+06	1.60006e+06	1.119e+06	1.12979e+06	1.12491e+06	2.11864e+06	1.50671e+06	1.76049e+06	1.87009e+06	1.90693e+06	1.47832e+06
sp|P02765|FETUA_HUMAN	HTFMGVVSLGSPSGEVSHPR		521.011	4	19.4755	FALSE	2.08958e+06	3.35727e+06	2.13759e+06	3.51614e+06	3.7539e+06	2.51614e+06	2.01599e+06	1.63025e+06	3.94138e+06	2.44821e+06	1.33886e+06	1.83682e+06	1.67112e+06	3.38326e+06	2.835e+06	5.45521e+06	3.01386e+06	2.44435e+06	1.80093e+06	2.55398e+06	1.70421e+06	652368	1.55443e+06	3.62328e+06	2.00558e+06	2.54956e+06	3.79201e+06	2.96236e+06	2.97303e+06
sp|P02765|FETUA_HUMAN	C[CAM]NLLAEK		424.221	2	7.50609	FALSE	427315	367620	187493	436232	455835	417924	309102	161648	354691	296256	275159	206973	189253	528407	469596	515486	359436	472725	169363	358145	245437	288706	197151	503876	253543	308564	548783	445892	257494
sp|P02765|FETUA_HUMAN	TVVQPSVGAAAGPVVPPC[CAM]PGR		1008.54	2	19.7368	FALSE	2.44182e+06	2.71444e+06	1.9717e+06	3.07138e+06	2.73906e+06	1.93339e+06	1.7463e+06	1.77284e+06	2.98466e+06	1.95041e+06	2.34403e+06	1.78331e+06	1.22792e+06	2.73336e+06	1.97253e+06	4.77391e+06	2.8305e+06	2.52464e+06	2.32033e+06	2.33018e+06	1.60671e+06	1.73462e+06	1.49244e+06	3.51153e+06	2.14243e+06	2.66528e+06	3.23533e+06	2.29972e+06	2.14973e+06
sp|P02765|FETUA_HUMAN	HTLNQIDEVKVWPQQPSGELFEIEIDTLETTC[CAM]HVLDPTPVAR		971.891	5	47.6363	FALSE	94820.2	77324.7	61298.7	509121	263512	86933	85686.1	44238.1	118696	57136.6	75787.5	61222.2	80542.3	115703	89511.7	95888.9	164466	135614	69383.9	70808.1	42787.7	24098	16009.7	67205.6	72172.7	95613.6	533936	100349	135197
sp|P02765|FETUA_HUMAN	GSPSGEVSHPR		555.27	2	19.4727	FALSE	63362.8	60847.9	40410.6	99504.1	77439.6	52611.3	37848.3	44389.4	80114.3	82882.3	31463	48541.2	33630.4	99249.4	58661.9	100174	61421.9	62996.6	57515.6	57106.4	55136.5	19903.8	52014.8	79465	63790.8	59933.6	72572.8	65257.3	57994.6
sp|P02765|FETUA_HUMAN	QLKEHAVEGDC[CAM]DFQLLK		677.339	3	16.7624	FALSE	75153.7	50225	38635.2	344586	281961	58837.3	56374.9	25640.3	81631.7	38040.7	42785.5	38898.7	32557.3	91657.3	64525.6	61617.6	83216.3	86712	1622.86	55032.8	41785.1	33348.1	23462.8	83531.4	25834.1	58075.5	455740	72182.1	91746.2
sp|P02765|FETUA_HUMAN	MGVVSLGSPSGEVSHPR		565.954	3	14.358	FALSE	33620.6	174887	196023	11477	29135.2	24515.2	19032.7	25449.2	200649	36110.3	18827.9	34088.2	10938.5	47514.1	176887	230733	30372.6	165230	23247.2	111072	169922	22262.3	74716.6	150053	27696	138613	13215.9	23158.1	1628.66
sp|P02765|FETUA_HUMAN	VLLAAPPGHQLHR		352.96	4	9.30149	FALSE	34816.7	65997.2	35971.5	16913.5	22087.1	26200.4	21903.4	26124.1	46274.3	28888.6	36548.6	16252.2	15014	33717.5	42349.5	100042	32175.1	40202.6	21607.9	28238	17778.9	12496.9	20730.7	48400.1	28358.4	32598.3	15283.5	33044.7	27375.3
sp|P02765|FETUA_HUMAN	LGGAEVAVTC[CAM]		976.477	1	11.5709	FALSE	47195	74608.2	32484.7	34922	29259.1	80899.9	44071	39735.6	42608.9	44507.9	38109.3	24678.9	42642.2	39808.4	37933.2	101724	44344.4	47553.8	31748.8	29977.1	18771.8	27697.3	33032.4	73904	36644	36057.5	23390.8	60696	31911.5
sp|P00742|FA10_HUMAN	AC[CAM]IPTGPYPC[CAM]GK		660.807	2	11.6188	FALSE	134417	170551	2374.54	122092	175120	168307	145691	112147	153942	96819.4	124869	73094.5	108233	115917	138524	235510	122586	188951	112318	191239	75226.8	89615.7	107438	284461	114100	144507	197394	166065	166873
sp|P00742|FA10_HUMAN	NC[CAM]ELFTR		470.221	2	9.67858	FALSE	73820.2	77978.7	46178.9	77622.2	72054.4	83245.3	56995.5	60071.8	81008.5	66705.1	53907.3	48100.7	41280	89931.6	77059.5	145308	55645.3	77095.8	41127	114002	39647.9	55125.6	68685.3	137152	56906.2	50531.4	92176.8	71283.8	71974.1
sp|P00742|FA10_HUMAN	MLEVPYVDR		561.287	2	22.1801	FALSE	341364	352697	228460	392456	353532	381944	285392	306537	452457	375623	233731	259072	254490	399575	284573	550282	300871	321993	298243	395100	224368	297868	380374	677568	317894	264857	393269	364325	429645
sp|P00742|FA10_HUMAN	NTEQEEGGEAVHEVEVVIK		699.343	3	20.8606	FALSE	3423.27	784.739	2634.03	37324.3	32410.1	32413.8	4404.37	39045.3	38513.2	54383	16149	25343.1	27682.7	66292.9	50383	84534.7	37275.8	27131	31543.6	3108.9	41264.8	31416.2	53870.2	74792.2	37574.1	28382.2	703.399	50305.5	1426.6
sp|P00742|FA10_HUMAN	ETYDFDIAVLR		671.338	2	31.4009	FALSE	324865	190802	115168	263456	156575	211436	138746	237461	235857	248939	190852	204787	146335	336880	147010	285458	194562	188056	190726	269686	144631	100061	209750	320999	232100	141848	258304	208290	258253
sp|P00742|FA10_HUMAN	GYTLADNGK		469.733	2	4.66654	FALSE	30119.9	28979.4	18264	25907.3	19589.8	22800.4	20872.8	20491.2	26207.1	23822.4	25766.6	2149.55	15539.9	4042.45	28493.1	36468.6	18117.9	31793.1	23054.1	23858.5	10625.4	15374	19264.1	46777.9	19451.1	21764.7	28326.8	22923.9	19387.1
sp|P00742|FA10_HUMAN	FKDTYFVTGIVSWGEGC[CAM]AR		731.686	3	33.2943	FALSE	61911.3	71560.2	25626.2	114272	60661.8	58340	58964.8	55217.6	58360.8	66941.1	47687.1	63821.7	55931.3	93507.2	56483.2	97511.5	61494	62264.4	58486.2	106469	43208.8	2971.71	35088.1	127469	66813	48076.7	99860.1	77201.6	104647
sp|P00742|FA10_HUMAN	MFC[CAM]AGYDTK		546.728	2	8.44306	FALSE	13480.4	21736.8	12381.2	9993.66	15736.7	25533.2	18958.8	12937.9	18269.2	13064.5	11479.5	12761.9	17406.5	14740	19797.4	32493.9	10678.1	16964	11743.8	25086.5	1286.6	17060.1	20265.6	39267.1	13529.5	16842.1	11264.3	22188.1	21223.8
sp|P00742|FA10_HUMAN	MNVAPAC[CAM]LPERDWAESTLMTQK		850.071	3	26.8813	FALSE	75885.5	40453.2	32175.6	98434.9	82100.2	57305.6	47202.1	43608.8	64012.1	32945.8	22097	46262.4	42036.8	59631.5	43169.4	41388.7	38480.4	44145.7	46275.7	70090.7	36410.1	47432.7	57485.5	109142	47183.9	38023.4	119887	58987.3	81038.3
sp|Q9UK55|ZPI_HUMAN	GLHLQALKPTKPGLLPSLFK		540.333	4	29.2184	FALSE	40930.2	31071.1	23940.1	34005.7	38461.5	34566.3	23544.7	47013.1	54335.4	40072.8	24464.4	34720.4	24644.9	49662	20128.3	75921.8	28043.7	46232.6	25679.8	53613.2	30929.9	648.176	27584.7	59632	41585	15163.4	51174.6	44140.5	66019.1
sp|Q9UK55|ZPI_HUMAN	ETSNFGFSLLR		635.825	2	30.7373	FALSE	127454	78519.3	54680.1	87799.4	78116.4	66452.7	50478.6	80131.6	87332.7	86589	85317.2	54123.2	43648.4	79491.3	49456.2	129018	83748.5	103426	65281.2	89401.7	48137.9	61434.3	108439	186926	94570.5	81284.6	75430.2	73364.9	79558.7
sp|Q9UK55|ZPI_HUMAN	LFDEINPETK		603.306	2	17.1564	FALSE	74775.4	77776.6	42130.5	62535	76188.2	80049.1	51419.4	61011.5	88311.9	83154.2	64856.9	39472.4	40939	78468.5	51418.7	174605	85101.9	107379	55993.7	95995.7	54963.8	49214.4	75832.2	178376	73938.4	69839.5	82146	80988.2	101946
sp|Q9UK55|ZPI_HUMAN	YEMHELLR		545.771	2	12.3994	FALSE	15993.9	17931.5	11745.1	15972	13162	17837.3	772.472	16739.8	15290.2	13525.8	1747.21	11280.5	10454	14471.1	926.908	26011.6	2704.57	17531.9	13633	22365.1	11719.1	10240.5	1137.21	31679.1	965.331	14941.9	14362.5	2219.1	15042.2
sp|Q9UK55|ZPI_HUMAN	TVIEVDER		480.753	2	8.18504	FALSE	42912.1	46444	26793.5	34257.9	38071.5	44918	31139.2	33087.9	39617.7	34623	39976.8	23337.1	26413	3998.31	39928.9	92314.2	41923.4	66437.7	27484.7	49427.8	26264.7	33816.5	41401.6	97801	36886.7	39447.2	46717.3	49640.5	39260.7
sp|Q9UK55|ZPI_HUMAN	IFSPFADLSELSATGR		855.938	2	40.1209	FALSE	131272	91148.3	61538.9	105066	64768.7	71683.2	60082	115514	98329.1	107846	3971.72	77894.7	43467.3	113293	61379.7	137365	105584	136332	88018.7	106360	84138.3	75774	166206	196708	121003	80792.8	79586.9	97248.7	129149
sp|Q9UK55|ZPI_HUMAN	NMEVFFPK		506.252	2	24.394	FALSE	43043	48357	29124.1	33169.5	43805.2	41292.7	27005.4	9811.04	47504	42050.6	40273.2	25485.7	27003.2	35450.6	31433.1	71868.7	43363	52302.2	28345.7	49664.1	27879.3	31959.2	51830	103011	38348	40391.5	40110.3	42147.8	45174.8
sp|Q9UK55|ZPI_HUMAN	LILVDYILFK		618.884	2	46.2191	FALSE	121668	116421	26677.9	112506	68210	67846.9	54935.6	53826.2	77810.9	107461	78378.2	74352.3	78879	80552.1	51898.1	173859	121327	136046	56602.5	178370	39918.8	1795.23	23525.3	167318	95880.1	91906.6	107892	115555	122668
sp|Q9UK55|ZPI_HUMAN	YFDTEC[CAM]VPMNFR		789.839	2	25.3606	FALSE	50456.4	43043.2	28505.6	43287.5	49244.4	48028.4	27298	47259	48362.8	51667.8	30750.3	38983.9	36174.5	54504	35549.6	83743.2	42756.6	52207.4	34712.3	61008	35899	39296.5	70774.4	95931.3	48523.2	37719.8	58794.5	53532.7	52813.6
sp|Q9UK55|ZPI_HUMAN	WLTPFDPVFTEVDTFHLDK		769.716	3	46.3314	FALSE	42875	30045	13415.6	24969.9	28425.4	33350	25401	35402.5	34631.7	31224.4	24945	25638.6	22933.7	33078.7	17991.8	53147.2	39640.5	52393.6	19361.8	53048.7	23444.9	714.767	27186.2	66127.4	38538.3	34547.9	1081.41	37506.9	52362.3
sp|P03951|FA11_HUMAN	ALSGFSLQSC[CAM]R		613.303	2	16.7305	FALSE	70766.4	51991.6	40299.4	104384	48099.1	55701.9	47637.9	39815	80811.9	71637.6	43070.9	35183.5	35634.6	64189.5	38044.3	109741	72495.6	72861.8	47862.7	75085.6	37466.6	37306.1	53058.7	126723	52656.5	63345.7	74930.5	65454.3	69429.4
sp|P03951|FA11_HUMAN	DSVTETLPR		509.264	2	9.69532	FALSE	77919.9	66754	4245.03	92926	7338.84	79402.8	63679.5	10334.9	73275.4	63867.1	51562.4	42833	49241	77803.6	70253.2	124808	61983.2	107641	78354.5	90465.7	1283.69	53981.7	7142.48	153345	64119.4	1418.23	9470.73	93542.4	66726.7
sp|P03951|FA11_HUMAN	SC[CAM]ALSNLAC[CAM]IR		632.81	2	20.2995	FALSE	96982.3	77380.4	74670.8	139451	66764	90149.8	70979.7	51439.6	102792	85104	66341.6	47136.4	51349.8	91012.3	51669.2	153829	99139.5	97051.4	82327.5	104736	57146	54088.3	80762.6	196479	77491.4	96922.7	89740.5	104974	96358.9
sp|P03951|FA11_HUMAN	MAESGYDIALLK		655.837	2	24.9249	FALSE	56685.2	52031	44377.4	83516.7	40952.1	60786.4	41191.1	38067.7	86730	63410.2	28162.5	34960.4	35502.6	64500.2	37954.3	105935	59642.7	52749	50433	69887.9	35759.3	27494.5	52649.3	120110	54544.2	67196.9	71765.2	65956.9	63429
sp|P07360|CO8G_HUMAN	VQEAHLTEDQIFYFPK		655.663	3	27.5583	FALSE	380423	354494	158194	400597	277325	294396	217360	110728	304210	234037	106092	211472	193668	283213	269333	370288	292822	328109	183115	315813	172866	160370	267178	480960	249463	226525	248658	288136	278336
[truncated: 381 more rows]
