# Supplementary material for: Mass Spectrometry-Based Proteomic and Metabolomic Profiling of Serum Samples for Discovery and Validation of Tuberculosis Diagnostic Biomarker Signature
Source: Int J Mol Sci. 2022 Nov 8;23(22):13733. doi: 10.3390/ijms232213733 (PMC9694769; doi:10.3390/ijms232213733)
Supplement: Supplementary file 1 [file ijms-23-13733-s001.zip › Table S2.xlsx]

## Sheet: Proteins_TI
	Protein			Group Control													Group LTBI			Group TB Patient
No. Peptides (Max)	Accession Number	Accession Name	Name	C4	C7	C8	C9	C25	C31	C37	C38	C45	C47	C49	C51	C53	C30	CE54	CE55	D11	D12	D15	D16	D19	D20	D21	D22	D23	D25	D26	D27	D28	D58	DE11	DE12	DE51	DE54
4	P02768	ALBU_HUMAN	Serum albumin	0.000265685	0.00375635	0.00236897	0.00090263	0.00413951	0.000569919	0.00202127	0.0016728	0.00132165	0.00433669	0.000478629	0.000120101	0.00170513	0.0102238	0.000760892	0.000408652	0.0281357	0.000535318	0.000608328	0.000716883	0.00056918	0.000941394	8.45354e-05	0.000591334	0.00297472	0.00186872	0.000439644	0.00221531	0.000448185	0.0026602	0.00896047	0.00491241	0.00393996	0.0102501
4	P04003	C4BPA_HUMAN	C4b-binding protein alpha chain (C4bp) (Proline-rich protein) (PRP)	0.000361318	0.000377261	0.000637827	0.000404356	0.000369887	0.000253731	0.000363192	0.000166899	0.000171137	0.00028488	0.000288585	0.000606668	0.000496579	0.000484829	0.000159212	0.000333033	0.000313417	0.000495667	0.000728739	0.000352408	0.000439319	0.000350186	0.00126678	0.000632423	0.000696312	0.00106578	0.00127477	0.000343752	0.000423345	0.000582114	0.000205299	0.000172825	0.000920406	0.0010736
9	P02649	APOE_HUMAN	Apolipoprotein E (Apo-E)	0.0028691	0.00251926	0.00274534	0.00229616	0.00225809	0.00294029	0.00219088	0.00335391	0.00220233	0.0035555	0.00163113	0.00388724	0.00668641	0.00252324	0.00328035	0.00289355	0.003929	0.00358265	0.00356003	0.00702082	0.00559197	0.000742095	0.0017573	0.00485372	0.00330195	0.00316703	0.00265403	0.00299713	0.00341055	0.00243277	0.0290633	0.00514348	0.00406081	0.00345305
12	P02763	A1AG1_HUMAN	Alpha-1-acid glycoprotein 1 (AGP 1) (Orosomucoid-1) (OMD 1)	0.0284365	0.0312991	0.0500941	0.0233879	0.0169991	0.0235122	0.0388408	0.0523459	0.0124005	0.0362728	0.0212145	0.0375625	0.0377872	0.0394808	0.0299	0.0481871	0.0601783	0.0549751	0.0529	0.0446265	0.0327068	0.0356975	0.110041	0.0549636	0.0526767	0.109352	0.0492004	0.0415911	0.0555101	0.0385472	0.0287391	0.0287907	0.0328479	0.0487993
9	P02748	CO9_HUMAN	Complement component C9 [Cleaved into: Complement component C9a; Complement component C9b]	0.00249583	0.00302345	0.00216067	0.00282306	0.00246011	0.00298665	0.0017083	0.00227631	0.00283187	0.00295971	0.00148665	0.0021132	0.00185214	0.00105718	0.00254405	0.00532504	0.00370336	0.00598661	0.00183672	0.00183007	0.00330995	0.00280073	0.00592042	0.00454382	0.00575674	0.00619971	0.00609995	0.00371994	0.00355161	0.00258436	0.00169198	0.00294572	0.00330946	0.00428472
3	P02750	A2GL_HUMAN	Leucine-rich alpha-2-glycoprotein (LRG)	0.00132325	0.00196434	0.00259011	0.00251243	0.0027771	0.00340304	0.0014913	0.00145445	0.00327652	0.00118516	0.0029685	0.00245283	0.00175039	0.00224149	0.0030629	0.00285763	0.00258832	0.0046859	0.00341936	0.00185861	0.00493754	0.00198581	0.0108039	0.00226591	0.00265732	0.0050681	0.00227342	0.00380656	0.00364173	0.00334646	0.00323784	0.00293401	0.00116322	0.00366184
2	P05156	CFAI_HUMAN	Complement factor I (EC 3.4.21.45) (C3B/C4B inactivator) [Cleaved into: Complement factor I heavy chain; Complement factor I light chain]	0.000611732	0.000858757	0.000959974	0.000212332	0.000680447	0.000681204	0.000477917	0.000743317	2.47322e-05	0.000495275	0.000831011	0.000508006	0.000749916	0.000388295	0.000740983	0.000917002	0.000154117	0.00110461	0.00112278	0.000629353	0.000920988	0.00131049	0.00136287	0.000953719	0.00112802	0.00119639	0.00144857	0.00121995	0.000962531	0.000916753	7.29934e-05	0.000772223	0.000252761	0.00131057
5	Q06033	ITIH3_HUMAN	Inter-alpha-trypsin inhibitor heavy chain H3 (ITI heavy chain H3) (ITI-HC3) (Inter-alpha-inhibitor heavy chain 3) (Serum-derived hyaluronan-associated protein) (SHAP)	0.000965743	0.000953361	0.000488219	0.000967977	0.000735945	0.0022052	0.00084107	0.00124133	0.0010714	0.000960904	0.00121507	0.00164543	0.00190696	0.000709589	0.00117321	0.000882912	0.001356	0.00239128	0.0019135	0.00221494	0.00157192	0.000942803	0.00158408	0.00132012	0.00170739	0.00139223	0.00322482	0.0014291	0.00233746	0.00200271	0.00174121	0.00186133	0.00181561	0.00161059
3	P0C0L5	CO4B_HUMAN	Complement C4-B (Basic complement C4) (C3 and PZP-like alpha-2-macroglobulin domain-containing protein 3) [Cleaved into: Complement C4 beta chain; Complement C4-B alpha chain; C4a anaphylatoxin; C4b-B; C4d-B; Complement C4 gamma chain]	0.00102995	0.00184049	0.00119689	0.000191474	0.000908117	0.000619327	0.00159412	0.000822452	0.000620829	0.00124538	0.000778691	0.000829003	0.000877426	0.00114497	0.00157045	0.00182039	0.00149463	0.00159037	0.00171969	0.00159529	0.00145473	0.00103712	0.00145478	0.00142911	0.00174084	0.00120602	0.00215797	0.00116781	0.00112761	0.00187222	0.000676809	0.00104455	0.00242197	0.00096484
9	P01031	CO5_HUMAN	Complement C5 (C3 and PZP-like alpha-2-macroglobulin domain-containing protein 4) [Cleaved into: Complement C5 beta chain; Complement C5 alpha chain; C5a anaphylatoxin; Complement C5 alpha' chain]	0.00425448	0.00740229	0.00595757	0.00326923	0.00762128	0.00247219	0.0067705	0.00501327	0.00390108	0.00540336	0.0062683	0.00201986	0.0026074	0.00157614	0.00434952	0.00778414	0.00286395	0.00783204	0.00818325	0.00920662	0.00798099	0.00707949	0.0082097	0.00599717	0.00901956	0.00633091	0.0098136	0.00194123	0.00652569	0.00907191	0.00761328	0.0028278	0.00946978	0.0106201
13	P00751	CFAB_HUMAN	Complement factor B (EC 3.4.21.47) (C3/C5 convertase) (Glycine-rich beta glycoprotein) (GBG) (PBF2) (Properdin factor B) [Cleaved into: Complement factor B Ba fragment; Complement factor B Bb fragment]	0.00782435	0.0121075	0.0110455	0.009905	0.00708289	0.014122	0.00632717	0.00969737	0.00770588	0.00541832	0.00768988	0.010417	0.0101215	0.0117368	0.00979597	0.0118491	0.00881943	0.0164599	0.0162036	0.0131226	0.0138913	0.0131568	0.0221695	0.0118784	0.0126029	0.0114585	0.0185995	0.0103253	0.0146756	0.0120802	0.0125576	0.0105814	0.0086343	0.0139672
10	P01011	AACT_HUMAN	Alpha-1-antichymotrypsin (ACT) (Cell growth-inhibiting gene 24/25 protein) (Serpin A3) [Cleaved into: Alpha-1-antichymotrypsin His-Pro-less]	0.0297634	0.026489	0.0215311	0.0326797	0.0193387	0.0240445	0.0230997	0.0211361	0.0171625	0.0316969	0.0236142	0.031168	0.0256231	0.0147571	0.0216254	0.0325391	0.029355	0.0471632	0.027509	0.0307281	0.0242732	0.0519642	0.0569967	0.0328969	0.0433053	0.031193	0.0379863	0.0383671	0.0360636	0.0303048	0.0424304	0.0164383	0.0313494	0.0317722
2	P0C0L4	CO4A_HUMAN	Complement C4-A (Acidic complement C4) (C3 and PZP-like alpha-2-macroglobulin domain-containing protein 2) [Cleaved into: Complement C4 beta chain; Complement C4-A alpha chain; C4a anaphylatoxin; C4b-A; C4d-A; Complement C4 gamma chain]	0.000899188	0.0014063	0.00105603	0.000620909	4.65627e-05	0.000337499	0.000854768	0.000523981	0.000284287	0.000479218	0.000320197	0.000450923	0.000771088	0.00090361	0.00102476	0.00147913	0.000769995	0.00103541	0.00114014	0.00100702	0.00117354	0.000646779	0.00107705	0.000629181	0.00124446	0.000680773	0.00138583	0.000732991	3.95673e-05	0.00132747	0.00011886	0.000632473	0.000932021	0.000716289
10	P05155	IC1_HUMAN	Plasma protease C1 inhibitor (C1 Inh) (C1Inh) (C1 esterase inhibitor) (C1-inhibiting factor) (Serpin G1)	0.0254352	0.0214924	0.0239435	0.0240532	0.019413	0.0229321	0.0220631	0.0115958	0.0110569	0.0214844	0.0193682	0.0201043	0.0195453	0.0178016	0.0227778	0.0186098	0.0219696	0.0323891	0.0309581	0.0306947	0.0327105	0.0240803	0.0215463	0.0218962	0.0261164	0.0212072	0.0306641	0.0286657	0.0225265	0.0275475	0.0315251	0.0313105	0.0234902	0.0292352
4	P10643	CO7_HUMAN	Complement component C7	0.00272241	0.000125658	0.00251546	0.000172862	0.00206984	0.000788375	0.00194801	0.00178744	0.00257086	0.00147421	0.00209173	0.00220104	0.00292401	0.00165171	0.00209897	0.00186843	0.0032446	0.00281301	0.00210405	0.00299896	0.00157691	0.00365397	0.000744927	0.00258722	0.00269155	0.0029746	0.000608214	0.00243714	0.00181307	0.00318974	0.0001993	0.00254528	0.0034929	0.00308603
2	P05546	HEP2_HUMAN	Heparin cofactor 2 (Heparin cofactor II) (HC-II) (Protease inhibitor leuserpin-2) (HLS2) (Serpin D1)	0.00167651	0.00211743	0.00244881	0.00288505	0.00246264	0.000996751	0.00276765	0.00375824	0.00162215	0.0014296	0.00230688	0.00250245	0.0022374	0.000845315	0.00268341	0.00330338	0.00208088	0.00345548	0.00319013	0.00418709	0.00350772	0.00406711	0.00240581	0.00197574	0.00269769	0.00255734	0.00396879	0.00247193	0.00243735	0.00285766	0.0013417	0.00400111	0.00354477	0.00251036
4	P06681	CO2_HUMAN	Complement C2 (EC 3.4.21.43) (C3/C5 convertase) [Cleaved into: Complement C2b fragment; Complement C2a fragment]	0.000829564	0.000792456	0.000867218	0.000699391	0.000733144	0.000910866	0.000684907	0.000578989	0.000768937	0.000464266	0.000395295	0.000782319	0.000279922	0.000921894	0.000898837	0.000998661	0.00103849	0.000466327	0.000707976	0.000426119	0.000879214	0.00144135	0.000934337	0.000956826	0.000649276	0.000261432	0.001538	0.000897324	0.001045	0.00106282	0.000906955	0.000885327	0.000692734	0.00061738
4	P07357	CO8A_HUMAN	Complement component C8 alpha chain (Complement component 8 subunit alpha)	0.00195328	0.00172775	0.00174739	0.00205535	0.00195738	0.00027199	0.002537	0.00207522	0.00183407	0.00166527	0.000198315	0.000905066	0.00204708	0.00070093	0.00163279	0.00232085	0.00141222	0.00215738	0.00230477	0.0018625	0.00178376	0.00231202	0.00228286	0.00234449	0.00244396	0.00160132	0.00288076	0.00201899	0.00225202	0.00190804	0.000449543	0.00251911	0.00204609	0.00203055
5	P09871	C1S_HUMAN	Complement C1s subcomponent (EC 3.4.21.42) (C1 esterase) (Complement component 1 subcomponent s) [Cleaved into: Complement C1s subcomponent heavy chain; Complement C1s subcomponent light chain]	0.000964752	0.00101601	0.00111009	0.00136113	0.00116766	0.00115238	0.000947668	0.000973107	0.000658689	0.000897258	0.000795977	0.000727668	0.00116819	0.000649425	0.00133103	0.00106581	0.00104089	0.00148141	0.00141791	0.00115938	0.00137864	0.00130746	0.000938574	0.00111095	0.00105658	0.00146029	0.000999025	0.00137974	0.00105119	0.00180091	0.00112584	0.00180697	0.000891388	0.00109697
5	P07360	CO8G_HUMAN	Complement component C8 gamma chain	0.00233669	0.0021979	0.00174442	0.00154427	0.00185894	0.00217208	0.00304433	0.00264567	0.00237524	0.00205261	0.00141139	0.00229533	0.00123631	0.000897325	0.00243107	0.00268604	0.00258022	0.00303602	0.00326614	0.00228208	0.00260463	0.00306962	0.00280622	0.00231668	0.00274828	0.00215797	0.00335379	0.00264431	0.00364811	0.0017784	0.00146444	0.00207659	0.00304989	0.00173741
13	P08603	CFAH_HUMAN	Complement factor H (H factor 1)	0.0120069	0.0185904	0.0191679	0.0226803	0.0194384	0.0177113	0.0181751	0.0211268	0.0158423	0.0182997	0.0125027	0.0179341	0.014736	0.0200207	0.0211896	0.0246227	0.0196815	0.0237654	0.0221381	0.0224681	0.0295035	0.0253257	0.0216951	0.0211557	0.0198618	0.0203975	0.0238997	0.0211807	0.0215785	0.0193838	0.017477	0.0157236	0.0246287	0.0223131
13	P00450	CERU_HUMAN	Ceruloplasmin (EC 1.16.3.1) (Ferroxidase)	0.0411705	0.0222139	0.0358854	0.0445251	0.0568213	0.0406566	0.0363329	0.057822	0.0758107	0.0405557	0.0740956	0.0336116	0.0423535	0.0687643	0.0484487	0.043136	0.0668905	0.0563493	0.0666344	0.0263594	0.0456688	0.0623637	0.0698053	0.0656792	0.0484544	0.0476216	0.056787	0.0536974	0.0545853	0.063851	0.0579562	0.0582162	0.0536956	0.0602473
3	P02747	C1QC_HUMAN	Complement C1q subcomponent subunit C	0.00146733	0.00165413	0.00154047	0.00219068	0.00173842	0.00142736	0.00199521	0.0015246	0.00144408	0.00217556	0.00130742	0.0025855	0.0004787	0.00182195	0.00179498	0.00168984	0.00260111	0.00173116	0.00155239	0.00170379	0.00163198	0.00253776	0.00160522	0.00276533	0.00185854	0.0022569	0.00204167	0.000574707	0.00198955	0.00215277	0.00264479	0.00191935	0.00231988	0.00184506
3	P22792	CPN2_HUMAN	Carboxypeptidase N subunit 2 (Carboxypeptidase N 83 kDa chain) (Carboxypeptidase N large subunit) (Carboxypeptidase N polypeptide 2) (Carboxypeptidase N regulatory subunit)	0.000880279	0.00102191	0.00067485	0.00136111	0.00100301	0.00073265	0.000837067	0.000667951	0.000993234	0.000923649	0.000413348	0.000886098	0.00109214	0.000159966	0.00156171	0.000739669	0.00120688	0.000620477	0.0013098	0.000104188	0.00110907	0.000119626	0.000669631	0.000118358	0.0014234	0.00107604	0.00106279	0.000592124	0.00136337	0.00171743	0.00140175	0.001864	0.00165351	0.00114301
14	P01024	CO3_HUMAN	Complement C3 (C3 and PZP-like alpha-2-macroglobulin domain-containing protein 1) [Cleaved into: Complement C3 beta chain; C3-beta-c (C3bc); Complement C3 alpha chain; C3a anaphylatoxin; Acylation stimulating protein (ASP) (C3adesArg); Complement C3b alpha' chain; Complement C3c alpha' chain fragment 1; Complement C3dg fragment; Complement C3g fragment; Complement C3d fragment; Complement C3f fra…	0.0811466	0.110628	0.115651	0.114159	0.102043	0.103604	0.108025	0.127269	0.0908448	0.0925915	0.103885	0.090997	0.0875558	0.0724238	0.0989359	0.113927	0.128264	0.107116	0.117735	0.115707	0.142039	0.114391	0.126868	0.115147	0.0901816	0.108612	0.130212	0.103776	0.111996	0.11216	0.10608	0.108555	0.138118	0.112237
3	P02743	SAMP_HUMAN	Serum amyloid P-component (SAP) (9.5S alpha-1-glycoprotein) [Cleaved into: Serum amyloid P-component(1-203)]	0.000135999	0.000352948	0.00041786	0.000237797	0.000287728	0.000116573	0.000315408	0.00029769	0.000153304	0.000194728	0.000384874	0.000346668	0.000269685	0.000264531	0.000336409	0.000378117	0.000104509	0.000507832	0.000119722	0.000364913	0.00035473	0.00010346	0.000400302	0.000252729	0.000432707	0.000465673	0.00061254	0.000362651	0.00030854	0.000439962	5.80316e-05	0.000266247	0.000150643	0.000114783
9	P19652	A1AG2_HUMAN	Alpha-1-acid glycoprotein 2 (AGP 2) (Orosomucoid-2) (OMD 2)	0.0254532	0.0210026	0.0255401	0.0178891	0.0156815	0.0239278	0.028695	0.0149987	0.0107786	0.020912	0.0128893	0.0117879	0.0237886	0.015803	0.0355196	0.0273957	0.0200424	0.0292536	0.00992845	0.0120136	0.0192792	0.019061	0.0339112	0.0283222	0.0168024	0.0301833	0.0193764	0.0216444	0.0266036	0.0214121	0.0199103	0.0193711	0.0128109	0.0227193
2	P05452	TETN_HUMAN	Tetranectin (TN) (C-type lectin domain family 3 member B) (Plasminogen kringle 4-binding protein)	0.000107585	0.000151445	0.000176697	0.000420005	0.0001675	0.000123878	4.89081e-05	1.2843e-05	0.000244405	0.000360466	0.00011722	0.000232138	1.59408e-05	8.19e-05	0.00021034	0.000106828	2.20043e-05	9.67844e-05	0.000242691	0.000169447	1.76179e-05	0.000190668	0.000122278	0.000394516	0.000159044	0.000111942	0.000227608	2.86794e-05	0.000395708	0.000289069	0.000214488	7.72323e-05	0.000237519	0.000283295
11	P01008	ANT3_HUMAN	Antithrombin-III (ATIII) (Serpin C1)	0.00714189	0.0043625	0.00363587	0.0057456	0.00379958	0.00798828	0.00602594	0.00430144	0.00406613	0.00551243	0.00350376	0.00563351	0.00605385	0.00648885	0.00283504	0.00398565	0.00470771	0.00796269	0.00578943	0.00453651	0.00480375	0.0084748	0.00309068	0.00724752	0.00626338	0.00532167	0.00388917	0.00694978	0.00543158	0.00413967	0.00600775	0.00871281	0.0034634	0.00510179
2	P01871	IGHM_HUMAN	Immunoglobulin heavy constant mu (Ig mu chain C region) (Ig mu chain C region BOT) (Ig mu chain C region GAL) (Ig mu chain C region OU)	0.00105535	5.86554e-05	7.1066e-05	0.000251479	0.000524662	0.000237335	0.000621972	0.000108922	0.000112965	0.000210507	0.000346948	0.00185634	0.00100349	0.00324901	2.27458e-05	0.00041969	0.000564382	0.000126379	0.000105768	3.70955e-05	0.000207079	0.000156939	0.00121014	0.000406554	0.000197083	0.000604211	0.000221748	3.14887e-05	0.000752979	0.000229143	0.000464292	0.000311403	0.00290755	0.00111573
10	P10909	CLUS_HUMAN	Clusterin (Aging-associated gene 4 protein) (Apolipoprotein J) (Apo-J) (Complement cytolysis inhibitor) (CLI) (Complement-associated protein SP-40,40) (Ku70-binding protein 1) (NA1/NA2) (Sulfated glycoprotein 2) (SGP-2) (Testosterone-repressed prostate message 2) (TRPM-2) [Cleaved into: Clusterin beta chain (ApoJalpha) (Complement cytolysis inhibitor a chain); Clusterin alpha chain (ApoJbeta) (Co…	0.00474337	0.00501277	0.00410453	0.00528794	0.00481144	0.00319756	0.00302237	0.00419611	0.00492094	0.00472503	0.005305	0.00554447	0.00559574	0.00319842	0.00530198	0.00441337	0.00404559	0.00420803	0.00670751	0.00666018	0.00512317	0.00357911	0.00163192	0.00569403	0.00706344	0.00393836	0.00604505	0.00477947	0.00363903	0.00588012	0.00303364	0.00693905	0.00665902	0.00412714
9	P00736	C1R_HUMAN	Complement C1r subcomponent (EC 3.4.21.41) (Complement component 1 subcomponent r) [Cleaved into: Complement C1r subcomponent heavy chain; Complement C1r subcomponent light chain]	0.00571911	0.00729361	0.00749403	0.00797336	0.00787985	0.00753995	0.0080146	0.0073116	0.00622134	0.00643955	0.00554979	0.00518523	0.00739172	0.00390642	0.008166	0.00687697	0.00786208	0.00624035	0.00793339	0.00737656	0.00724634	0.00944661	0.00662429	0.00712793	0.00820437	0.00466169	0.00911378	0.0100713	0.0066972	0.00864915	0.00761881	0.00365684	0.00753445	0.00695296
5	P02746	C1QB_HUMAN	Complement C1q subcomponent subunit B	0.00441469	0.00392484	0.00453664	0.00423927	0.00518041	0.00318079	0.00623166	0.00468246	0.00458338	0.00567837	0.00426099	0.00539792	0.00554095	0.00306273	0.00528826	0.00556811	0.00506428	0.00368092	0.00423639	0.00519153	0.00494421	0.00704953	0.00408532	0.00526392	0.0050476	0.00397967	0.00557878	0.00530385	0.00535734	0.00556309	0.00585071	0.00412943	0.00559325	0.00432564
11	P01042	KNG1_HUMAN	Kininogen-1 (Alpha-2-thiol proteinase inhibitor) (Fitzgerald factor) (High molecular weight kininogen) (HMWK) (Williams-Fitzgerald-Flaujeac factor) [Cleaved into: Kininogen-1 heavy chain; T-kinin (Ile-Ser-Bradykinin); Bradykinin (Kallidin I); Lysyl-bradykinin (Kallidin II); Kininogen-1 light chain; Low molecular weight growth-promoting factor]	0.0077186	0.00838107	0.00933025	0.0120055	0.0129061	0.0099046	0.0115109	0.0139339	0.0158881	0.0088516	0.0157689	0.0119004	0.0115473	0.0110469	0.011699	0.0100066	0.0104466	0.00967583	0.0133293	0.0205576	0.0124733	0.0101947	0.00933363	0.0123161	0.0112324	0.00854459	0.0140598	0.0114511	0.00993124	0.00971098	0.0101427	0.010685	0.0186591	0.0139658
11	P00734	THRB_HUMAN	Prothrombin (EC 3.4.21.5) (Coagulation factor II) [Cleaved into: Activation peptide fragment 1; Activation peptide fragment 2; Thrombin light chain; Thrombin heavy chain]	0.0147801	0.0106981	0.0128005	0.0160995	0.0124427	0.0129736	0.0181838	0.0121286	0.013371	0.0155128	0.0153525	0.0138025	0.0112548	0.0152252	0.0138582	0.013545	0.0161145	0.0155138	0.0125009	0.0152535	0.0167928	0.0139792	0.0113451	0.0124817	0.0152399	0.0173511	0.0135151	0.0154398	0.0126855	0.0147747	0.0120512	0.0136314	0.0173949	0.01212
13	P04217	A1BG_HUMAN	Alpha-1B-glycoprotein (Alpha-1-B glycoprotein)	0.0265704	0.0249259	0.0245602	0.0324151	0.0179261	0.0255508	0.0280341	0.0277049	0.0294091	0.0284168	0.0333453	0.019932	0.0243305	0.0327695	0.0306614	0.0297344	0.0323933	0.02456	0.0222257	0.0242652	0.0295323	0.0317042	0.0306023	0.0257429	0.0255277	0.0189286	0.0308578	0.0248186	0.0314034	0.0282429	0.0319711	0.0267761	0.0297528	0.0241137
10	P01023	A2MG_HUMAN	Alpha-2-macroglobulin (Alpha-2-M) (C3 and PZP-like alpha-2-macroglobulin domain-containing protein 5)	0.15951	0.113624	0.0918817	0.098663	0.0990617	0.17236	0.111002	0.0911547	0.164754	0.153754	0.10726	0.148197	0.122201	0.144144	0.0645719	0.092095	0.149602	0.108064	0.109225	0.112333	0.0984684	0.118913	0.0949163	0.158615	0.168724	0.137081	0.12216	0.134415	0.137441	0.16346	0.156318	0.0973421	0.106902	0.156212
5	P13671	CO6_HUMAN	Complement component C6	0.00283082	0.00219017	0.00229094	0.00306366	0.00270659	0.00270616	0.000240926	0.00232783	0.00030741	0.00176915	0.00185586	0.000322564	0.00316033	0.00212939	0.00273905	0.000905978	0.00246608	0.00251012	0.00252764	0.000615979	0.00255948	0.000311033	0.00204945	0.00274549	0.0032371	0.00209531	0.000689288	0.00192255	0.00223613	0.00239035	0.00260769	0.000770459	0.00307792	0.00165141
15	P00747	PLMN_HUMAN	Plasminogen (EC 3.4.21.7) [Cleaved into: Plasmin heavy chain A; Activation peptide; Angiostatin; Plasmin heavy chain A, short form; Plasmin light chain B]	0.0264647	0.0262051	0.0289857	0.034333	0.0321413	0.0286066	0.0349905	0.0406892	0.0293694	0.032968	0.0465862	0.0349801	0.0242988	0.0187786	0.035394	0.0255197	0.0331325	0.0288523	0.0306722	0.0476937	0.0370937	0.0410832	0.0241851	0.0310942	0.0374885	0.0226744	0.0327543	0.0289409	0.0325359	0.030482	0.0218739	0.0373591	0.0480596	0.0242533
3	P29622	KAIN_HUMAN	Kallistatin (Kallikrein inhibitor) (Peptidase inhibitor 4) (PI-4) (Serpin A4)	0.00010964	0.000249988	5.51295e-05	8.88674e-05	3.28273e-05	5.63105e-05	0.0001723	0.000250084	7.95135e-05	0.000253773	0.000242664	9.35927e-05	0.000366374	0.000229036	0.000136483	0.000146525	0.00013878	0.000239191	0.000275018	0.000338057	0.000115038	4.86651e-05	0.000238048	0.000104476	5.19316e-05	3.77131e-05	0.00018667	0.000228053	0.000129793	0.000141503	7.21316e-05	8.59612e-05	7.87161e-05	0.000364688
11	P06727	APOA4_HUMAN	Apolipoprotein A-IV (Apo-AIV) (ApoA-IV) (Apolipoprotein A4)	0.00901157	0.00785774	0.0103198	0.0109761	0.0101885	0.00777973	0.00923957	0.00709487	0.00593694	0.00966211	0.00433145	0.0058566	0.0134843	0.0036064	0.00788146	0.00515858	0.00564963	0.00851931	0.00677198	0.0107149	0.01047	0.00940879	0.00187036	0.00748084	0.00807207	0.00788939	0.0122445	0.00763974	0.0071092	0.00429813	0.00831396	0.0119269	0.00757458	0.0202418
2	P07358	CO8B_HUMAN	Complement component C8 beta chain (Complement component 8 subunit beta)	0.000351342	0.000425341	0.000418995	0.000459554	0.000493334	0.000474297	0.000693129	0.00055126	0.000595367	0.000135572	0.000403264	0.000515079	0.000316386	0.000206681	0.000528977	0.000668435	0.000453309	0.000595546	0.000600674	0.000427295	0.000491642	0.000255721	0.000519467	0.000471262	0.000530818	0.00027501	0.000647285	0.000518655	0.000629412	0.00053918	0.000278289	0.000425442	2.57767e-05	0.0004172
4	P36955	PEDF_HUMAN	Pigment epithelium-derived factor (PEDF) (Cell proliferation-inducing gene 35 protein) (EPC-1) (Serpin F1)	0.00181762	0.00250463	0.00258457	0.0023725	0.00276063	0.00239999	0.00328023	0.00294208	0.00067232	0.00252922	0.0014931	0.00144779	0.00184866	0.00228399	0.00206546	0.00351766	0.00256878	0.00205761	0.00178048	0.00236738	0.00276436	0.0027176	0.00156391	0.00209505	0.0021504	0.00173618	0.00232565	0.00160659	0.00215562	0.00207566	0.00203726	0.00172992	0.00269083	0.00333037
6	Q14624	ITIH4_HUMAN	Inter-alpha-trypsin inhibitor heavy chain H4 (ITI heavy chain H4) (ITI-HC4) (Inter-alpha-inhibitor heavy chain 4) (Inter-alpha-trypsin inhibitor family heavy chain-related protein) (IHRP) (Plasma kallikrein sensitive glycoprotein 120) (Gp120) (PK-120) [Cleaved into: 70 kDa inter-alpha-trypsin inhibitor heavy chain H4; 35 kDa inter-alpha-trypsin inhibitor heavy chain H4]	0.00660803	0.00499039	0.00503405	0.00618694	0.00703516	0.00613183	0.00664494	0.00681087	0.00629251	0.00580171	0.0083371	0.00419748	0.00619584	0.00575287	0.00710349	0.00732804	0.00704539	0.00752782	0.00641834	0.00595579	0.00660309	0.00826264	0.00567157	0.00560545	0.00630898	0.00449222	0.00798489	0.00427219	0.00682317	0.00607515	0.00328988	0.00459879	0.00708852	0.00589673
14	P04196	HRG_HUMAN	Histidine-rich glycoprotein (Histidine-proline-rich glycoprotein) (HPRG)	0.0226915	0.0206919	0.0187189	0.0168075	0.00814367	0.0134084	0.0112121	0.0117455	0.0072338	0.0116867	0.00810502	0.0108456	0.0176789	0.00839686	0.0139064	0.0108158	0.011211	0.0156299	0.0159531	0.019231	0.0127855	0.0164711	0.0114277	0.0110149	0.00943041	0.00956551	0.0140358	0.0166271	0.0146569	0.0089366	0.00920372	0.018767	0.0109854	0.0170709
9	P02760	AMBP_HUMAN	Protein AMBP [Cleaved into: Alpha-1-microglobulin (Protein HC) (Alpha-1 microglycoprotein) (Complex-forming glycoprotein heterogeneous in charge); Inter-alpha-trypsin inhibitor light chain (ITI-LC) (Bikunin) (EDC1) (HI-30) (Uronic-acid-rich protein); Trypstatin]	0.00297583	0.00550612	0.00261731	0.00385684	0.00336211	0.00368537	0.00408136	0.0014488	0.00305759	0.0037033	0.00374176	0.00493291	0.00336015	0.00206546	0.00293183	0.00343427	0.00213781	0.00266948	0.0016107	0.00349957	0.00321672	0.00146161	0.00274016	0.00344812	0.00413336	0.0046643	0.00491127	0.00320313	0.00277352	0.00272031	0.0039853	0.00549904	0.00556928	0.00434845
5	P13645	K1C10_HUMAN	Keratin, type I cytoskeletal 10 (Cytokeratin-10) (CK-10) (Keratin-10) (K10)	0.000676143	0.00153146	0.00124409	0.000828677	0.000931988	0.00116686	0.000389298	0.000606876	0.000655751	0.00115752	0.00059075	0.000617478	0.00059528	0.000461065	0.000476017	0.000422018	0.00133792	0.000893725	0.000626435	0.000330143	0.000729818	4.04882e-05	0.000393224	0.000612483	0.00125208	0.00158123	0.000710636	0.000374328	0.00045884	0.000976709	0.0017045	0.000904664	0.000709546	0.00116517
13	P02749	APOH_HUMAN	Beta-2-glycoprotein 1 (APC inhibitor) (Activated protein C-binding protein) (Anticardiolipin cofactor) (Apolipoprotein H) (Apo-H) (Beta-2-glycoprotein I) (B2GPI) (Beta(2)GPI)	0.0230812	0.0317546	0.0209477	0.00763983	0.0267589	0.0122684	0.0273632	0.0272381	0.0129481	0.0279648	0.0165319	0.027183	0.0244892	0.0313505	0.0291934	0.0304595	0.0216983	0.0237528	0.0335286	0.0177614	0.0338771	0.0324793	0.0140863	0.0215079	0.028448	0.024018	0.0132357	0.00974863	0.0251124	0.023089	0.0116017	0.0325871	0.0143361	0.00111787
2	P02775	CXCL7_HUMAN	Platelet basic protein (PBP) (C-X-C motif chemokine 7) (Leukocyte-derived growth factor) (LDGF) (Macrophage-derived growth factor) (MDGF) (Small-inducible cytokine B7) [Cleaved into: Connective tissue-activating peptide III (CTAP-III) (LA-PF4) (Low-affinity platelet factor IV); TC-2; Connective tissue-activating peptide III(1-81) (CTAP-III(1-81)); Beta-thromboglobulin (Beta-TG); Neutrophil-activa…	0.00495567	0.00370454	0.00545978	0.00403449	0.00562965	0.00568321	0.00601996	0.00548508	0.00885951	0.0081219	0.00381183	0.00896527	0.00499409	0.00624897	0.0086117	0.00498537	0.00684893	0.00424364	0.00610451	0.00429527	0.00759977	0.00476101	0.00694734	0.00386946	0.00578069	0.00451566	0.0070665	0.00539848	0.00538804	0.00585291	0.00469396	0.00416194	0.0054764	0.00549522
9	P06396	GELS_HUMAN	Gelsolin (AGEL) (Actin-depolymerizing factor) (ADF) (Brevin)	0.00393787	0.00438965	0.0031882	0.004194	0.00127523	0.00374977	0.00533723	0.00281966	0.00417966	0.00479066	0.00297468	0.00426397	0.0044154	0.00168972	0.00385263	0.0027246	0.00346317	0.00312327	0.00379612	0.0034801	0.00407087	0.00331644	0.0016175	0.00381316	0.00318746	0.00360348	0.00335846	0.00413169	0.00349861	0.00428404	0.00362585	0.00305019	0.00425603	0.00410398
3	Q96PD5	PGRP2_HUMAN	N-acetylmuramoyl-L-alanine amidase (EC 3.5.1.28) (Peptidoglycan recognition protein 2) (Peptidoglycan recognition protein long) (PGRP-L)	0.00949628	0.00861977	0.00898068	0.0101619	0.00603798	0.00622874	0.00928279	0.00378613	0.00451652	0.00833478	0.00543925	0.00883321	0.00891312	0.00266538	0.00715147	0.00736774	0.00634735	0.00664979	0.00700698	0.00976199	0.00610125	0.00884717	0.00197447	0.00676506	0.00724483	0.00469654	0.00673539	0.00809806	0.00686949	0.00773908	0.00851582	0.00814956	0.0064778	0.00836669
3	P00748	FA12_HUMAN	Coagulation factor XII (EC 3.4.21.38) (Hageman factor) (HAF) [Cleaved into: Coagulation factor XIIa heavy chain; Beta-factor XIIa part 1; Coagulation factor XIIa light chain (Beta-factor XIIa part 2)]	0.000266634	0.000181599	0.000287472	0.000562598	0.000581624	0.000416801	0.000161353	0.000480897	0.00047718	0.000453156	0.000531866	0.000685736	0.000533645	0.00014189	0.000387534	0.000236462	0.000215265	0.000303342	0.00017999	0.000615007	0.000268382	0.000624557	0.000353299	0.000468208	0.000337049	0.000301151	0.000406993	0.000230351	0.000466545	0.000314895	0.000627842	0.000478159	0.000462	0.000444683
2	P02656	APOC3_HUMAN	Apolipoprotein C-III (Apo-CIII) (ApoC-III) (Apolipoprotein C3)	0.0024828	0.00266375	0.00266005	0.00160923	0.00252032	0.00193134	0.00212921	0.00271052	0.00246927	0.00165852	0.00206107	0.00226476	0.00216045	0.00271814	0.00374058	0.00154723	0.00115635	0.00128797	0.00238629	0.00609214	0.00193268	0.000749084	0.000695912	0.00202266	0.00207816	0.00184887	0.0020514	0.00121158	0.00165823	0.000916461	0.00407758	0.00369545	0.00186041	0.00121099
5	P20742	PZP_HUMAN	Pregnancy zone protein (C3 and PZP-like alpha-2-macroglobulin domain-containing protein 6)	0.0225411	0.0121063	0.00898364	0.0114991	0.0132542	0.0191401	0.0125928	0.0186938	0.0208824	0.0170296	0.0259797	0.0168485	0.0179324	0.0169691	0.00971356	0.0109588	0.0182154	0.0132226	0.0136101	0.0122315	0.0104276	0.0165294	0.0113267	0.0192129	0.0195471	0.013407	0.0150281	0.018231	0.0173396	0.0195439	0.0175969	0.00341441	0.0140896	0.0195158
3	P05543	THBG_HUMAN	Thyroxine-binding globulin (Serpin A7) (T4-binding globulin)	0.0003789	0.000276141	0.000243103	3.90091e-05	0.000132825	0.000138248	0.000224762	0.000300755	0.000207329	2.77893e-05	0.000285368	9.68966e-05	0.00021244	0.000221903	0.000201933	0.00027231	0.000152681	0.000252694	0.000101654	0.000136718	8.42907e-05	0.000199509	9.62319e-05	0.000167622	4.05265e-05	0.000156199	0.000182975	0.00028171	0.000268519	0.000178561	0.000184519	0.000302224	5.69509e-05	0.000365789
6	P35858	ALS_HUMAN	Insulin-like growth factor-binding protein complex acid labile subunit (ALS)	0.00171872	0.000812189	0.00113956	0.000899664	0.00203665	0.00122643	0.00167516	0.00149366	0.00198046	0.00115695	0.00149587	0.00166305	0.000939502	0.00226839	0.00152081	0.000755498	0.00110279	0.00147204	0.00106647	0.00137524	0.00110319	0.000693029	0.000759251	0.00156532	0.0012624	0.00186804	0.000840337	0.00168236	0.000990829	0.00118252	0.00175817	0.0019516	0.0012052	0.000278939
11	P02774	VTDB_HUMAN	Vitamin D-binding protein (DBP) (VDB) (Gc protein-derived macrophage activating factor) (Gc-MAF) (GcMAF) (Gc-globulin) (Group-specific component) (Gc) (Vitamin D-binding protein-macrophage activating factor) (DBP-maf)	0.0290316	0.0380943	0.0522921	0.025238	0.0391665	0.0381316	0.0297959	0.0257103	0.0608458	0.0304411	0.0269202	0.0301904	0.0178397	0.0616704	0.043652	0.0327221	0.0329168	0.0363327	0.0399026	0.0314159	0.0294879	0.0188969	0.0432745	0.0293612	0.0191018	0.0249438	0.0262412	0.0190172	0.0338099	0.0344669	0.0281318	0.0330891	0.0234692	0.0349161
3	P08697	A2AP_HUMAN	Alpha-2-antiplasmin (Alpha-2-AP) (Alpha-2-plasmin inhibitor) (Alpha-2-PI) (Serpin F2)	0.000704714	0.00155172	0.000550252	0.000590584	0.00182175	0.00165032	0.000343861	0.000325583	0.000283151	0.00121096	0.00092382	0.000361508	0.001282	0.00079931	0.00115419	0.00115144	0.000461541	0.000695686	0.000342458	0.00107864	0.00128287	0.00144013	0.000760181	0.000739423	0.00116564	0.000963616	0.00167767	0.000288942	0.00040633	0.000924411	0.000684334	0.000218513	0.000444557	0.000459207
13	P04114	APOB_HUMAN	Apolipoprotein B-100 (Apo B-100) [Cleaved into: Apolipoprotein B-48 (Apo B-48)]	0.0171633	0.0188875	0.0222221	0.0207439	0.0116631	0.0107174	0.0159592	0.00844727	0.0129505	0.0230597	0.0126354	0.0183741	0.0226276	0.0067882	0.0127925	0.0224558	0.00799499	0.018337	0.0211271	0.0239458	0.0145022	0.0102332	0.0110727	0.00805674	0.00801058	0.00748078	0.0159683	0.0222226	0.0123017	0.0151969	0.0110707	0.020472	0.0164637	0.0158125
6	P04264	K2C1_HUMAN	Keratin, type II cytoskeletal 1 (67 kDa cytokeratin) (Cytokeratin-1) (CK-1) (Hair alpha protein) (Keratin-1) (K1) (Type-II keratin Kb1)	0.00332655	0.00572205	0.00355182	0.00236606	0.00338054	0.00338308	0.00158175	0.00341462	0.000320299	0.000734029	0.000414004	0.00320534	0.00335755	0.000961722	0.00204697	0.00162527	0.00335487	0.00199735	0.00164029	0.00178871	0.00162837	0.00130615	0.000826786	0.00107485	0.00543621	0.00252588	0.00206001	0.00287777	0.00150407	0.00239362	0.0044791	0.00344045	0.000285052	0.00292317
11	P19827	ITIH1_HUMAN	Inter-alpha-trypsin inhibitor heavy chain H1 (ITI heavy chain H1) (ITI-HC1) (Inter-alpha-inhibitor heavy chain 1) (Inter-alpha-trypsin inhibitor complex component III) (Serum-derived hyaluronan-associated protein) (SHAP)	0.0119322	0.0165099	0.0123158	0.016288	0.0130191	0.0152628	0.0127174	0.0115329	0.0151951	0.0145509	0.015857	0.0158365	0.0144374	0.00470441	0.0137574	0.0148233	0.0099741	0.0119066	0.0143295	0.0121609	0.0120605	0.014976	0.00832428	0.0084419	0.0132089	0.0079449	0.0129705	0.0133968	0.0112393	0.0119324	0.0161176	0.0139923	0.0171173	0.0110537
9	P04004	VTNC_HUMAN	Vitronectin (VN) (S-protein) (Serum-spreading factor) (V75) [Cleaved into: Vitronectin V65 subunit; Vitronectin V10 subunit; Somatomedin-B]	0.0123346	0.0127729	0.0121077	0.0182971	0.0236062	0.0152707	0.0153512	0.0233121	0.0203889	0.0143658	0.0177233	0.0195581	0.0102545	0.0125176	0.0198773	0.0195996	0.0122029	0.0118775	0.0117002	0.0216023	0.0152443	0.0215324	0.010994	0.0118092	0.0183533	0.0072397	0.0182822	0.010408	0.0143463	0.0109474	0.0143746	0.00890257	0.0237049	0.0108198
7	P02765	FETUA_HUMAN	Alpha-2-HS-glycoprotein (Alpha-2-Z-globulin) (Ba-alpha-2-glycoprotein) (Fetuin-A) [Cleaved into: Alpha-2-HS-glycoprotein chain A; Alpha-2-HS-glycoprotein chain B]	0.00389885	0.00420788	0.00420212	0.00560217	0.00584653	0.00686949	0.00538945	0.00979541	0.00500252	0.00611395	0.00416399	0.00377987	0.00407468	0.00469507	0.00310634	0.00318821	0.00544012	0.00187315	0.00402409	0.00499484	0.00450559	0.00603998	0.00125197	0.00536694	0.00476091	0.00368367	0.00364425	0.00387885	0.00547124	0.00179696	0.00515811	0.00416119	0.00861103	0.00557937
11	P19823	ITIH2_HUMAN	Inter-alpha-trypsin inhibitor heavy chain H2 (ITI heavy chain H2) (ITI-HC2) (Inter-alpha-inhibitor heavy chain 2) (Inter-alpha-trypsin inhibitor complex component II) (Serum-derived hyaluronan-associated protein) (SHAP)	0.0292726	0.0323902	0.0272737	0.0322527	0.0256788	0.0326477	0.0313409	0.0229925	0.0313386	0.0193391	0.0407574	0.0265367	0.030739	0.0113505	0.0288539	0.0315782	0.0192561	0.0231226	0.0306277	0.0271733	0.0279211	0.0286291	0.015691	0.019629	0.0255096	0.0143867	0.0236328	0.0254123	0.0226575	0.0248221	0.0347382	0.0317873	0.0282379	0.0217026
2	Q96IY4	CBPB2_HUMAN	Carboxypeptidase B2 (EC 3.4.17.20) (Carboxypeptidase U) (CPU) (Plasma carboxypeptidase B) (pCPB) (Thrombin-activable fibrinolysis inhibitor) (TAFI)	0.000200899	0.000687894	0.00093358	0.00135058	0.000948835	0.000793338	0.000882868	0.000722608	0.000710225	0.000967929	0.000942561	0.00084015	0.000397345	0.00080492	0.000711671	0.000812727	0.000986663	0.000698781	0.00096498	0.000500029	0.00063855	0.000537143	0.000329381	0.000570292	0.00072457	0.000421629	0.00094075	0.000343027	0.000412163	0.000467046	0.000537383	0.000334406	0.00141527	0.000987885
4	P35527	K1C9_HUMAN	Keratin, type I cytoskeletal 9 (Cytokeratin-9) (CK-9) (Keratin-9) (K9)	0.0013066	0.00248585	0.00123436	0.000819716	0.00178591	6.97909e-05	0.000397888	0.00129904	0.000480838	0.00111137	0.00130532	0.000868934	0.00083758	0.000479392	0.000683716	0.000676004	0.000922785	0.000876526	0.000742045	6.96238e-05	0.000709299	3.66247e-05	0.000546248	0.000541689	0.0014523	0.00133096	0.000557102	0.000979626	0.000319575	0.00102513	0.00168796	0.00148484	0.000686777	0.00115307
4	P03952	KLKB1_HUMAN	Plasma kallikrein (EC 3.4.21.34) (Fletcher factor) (Kininogenin) (Plasma prekallikrein) (PKK) [Cleaved into: Plasma kallikrein heavy chain; Plasma kallikrein light chain]	0.000625027	0.00158379	0.00138433	0.00194459	0.00160597	0.000804768	0.00188726	0.000432424	0.00158806	0.00128281	0.0014215	0.00157981	0.00186186	0.00222514	0.00173184	0.00134996	0.000366042	0.00137968	0.0011382	0.00143703	0.000936043	0.00151776	0.000945188	0.000937874	0.0011723	0.000594107	0.00154617	0.00147296	0.000494319	0.00099111	0.0003014	0.00180125	0.00057111	0.00179518
12	P02647	APOA1_HUMAN	Apolipoprotein A-I (Apo-AI) (ApoA-I) (Apolipoprotein A1) [Cleaved into: Proapolipoprotein A-I (ProapoA-I); Truncated apolipoprotein A-I (Apolipoprotein A-I(1-242))]	0.0311452	0.0509706	0.0502351	0.0350095	0.0368924	0.0289857	0.0376164	0.0248226	0.0292447	0.0370984	0.0186207	0.0412153	0.0611095	0.0238753	0.026635	0.0148931	0.0226181	0.0213348	0.0285779	0.042264	0.0238221	0.0199318	0.00706499	0.0249409	0.0197013	0.0300506	0.0243953	0.029248	0.0366302	0.0203862	0.0521062	0.0476	0.0286739	0.0383598
12	P43652	AFAM_HUMAN	Afamin (Alpha-albumin) (Alpha-Alb)	0.00999053	0.0113104	0.00959563	0.0172279	0.0107978	0.00796298	0.00922717	0.00983922	0.00748002	0.00644062	0.00775878	0.00654496	0.00838572	0.00538733	0.00866512	0.00685283	0.00669156	0.00315523	0.00657597	0.0124588	0.00819972	0.0164813	0.00252907	0.00593932	0.0060188	0.00419719	0.00540273	0.00870863	0.00637124	0.00340219	0.00835641	0.00992871	0.0077479	0.00837462
13	P25311	ZA2G_HUMAN	Zinc-alpha-2-glycoprotein (Zn-alpha-2-GP) (Zn-alpha-2-glycoprotein)	0.00418668	0.0100922	0.00939931	0.00745475	0.0129522	0.00550205	0.00714855	0.00599728	0.00665521	0.00601353	0.0055688	0.00338011	0.00534046	0.00446892	0.00855458	0.00845203	0.00778733	0.0046418	0.00714983	0.00646236	0.00549419	0.00418758	0.00319965	0.00612343	0.00463936	0.0024002	0.00453935	0.00409202	0.00529265	0.00691891	0.00619752	0.00394319	0.00663348	0.00548029
2	P35908	K22E_HUMAN	Keratin, type II cytoskeletal 2 epidermal (Cytokeratin-2e) (CK-2e) (Epithelial keratin-2e) (Keratin-2 epidermis) (Keratin-2e) (K2e) (Type-II keratin Kb2)	0.000165296	0.000187833	0.000146809	0.000107701	0.000230413	0.000329335	7.4168e-05	0.000137038	9.27403e-05	0.000213556	6.24585e-05	0.00011125	3.58286e-05	4.24387e-05	0.00010108	6.41874e-05	0.000163587	0.000122929	8.21544e-05	5.47665e-05	4.37991e-05	0.00011322	7.42729e-05	3.42206e-05	0.000158533	0.00021886	0.00014537	8.8053e-05	3.74054e-05	0.000110595	0.000238139	0.000104052	8.7145e-05	0.000112928
2	P80108	PHLD_HUMAN	Phosphatidylinositol-glycan-specific phospholipase D (PI-G PLD) (EC 3.1.4.50) (Glycoprotein phospholipase D) (Glycosyl-phosphatidylinositol-specific phospholipase D) (GPI-PLD) (GPI-specific phospholipase D)	6.74206e-05	0.000504716	0.00041532	0.000155083	3.69836e-05	6.94669e-05	0.000102324	0.000360171	3.97046e-05	0.000241946	0.000574998	0.000227493	0.000196443	0.000312848	0.000192713	1.98305e-05	3.23916e-05	0.000105226	0.000151126	0.000175959	0.000266897	0.000333773	2.35034e-05	0.000196598	6.51082e-05	0.000178081	3.01005e-05	0.000108475	3.44877e-05	0.000493429	0.000319124	5.7357e-05	9.23598e-05	0.00047591
11	P02790	HEMO_HUMAN	Hemopexin (Beta-1B-glycoprotein)	0.152413	0.138431	0.121696	0.155095	0.172839	0.145816	0.141993	0.160235	0.133495	0.133418	0.152903	0.15089	0.1437	0.171543	0.186717	0.164186	0.0725531	0.123464	0.097708	0.0967332	0.124629	0.087519	0.112642	0.108826	0.0995905	0.130519	0.0874293	0.143854	0.0986471	0.106458	0.0682987	0.144427	0.112936	0.072161
2	P02652	APOA2_HUMAN	Apolipoprotein A-II (Apo-AII) (ApoA-II) (Apolipoprotein A2) [Cleaved into: Proapolipoprotein A-II (ProapoA-II); Truncated apolipoprotein A-II (Apolipoprotein A-II(1-76))]	0.00626237	0.00676149	0.0051938	0.00762608	0.00615419	0.00789469	0.0116204	0.00529724	0.00391881	0.00534476	0.00841772	0.00848671	0.013774	0.00365438	0.00261512	0.000169438	0.00288149	0.004007	0.00370268	0.0067174	0.00503423	0.00697087	0.00122438	0.00306727	0.00332201	0.00550747	0.00444107	0.00602	0.00520634	0.00280783	0.00589322	0.00684994	0.0032593	0.00431014
12	P01019	ANGT_HUMAN	Angiotensinogen (Serpin A8) [Cleaved into: Angiotensin-1 (Angiotensin 1-10) (Angiotensin I) (Ang I); Angiotensin-2 (Angiotensin 1-8) (Angiotensin II) (Ang II); Angiotensin-3 (Angiotensin 2-8) (Angiotensin III) (Ang III) (Des-Asp[1]-angiotensin II); Angiotensin-4 (Angiotensin 3-8) (Angiotensin IV) (Ang IV); Angiotensin 1-9; Angiotensin 1-7; Angiotensin 1-5; Angiotensin 1-4]	0.0110625	0.00455635	0.00852216	0.00752299	0.0171515	0.00602773	0.00881058	0.0135993	0.0187069	0.00473839	0.0232979	0.00833288	0.0100184	0.0207788	0.0118488	0.00892945	0.00745861	0.00586929	0.0111647	0.00684435	0.0040197	0.0087489	0.00474679	0.00409041	0.00745339	0.00695331	0.00550905	0.00583208	0.00619877	0.00375516	0.00763212	0.00888136	0.0036387	0.00441157
8	P02766	TTHY_HUMAN	Transthyretin (ATTR) (Prealbumin) (TBPA)	0.00929493	0.0194906	0.0250341	0.0153085	0.0170917	0.0088562	0.0120179	0.00825069	0.0132603	0.0132835	0.0159747	0.0111555	0.014915	0.0110358	0.0155254	0.00944547	0.00772395	0.00660666	0.00812923	0.012482	0.0081486	0.0100413	0.0035364	0.00704802	0.00787687	0.00782033	0.00668002	0.012664	0.00605143	0.00835503	0.00870739	0.00966662	0.00488086	0.00788087
6	P02753	RET4_HUMAN	Retinol-binding protein 4 (Plasma retinol-binding protein) (PRBP) (RBP) [Cleaved into: Plasma retinol-binding protein(1-182); Plasma retinol-binding protein(1-181); Plasma retinol-binding protein(1-179); Plasma retinol-binding protein(1-176)]	0.00490657	0.00540529	0.00579621	0.00502253	0.00667255	0.00285387	0.00590991	0.0045139	0.0056161	0.00425919	0.00741432	0.00503003	0.00445238	0.00322307	0.00450402	0.0040994	0.00262446	0.00255889	0.00356143	0.0061183	0.00301194	0.00186007	0.000520566	0.00165315	0.00294647	0.00335884	0.00319641	0.00507071	0.00183346	0.00294261	0.00160665	0.00480226	0.00159733	0.00264486
5	P02751	FINC_HUMAN	Fibronectin (FN) (Cold-insoluble globulin) (CIG) [Cleaved into: Anastellin; Ugl-Y1; Ugl-Y2; Ugl-Y3]	0.000612332	0.00115427	0.00272978	0.00170858	0.000616525	0.000920853	0.00340008	0.00201146	0.00262705	0.00402175	0.00158128	0.00421726	0.0019672	0.000305453	0.00122871	0.00383237	0.000252667	0.00032132	0.000601447	0.000705154	0.00108992	0.00106995	0.000629854	0.000337746	0.00050246	0.000401894	0.000244508	0.00180092	0.000312136	0.00501909	0.000394825	0.000235613	0.000738151	0.00356685
8	P02787	TRFE_HUMAN	Serotransferrin (Transferrin) (Beta-1 metal-binding globulin) (Siderophilin)	0.00448114	0.00113676	0.00241581	0.0014234	0.00538254	0.00233964	0.00104058	0.00452922	0.00317473	0.00170313	0.00655625	0.00315565	0.00349478	0.0218441	0.00139298	0.00244082	0.00145582	0.000481447	0.0018653	0.000707818	0.000651682	0.000462091	0.00196214	0.000563102	0.002526	0.00134788	0.00122309	0.000525554	0.001317	0.000988114	0.00117636	0.000724783	0.00170777	0.00224515

## Sheet: Selected_peptides
No. of transitions	Protein	Peptide	Label	Precursor MZ	Precursor Charge	RT	Decoy	S190504_C4	S190504_C5_2	S190504_C7	S190504_C8	S190504_C9	S190504_C16	S190504_C21	S190504_C25	S190504_C31	S190504_C37	S190504_C38	S190504_C40	S190504_C45	S190504_C46	S190504_C47	S190504_C49	S190504_C51	S190504_C53	S190504_C28	S190504_C30	S190504_CE54	S190504_CE55	S190504_CE57	S190504_DE55	S190504_D10_2	S190504_D11	S190504_D12	S190504_D13_2	S190504_D15	S190504_D16	S190504_D19	S190504_D20	S190504_D21	S190504_D22	S190504_D23	S190504_D25	S190504_D26	S190504_D27	S190504_D28	S190504_D56	S190504_D58	S190504_DE5
5	sp|P01024|CO3_HUMAN	[CRM]-SGIPIVTSPYQIHFTK		915.991	2	31.8761	FALSE	1.12891e+06	138805	1.88858e+06	2.12811e+06	1.32777e+06	1.85573e+06	1.85417e+06	2.20657e+06	1.56569e+06	1.56267e+06	3.95129e+06	2.01293e+06	2.40761e+06	323192	2.47399e+06	1.46065e+06	1.43611e+06	1.3565e+06	2.9037e+06	1.25508e+06	3.04007e+06	3.10053e+06	1.83383e+06	1.60011e+06	535777	1.88682e+06	2.49251e+06	304834	2.38147e+06	2.45276e+06	2.29296e+06	1.30551e+06	3.5748e+06	1.55652e+06	1.63434e+06	1.70694e+06	2.31861e+06	2.07012e+06	2.15425e+06	2.03052e+06	2.70977e+06	3.10223e+06
5	sp|P01024|CO3_HUMAN	[CRM]-TELRPGETLNVNFLLR		958.023	2	39.1443	FALSE	6284.81	106265	7718.22	15136	9401.96	3017.87	6471.96	11665.9	3632.46	2813.44	6114.67	2888.55	9610.85	384.912	6154.61	32379.4	1877.1	5727.31	11183.6	9019.92	14442.1	4024.3	3063	1753.81	3474.87	2188.55	1363.57	575.595	5882.63	6064.34	6786.42	1359.71	1936.86	2095.59	2757.93	2106.66	1699.99	2208.95	3306.38	4810.57	4873.55	1.26825e+07
5	sp|P01024|CO3_HUMAN	[CRM]-GQGTLSVVTMYHAK		767.888	2	21.8095	FALSE	180797	35693.1	321066	300286	205947	311487	302776	287932	201716	291390	636403	377972	371015	67619.7	408892	255220	260637	213218	455937	219009	402395	404161	373929	246835	99887	341112	416401	58563.2	272250	370515	344658	471.121	528516	326546	222607	337887	374869	310207	396040	385985	436052	416264
5	sp|P01024|CO3_HUMAN	VHQYFNVELIQPGAVK		614.668	3	26.0769	FALSE	10531.6	342.849	21091.9	28695	22095.8	20730.4	21771.7	20451.4	19435.3	16066.9	29819.4	24583.1	22229.7	466.239	22937.7	19803.4	14219.5	342.849	25784.2	17548.5	34215.1	31820.6	16561.4	21828.3	8063.62	23603	29221.9	4662.65	22892	21928.2	24293.4	19150.1	40230.1	25983.4	17615	23181	23131.4	20059	17121.4	23829.6	29903.8	21529.4
5	sp|P01024|CO3_HUMAN	[CRM]-VHQYFNVELIQPGAVK		943.002	2	32.1107	FALSE	402890	27892	654020	772384	507924	495042	454096	678781	444717	400526	1.23481e+06	652277	665336	121975	760067	408494	462454	477175	892645	335561	768682	847966	674933	466513	144727	557465	677558	85807.6	722244	759005	601973	452617	956589	371359	469029	434361	678978	549527	710157	707176	710547	691683
5	sp|P01024|CO3_HUMAN	[CRM]-VTIKPAPETEK		628.348	2	7.85867	FALSE	479.973	233.097	34867.7	26942.3	356.527	26615.2	25986.5	27770.6	21567.6	15615.8	439.319	30107	536.519	6218.79	1201.55	638.82	370.25	9484.1	970.216	18447.1	479.888	205.69	9536.62	628.953	753.211	2385.68	41149.9	7404.85	190.965	1577.67	699.695	1465.13	306.138	438.656	1307.68	259.498	34702.8	150.857	273.162	645.318	3138.96	1048.5
5	sp|P01024|CO3_HUMAN	[CRM]-VSHSEDDC[CAM]LAFK		725.817	2	14.4989	FALSE	38202.8	10400.3	77431.8	74822.1	69907.8	58144.5	49480.1	90311	55521.6	46003.7	165989	84938.2	79071.3	19476.9	114338	58943.2	97377.2	53669.6	102429	50545	95333.7	95289.7	58610.2	47533.9	20161.3	72795.4	70414.1	10799.2	73149.3	87154	76831.7	452.558	94198.4	50694.6	62828.1	51061.2	91493.7	57276.5	104885	103526	83925.8	81784.4
5	sp|P01023|A2MG_HUMAN	[CRM]-TEHPFTVEEFVLPK		858.436	2	33.2256	FALSE	1.70237e+06	62881.2	1.18994e+06	993758	779318	1.84971e+06	2.01822e+06	1.34883e+06	1.5408e+06	948805	1.75643e+06	1.39147e+06	2.56395e+06	339257	2.69492e+06	1.09364e+06	1.73042e+06	1.40266e+06	2.12214e+06	1.45519e+06	1.05502e+06	1.51538e+06	1.50814e+06	1.32211e+06	460140	1.27806e+06	1.30699e+06	286995	1.47023e+06	1.51467e+06	1.0764e+06	865969	1.44334e+06	1.05558e+06	1.98693e+06	1.18628e+06	1.43285e+06	1.59392e+06	1.8113e+06	1.75509e+06	2.32416e+06	3.02371e+06
5	sp|P01023|A2MG_HUMAN	[CRM]-TEVSSNHVLIYLDK		830.931	2	25.0631	FALSE	874726	35629.2	651020	546878	320327	1.0844e+06	1.27166e+06	651716	954657	578840	1.05169e+06	767986	1.30607e+06	185867	1.25331e+06	730418	776305	696058	1.17785e+06	885798	582998	909974	830731	828266	308677	780421	935160	191801	700864	857336	561818	543908	937015	824382	1.00542e+06	835315	760993	877896	983657	886262	1.45152e+06	1.13157e+06
5	sp|P01023|A2MG_HUMAN	[CRM]-HYDGSYSTFGER		731.305	2	10.8101	FALSE	437360	56161.1	481540	390310	382384	786094	881648	533102	666308	327845	682765	490203	1.10244e+06	175480	1.23696e+06	552009	846192	410763	792426	817643	434820	532245	534851	544199	261689	673465	664526	201168	503461	634931	478774	521.885	692505	736740	748102	589662	547317	273093	848261	772563	1.08593e+06	377274
5	sp|P01023|A2MG_HUMAN	[CRM]-FSGQLNSHGC[CAM]FYQQVK		971.947	2	20.7618	FALSE	668899	34218.3	507676	481780	384017	976969	1.16589e+06	656951	826944	477924	927252	729518	1.3312e+06	196932	1.24461e+06	726355	797284	649050	1.01985e+06	785525	515729	610587	634157	516860	324896	756828	761489	219541	523688	662979	613848	351690	560136	840841	817438	782411	668810	708292	785606	711136	1.01944e+06	1.07631e+06
5	sp|P01023|A2MG_HUMAN	[CRM]-DNSVHWERPQKPK		555.281	3	0	FALSE	0	0	342.848	580.355	315.41	596.414	336.916	356.537	342.67	205.707	205.715	194.493	444.028	0	2515.24	274.271	137.127	356.562	548.563	210.563	411.413	630.834	946.237	749.264	1158.86	641.875	274.18	137.143	301.713	0	205.698	0	261.555	1212.44	521.037	198.616	959.952	534.647	474.832	205.714	384.579	479.741
5	sp|P01023|A2MG_HUMAN	[CRM]-MC[CAM]PQLQQYEMHGPEGLR		1058.97	2	24.8263	FALSE	970450	70099.6	918130	839878	624021	1.40197e+06	1.30687e+06	763105	1.22835e+06	767099	1.34231e+06	964555	1.57451e+06	248259	1.81396e+06	736148	1.03139e+06	719310	1.4441e+06	865375	667234	987101	1.00792e+06	882889	403910	1.02494e+06	1.14075e+06	205474	758755	970420	552217	705502	1.15574e+06	953418	1.2242e+06	770990	1.02788e+06	1.01704e+06	1.24951e+06	1.16184e+06	1.47565e+06	228710
5	sp|P01023|A2MG_HUMAN	[CRM]-SPC[CAM]YGYQWVSEEHEEAHHTAYLVFSPSK		846.128	4	26.9338	FALSE	32389.4	243.2	30659.9	20418.2	1025.02	41662.7	58063.2	914.76	8062.12	16031.8	30987.1	30070.1	57815.5	8994.3	40852.6	26804.4	1171.52	3149.9	44816.8	30012.7	15452.2	26016.9	24135.6	25240.7	17444.7	30640.4	36472.2	3324.46	25688.7	5715.22	1064.47	1288.8	34953.5	29214	26339.8	27400.7	864.047	1241.21	37196.6	3351.33	1665.09	457.209
5	sp|P01023|A2MG_HUMAN	LHTEAQIQEEGTVVELTGR		704.031	3	19.4299	FALSE	174595	4200.18	111902	99998.8	99159.9	262697	296608	110099	239905	126108	136551	191197	277891	35471.3	230582	195250	157286	53636.4	220323	245688	113919	163087	145637	184417	86863.3	207577	260360	62181.5	138344	165708	127836	132262	207974	268245	193251	259803	148737	198671	193634	219303	295828	265570
5	sp|P04114|APOB_HUMAN	[CRM]-LLSGGNTLHLVSTTK		792.441	2	29.2344	FALSE	59470.1	9043.91	79893.4	118349	73020	58089.3	46085.7	71558.5	54360.9	55737	72684.9	80786.6	65218.2	9660.51	171952	64563.1	80672.9	86893.1	179927	34552.7	91677.5	147281	119885	93198.4	16086.4	31814.9	106484	12898	97746.4	141369	49306.7	46071.2	84694.9	33473	41985.3	26336.9	62356.7	107395	60117.7	43492.9	85325.7	127898
5	sp|P04114|APOB_HUMAN	[CRM]-DKDQEVLLQTFLDDASPGDKR		811.735	3	36.5477	FALSE	174277	29013.7	128471	167619	152810	144178	106755	182360	99307.2	115327	189680	174643	148000	8598.82	275054	173830	170304	192989	379545	54957.3	219185	300826	111096	162627	52994.1	53640.8	261859	24021.6	193334	285027	125415	86040.9	181571	64685.6	92885.4	58494.5	140524	186621	113893	78015.3	163595	175631
5	sp|P04114|APOB_HUMAN	[CRM]-ILGEELGFASLHDLQLLGK		1048.57	2	46.049	FALSE	4065.03	5831.21	400276	425132	187390	168634	1469.12	108663	167986	138714	103444	5636.35	153552	709.554	370822	4041.52	155180	136417	546590	6773.35	327740	241769	455472	260440	48746.7	116981	189235	29476.8	240238	161266	130523	7457.26	197468	88698.2	1454.3	88611.3	155551	146121	257572	209007	285500	61019
5	sp|P04114|APOB_HUMAN	[CRM]-NFVASHIANILNSEELDIQDLKK		885.464	3	43.5225	FALSE	233923	10168.3	204687	281478	217590	193221	183802	257741	82532.2	189934	290913	268356	232052	23204.4	459432	251748	218943	351691	520728	85744.2	285137	523914	189171	230706	64982.2	43222.7	378920	37091.9	330017	353286	229287	101558	300862	86995	128061	74197.5	231228	326708	174557	121173	273149	429605
5	sp|P04114|APOB_HUMAN	[CRM]-QVFLYPEKDEPTYILNIK		1127.09	2	36.4902	FALSE	162297	13733	111796	156142	3828.64	147734	107904	6262.27	10412.4	111396	8884.42	183225	164451	3323.08	292754	3717.32	160615	176293	332813	54964.4	3995.99	336571	122322	152067	42164.7	58398.3	236505	26239.8	210873	286535	8925.33	69940.2	11941.3	12704.7	92456	51292.9	149249	233162	112781	4407.59	113110	273449
5	sp|P04114|APOB_HUMAN	[PGQ]-QVFLYPEKDEPTYILNIK		1097.08	2	37.9248	FALSE	45892.8	4916.98	13113.4	37953.4	2943.13	2875.99	7732.66	1588.82	7895.85	36000.2	53772.5	25531.1	70053.8	1136.84	102699	3510.17	11656.9	47045.6	111297	22319	47645.6	8793.02	1619.49	1452.6	19801.7	29730.3	3587.77	7877.97	70662.9	109069	45854.4	16880.1	6929.07	29704.9	3397.44	9509.22	7620.02	89800.1	2023.52	3475.4	23235.3	8396.38
5	sp|P04114|APOB_HUMAN	[CRM]-KLTISEQNIQR		686.881	2	13.0764	FALSE	34232.9	4647.11	49313.1	56545.9	63139.3	54784.1	50184	62799.5	31529.8	41588.6	59727.2	62020.9	67864.4	8066.36	126503	62691.3	86576.8	55430.5	124656	38378.5	77960.2	111514	63429.7	39770.5	13929.2	34222.3	94899.9	14859.9	77031.5	102785	61523.7	136.918	64584.5	40416.9	34736.9	29715.9	69058.7	63427.7	39816.8	43493.1	75808.5	91884
5	sp|P04114|APOB_HUMAN	[PGQ]-QSM[2Ox]TLSSE[KXX]VQIPDFDVDLGTILR		873.075	3	47.5437	FALSE	51764.6	995.998	24385.4	11605.1	60710.4	1757.56	27501.6	43948.8	2654.77	1977.68	48287.9	52781.3	33537.3	28762	84993.8	36466.4	73443.6	59380.1	88633.6	43704.8	3684.13	71166.9	23967.8	57452.5	11690.7	2880.09	76607.3	13283.2	62494.6	72090	48665.8	37289.4	31918.2	2137.86	28322.9	21667.1	53400.9	79756.4	48563.6	3777.38	66391	96005.5
5	sp|P04114|APOB_HUMAN	[CRM]-DLKVEDIPLAR		656.367	2	24.5086	FALSE	18733.6	1947.36	22628.9	31159.1	19104	20346.1	16256.1	17631.3	12621.6	21470.4	8507.76	23380.1	34257.3	1242.82	47120.8	21601.6	26415	14857	59167	9136.63	31879.4	51278.4	36716	23222.3	4384.09	7897.81	19864.7	3986.31	29499.2	43650.9	25518.2	16546.2	29971	12348.5	13443.2	12082.9	22355.8	25283.5	13320.1	863.536	21428.8	40928.3
5	sp|P04114|APOB_HUMAN	NFVASHIANILNSEELDIQDLKK		871.129	3	35.1764	FALSE	44213.7	986.237	27865.8	50410	29710.4	35148.8	22137.7	2317.62	44712.5	31705.4	33107.4	44954.7	33947.3	1436.54	85179.3	34387.9	44942.1	46726.3	85990.6	26165.5	1535.51	62935.6	75982.9	58985.4	9639.18	23153.1	65416.5	9024.78	54559.3	50794.2	37500.5	1657.97	61653.1	2456.62	1819.47	23981	39507.9	70376.4	33459.3	34504.8	43272.7	73855.5
5	sp|P04114|APOB_HUMAN	VELEVPQLC[CAM]SFILK		837.96	2	40.5988	FALSE	69217.2	4332.99	46575.9	53990.4	64143.9	56330.9	38313.6	40184.6	49706	34331	56500.3	71729.2	57628.4	4591.4	112896	1600.64	27885.7	89735.5	141263	32258.8	64084.6	103758	66330	75648.1	12928.1	20663	77916.4	13587.3	74965.2	97599.3	58179.6	32464.9	74859.2	27969.9	38647.4	36338.7	56384.5	83370.1	907.204	36488.3	69009.8	154787
5	sp|P04114|APOB_HUMAN	[CRM]-KGNVATEISTER		674.347	2	8.3445	FALSE	11402	4062.63	17079.9	14980.6	24347.5	24440	14420.8	20935.2	12718.7	9468.24	21206.9	12782.4	24631.2	512.038	50093.4	17604.3	25475.2	13114.8	47488.3	12102.6	32044	39469	21587.9	22921.4	5815.46	9615.34	33424	4954.25	30116.7	33997	10542.5	205.697	2056.64	12644.5	11923.5	9644.18	21500.6	1456.32	16290.3	14121.7	26485.7	32069.2
5	sp|P0C0L4|CO4A_HUMAN	PVAFSVVPTAAAAVSLK		814.475	2	32.8869	FALSE	21181	589.688	40870.7	23620.6	14352.5	30515.6	10145.3	1467.53	5488.1	29856.3	9499.78	42290.9	10203.1	4883.02	25028.6	6192.1	13693.7	23376.2	27017.2	34746.8	22081.3	46116.3	31805.6	43159.9	2452.51	21414.6	44656.3	6165.15	44407.8	32606.7	30287.7	16752.6	41790.3	31878.4	30832.4	29738.9	41963.1	23599.6	2121.97	33746.4	51493.6	68948.1
5	sp|P0C0L4|CO4A_HUMAN	[CRM]-PVAFSVVPTAAAAVSLK		835.977	2	42.1699	FALSE	26475.8	274.269	43022.2	43181.2	12559.7	24000.4	1684.93	1792.01	12670.9	12342.3	49246.8	40778.2	13626.3	2852.17	20282.3	10939.1	12866	19925	104581	21320.5	72991.8	85619.5	9276.24	25115.9	7538.14	20226.9	42607.1	3125.5	35046.2	40493	37006	9568.96	60220.7	486.908	45207.3	10519.9	45617.3	23027.6	688.035	18604	57426.7	30525.2
5	sp|P00450|CERU_HUMAN	[CRM]-VNKDDEEFIESNK		805.371	2	13.5859	FALSE	36413.3	7862.01	33791.7	395.884	46698.1	68806.4	91724.5	86473.4	38723.5	38918.3	134503	60693.9	881.081	13835.8	90974.3	93333.3	75215.9	47484.5	101406	119269	104669	1407.94	37683.7	67403.7	32507.1	87082.8	109094	23871.6	100744	50467.1	71261.8	1251.95	3537.2	90441.5	74813.2	70880.7	1669.96	64795.2	98929.3	115477	122692	137477
5	sp|P00450|CERU_HUMAN	[CRM]-ERGPEEEHLGILGPVIWAEVGDTIR		939.151	3	42.5945	FALSE	561232	13933.7	292023	526572	506654	461113	956623	769967	463438	331108	1.29609e+06	564389	1.94255e+06	71218.4	650032	1.05896e+06	360161	517102	832535	782672	778346	991370	274207	640834	202588	756739	1.14784e+06	127257	1.04551e+06	372945	512794	540902	1.46822e+06	692114	620911	429687	769059	741964	884000	618833	1.11027e+06	590213
5	sp|P00450|CERU_HUMAN	[CRM]-HYYIGIIETTWDYASDHGEK		814.373	3	38.131	FALSE	18529.7	963.641	16382.5	15463.6	17781.9	432.148	29521.1	13549.1	23641.1	13766.7	37518.4	32794.5	10422.2	5014.11	5709.59	22046.3	7124.86	22444.6	18509.9	23072.8	18772.3	36191.8	1525.3	24550.2	13372	29938.9	40323.1	5870.18	33281.1	9523.35	18310	30586.6	60091.4	25591.6	18715.8	15405.8	33383.4	26776.4	33474.2	35585.3	51649.9	1164.95
5	sp|P00450|CERU_HUMAN	[CRM]-TYC[CAM]SEPEKVDKDNEDFQESNR		878.373	3	8.75273	FALSE	30831.4	21582.7	45509.2	55422.8	48937.5	85785.9	85917.1	104981	47813.6	2472.43	128011	62399.3	204484	6278.63	133577	79304.8	68341.5	4629.96	126537	104714	117182	95448.5	43963.5	67335.1	42761.9	60712.3	135644	20547.1	120403	43671.9	89941.2	694.739	142169	121560	73387.7	85493.6	97158	1677.24	129963	98912.4	148348	91697.2
5	sp|P00450|CERU_HUMAN	GPEEEHLGILGPVIWAEVGDTIR		829.767	3	42.8826	FALSE	213489	4909.47	90155	157097	167245	194220	276413	307688	167250	178168	465151	258426	266392	12197.8	245306	312237	175608	216573	290778	382092	300191	242940	142731	279000	74897.7	231047	465355	56151.2	311934	150617	181422	226602	521008	255171	238723	285726	240704	258605	355667	407598	414211	322083
5	sp|P00450|CERU_HUMAN	TTIEKPVWLGFLGPIIK		638.048	3	42.6149	FALSE	1714.14	274.261	205.698	0	226.851	137.143	2056.97	1320.15	332.79	515.124	2824.61	1785.66	2015.94	137.127	621.256	479.976	1035.37	301.706	2029.63	1270.09	274.277	137.143	1659.36	2440.94	137.14	973.323	966.839	150.857	1050.56	205.689	740.256	850.236	2386.15	1407.01	1165.66	2116.08	918.806	2057.02	1242.86	5149.7	1462.22	2544.69
5	sp|P00450|CERU_HUMAN	[CRM]-SGAGTED[KXX]SAC[CAM]IPW[Oxi]AYYSTVDQVK		868.032	3	32.3272	FALSE	36468.9	3689.75	1208.02	33285.7	30267.8	61138.9	46640.8	44286	26380.7	795.799	69036.3	30169.3	82524.1	2330.34	58389.8	37289.9	41379.1	37484.6	45748.8	75276.4	43750.6	49432.9	10012.9	42272.5	692.497	53641.5	65025.9	935.882	67112	3472.48	2170.05	45188.4	63031.4	50238.7	42010.3	6065.29	56449.8	2488.59	40182.5	56634.5	79069.8	68220.2
5	sp|P00450|CERU_HUMAN	[PGQ]-QKDVDKEFYLFPTVFDENESLLLEDNIR		1133.89	3	44.5151	FALSE	254785	1841.44	147775	173600	183491	276398	435902	383844	191213	250159	568085	349327	783294	4412.55	387277	323526	180010	289791	484940	575010	536094	534641	213850	340438	121355	419109	448962	67009.6	511558	204446	247967	329178	729839	436811	290874	298435	363124	446575	490949	428434	658327	392638
5	sp|P00450|CERU_HUMAN	[CRM]-LISVDTEHSNIYLQNGPDR		1107.54	2	26.6547	FALSE	121783	6210.96	152498	238378	121383	153490	288567	317831	129767	133918	430116	204519	355883	27237.3	313582	256915	128881	142552	382603	132659	394729	259827	166381	190776	86935.2	255710	317237	6687.55	256326	178232	199264	200454	380211	205397	207620	173107	196226	238091	301630	227737	339060	436681
5	sp|P00450|CERU_HUMAN	[CRM]-AEEEHLGILGPQLHADVGDK		724.362	3	23.8769	FALSE	7314.92	1444.08	5391.45	12334.9	10275.2	12544.5	16940.7	203.512	11719.2	474.182	29135	674.77	14547.1	1766.58	17000.7	17031.5	1124.51	8162.82	15497	2036.3	301.492	14300.1	9568.08	12029	2677.64	13880.8	15847.8	2503.07	17665.3	5937.15	10954.3	1409.11	20372.7	16908.4	14171.6	12209.7	15846	11559.3	15153.9	2606.7	23399.4	35039.4
5	sp|P00450|CERU_HUMAN	[CRM]-PYSIHAHGVQTESSTVTPTLPGETLTYVWK		1114.89	3	31.9941	FALSE	2399.4	460.665	7415.03	167307	3043.35	7031.39	9509.28	20267.5	198680	10020.1	353298	199125	9234.99	1053.77	319604	223110	9286.54	2511.66	283829	262040	182665	24384.3	152018	207552	65530.7	6427.09	13298.4	2829.59	266583	16401.1	2750.93	161508	392779	20406.2	14155	212933	227835	243119	7735.45	18937.8	18423.2	10985.8
5	sp|I00001|MALE_GFP	[CRM]-DKPLGAVALK		527.816	2	14.778	FALSE	2295.52	655.464	356.525	1090.21	486.348	4144.09	2811.28	3880.91	1710.93	411.387	3381.42	3053.59	4343.51	872.372	5107.72	2039.13	506.069	3379.56	5303.51	2937.64	274.286	2806.43	5054.24	4211.45	1026.7	73.7946	370.085	274.284	3305.41	3730.04	1793.3	528.839	4246.95	2966.72	2750.17	1974.44	792.119	3128.08	2920.78	3332.92	4455.88	4650.29
5	sp|I00001|MALE_GFP	[CRM]-GQPSKPFVGVLSAGINAASPNK		1091.58	2	27.3732	FALSE	19821.4	180730	12836.8	8846.16	1.4311e+06	2.37446e+06	20351	66358.5	1.63501e+06	1.69192e+06	2.45171e+06	12375	5084.9	487895	55011.6	1.34307e+06	19930.5	13672.8	19797.7	1565.96	9693.71	7835.54	5923.82	5354.85	7708.3	10322.5	36575.6	1607.54	1.58069e+06	3659.26	11991.7	17005.4	53720.5	3304.81	2027.22	32880	11609.7	2.19971e+06	48894	16078.5	2.72149e+06	2.67142e+06
5	sp|I00001|MALE_GFP	LIAYPIAVEALSLIYNK		946.051	2	47.8748	FALSE	684061	3231.56	114595	252276	466886	126366	305805	434123	334456	463251	687838	714635	229649	771.824	323551	353157	487394	593986	141829	94417	189047	336969	296090	428715	102706	330364	453770	142486	262248	437836	362276	433400	415338	608031	243738	545200	261269	655227	162437	316614	315400	244538
5	sp|I00001|MALE_GFP	[CRM]-SYEEELAKDPR		690.326	2	12.6532	FALSE	606.871	205.001	26948.3	14892.5	16300.6	20992.1	1537.47	24837.4	375.078	583.921	25387.3	18089.2	31230.3	3626.99	38170.8	328.584	29280.2	1021.48	33663.6	9729.11	33098.7	863.959	23858.9	18820.4	8791.62	1003.48	20560.4	6685.69	20906.4	26265.5	19965.3	22609.2	26236.4	1416.98	14293.7	1545.41	1147.32	1324.93	1145.56	1301.59	32507.6	17854.9
5	sp|I00001|MALE_GFP	[CRM]-GEELFTGVVPILVELDGDVN[Dea]GHK		1241.13	2	47.8799	FALSE	2.06443e+06	4574.15	669872	962212	1.45584e+06	620439	1.29004e+06	2.84906e+06	1.10614e+06	1.33779e+06	3.03379e+06	1.75093e+06	681901	217558	1.38163e+06	2.16264e+06	1.8342e+06	2.18308e+06	1.17745e+06	312224	1.01521e+06	997272	496412	719324	295844	1.00377e+06	1.40799e+06	586728	973417	1.8237e+06	1.33718e+06	1.3384e+06	1.09382e+06	1.16062e+06	761940	837818	621408	2.13551e+06	502619	517102	631282	3.06866e+06
5	sp|I00001|MALE_GFP	[CRM]-HNIEDGSVQLADHYQQNTPIGDGPVLLPDNHYLSTQSALSK		1129.55	4	29.7733	FALSE	74887	11413.9	28343.5	63459.4	46397.3	76629.6	42551.6	102185	6180.21	45006.3	89366.4	59850.4	12405.8	21531.8	122588	7401.76	65029.2	53954	120553	7358.2	83925.4	63371.8	64810.7	64199.8	27160.4	46314.6	132197	24459.7	61519.3	73283.1	3619.34	69189.2	80112.5	51394.3	56957.9	5566.76	54180.4	80693.8	76120.2	12213.5	85766.2	29441.8
5	sp|I00001|MALE_GFP	[CRM]-HMNADTDYSIAEAAFNK		970.926	2	24.3994	FALSE	111198	17007.1	161229	132845	126536	159531	87802	156913	142265	149539	187286	179327	81576.4	44874.5	281067	88259.9	167690	115433	242553	70698.6	180384	114468	180913	158933	62953.3	122483	207807	40044.6	123695	141000	132432	118842	166281	127039	118546	81483.6	114322	142459	148663	157993	167354	136355
5	sp|I00001|MALE_GFP	[CRM]-GEELFTGVVPILVELDGDVNGHK		1240.64	2	47.8799	FALSE	2.02212e+06	4574.15	673546	951177	1.4043e+06	614115	1.25755e+06	2.80191e+06	1.07574e+06	1.29176e+06	2.96658e+06	1.71959e+06	683921	209815	1.28468e+06	2.11893e+06	1.73544e+06	2.15906e+06	1.16469e+06	297687	1.00392e+06	991589	487262	712466	288479	965411	1.37586e+06	568670	964267	1.8008e+06	1.27981e+06	1.30062e+06	1.07211e+06	1.13384e+06	758076	820424	607185	2.07063e+06	503456	516806	631750	3.01637e+06
5	sp|I00001|MALE_GFP	VNYGVTVLPTFK		669.377	2	27.5461	FALSE	10082.3	630.724	12683.8	7165.06	1501.95	561.41	6137.4	11657.8	3166.67	7825.17	2660.83	10184.5	8766.52	342.84	16906.7	3701.1	14457.6	8302.68	19147.2	7799.5	11245.2	944.386	19267.6	18550.3	3100.75	10673.4	14497.9	1960.13	2621.16	5585.01	6595.39	8980.07	10735.7	12184	8004.88	7984.19	6467.81	4572.75	9109.2	15411	13105.9	1108.73
5	sp|I00001|MALE_GFP	[CRM]-LEYNYNSHNVYIMADK		1008.96	2	23.7306	FALSE	116388	20505.2	200904	174190	131741	183595	93630.6	188526	163021	152543	247137	130131	197098	42605.4	261661	134995	156546	147511	285842	70382.9	210913	191007	168420	150898	59710.4	131656	196493	33905	132818	148439	150762	157351	209039	130545	115954	64530	138407	157638	146790	112308	211098	105901
5	sp|P08603|CFAH_HUMAN	[CRM]-IDVHLVPDR		553.801	2	21.5817	FALSE	26721.3	3431.62	32565.6	225.785	1171.75	264.414	896.469	51063.6	35788.3	33908.6	96592.8	47522	43682.4	1424.22	58225.5	839.567	38437.4	32542.6	71862.8	49338.5	78316.8	80538.1	49221.9	37327.1	12091.9	46253.6	67589.6	416.427	47784.2	61707	61810.6	163.556	64185.6	41899.7	44305	39384.9	49420.6	50463.1	54142.6	52527.8	57534.6	101808
5	sp|P08603|CFAH_HUMAN	[CRM]-SIDVAC[CAM]HPGYALPK		785.888	2	19.5782	FALSE	28192.7	7265.47	52594	56376.8	55617.6	53033	50814.4	68758.2	47248.2	36692.6	110768	57441.8	55865.5	7551.29	76820.2	38168.3	58409.7	449.557	78021.1	48637.8	79647.2	75555.1	61615.9	45418.1	17815.8	48190.7	85498.6	12115.7	58437.2	63057.6	73117.8	1655	73547	52146.8	45143.7	57281.5	64888.4	48910.7	62385.4	59869.6	68106.3	90591.6
5	sp|P08603|CFAH_HUMAN	[CRM]-IVSSAMEPDREYHFGQAVR		745.692	3	24.1816	FALSE	17717.6	2125.61	26269	31975.9	28932.5	28046.7	24559.7	29588.1	25582.4	23157.3	61506.5	31021.9	32483	301.687	39623.3	22278.1	24969.7	20051.2	46282.7	20756.2	38349.8	43720.3	34159.9	23484.4	10407.6	18562.4	38019.3	4455.49	31204.7	39476.5	35308.6	26135.2	37234	22833.2	26624.8	30024.1	39504.7	29709.9	32508.6	32920	34600.8	42112
5	sp|P08603|CFAH_HUMAN	[CRM]-RPC[CAM]GHPGDTPFGTFTLTGGNVFEYGVK		985.468	3	34.5884	FALSE	171489	13153.4	257440	288830	181920	276635	285127	303379	214774	212392	558169	328033	355862	57814.8	372837	183416	222264	217890	465436	282733	405190	567910	371583	293461	114296	230776	505186	74475.6	384296	338003	417717	284123	526960	268402	297413	298008	393307	375196	373987	335163	390836	442222
5	sp|P08603|CFAH_HUMAN	[CRM]-KGEWVALNPLR		663.37	2	27.1294	FALSE	59393.5	12318.5	86548.8	92420.8	86145.3	94931.4	87639.5	104238	72737.6	78790.2	220615	134253	79334.8	21256.8	154126	74589.1	108254	76081.7	182748	127575	188985	205753	143013	101951	34712.5	97540.1	182791	19200.6	142691	162462	149226	113194	200198	89137	107873	121338	150017	131180	152740	149342	149178	228034
5	sp|P08603|CFAH_HUMAN	[CRM]-FSC[CAM]KPGFTIVGPNSVQC[CAM]YHFGLSPDLPIC[CAM]K		1156.89	3	37.8564	FALSE	42805.7	4347.31	62319.2	97909.2	55367.2	71579.4	91431.5	97295.6	71122.6	4304.1	161592	109204	107449	16534.6	118667	60271.1	55585.1	59004.1	136379	77529.6	144749	180811	97650.7	76747.5	30978	74831.6	122664	15963.5	107931	109194	113885	73965.2	128240	67589.1	76715.5	66217	98555.9	82707.2	93710.7	82131.1	106134	155796
5	sp|P08603|CFAH_HUMAN	[CRM]-SITC[CAM]IHGVWTQLPQC[CAM]VAIDK		1185.09	2	33.9213	FALSE	143908	25524.7	254649	286673	233808	183947	188920	293776	205510	267411	479248	287129	291122	61593.3	400603	29207.2	206969	204729	414371	252549	434816	474112	261891	248537	96406.6	214499	447741	58287.1	331326	339922	342499	248897	444781	231405	259961	253377	276043	306568	268813	292145	331985	588727
5	sp|P08603|CFAH_HUMAN	[CRM]-YYSYYC[CAM]DEHFETPSGSYWDHIHC[CAM]TQDGWSPAVPC[CAM]LR		1132.47	4	33.1774	FALSE	19858.2	869.625	32867.4	31531.6	27409.2	11381.8	30267.3	36441.2	25586.5	27782.4	35393.1	20983.6	26378	6159.11	13855.9	18493.1	0	11703.1	11209.3	25060.7	38622.5	2744.35	29442	29592.4	2525.32	3711.85	12940.9	2890.34	37145.4	33066.4	27488.6	22403.8	49359.2	5514.3	26845.1	4777.34	36456.9	1825.3	33455.4	33104.7	32831.4	74238.2
5	sp|P08603|CFAH_HUMAN	[CRM]-GDAVC[CAM]TESGWRPLPSC[CAM]EEK		1110.99	2	17.6256	FALSE	32413.8	11181.7	55921.9	47962.8	45905.9	62824.9	68276.5	71507.7	55384.6	1371.6	132445	8303.86	70474.5	685.165	108907	50053.9	84127.6	29545.6	116400	85869.1	102910	115641	90720.1	65490	33344.4	74585.3	118453	22136.3	87790.4	102610	109960	75563.4	101991	70506.1	70566.1	78965.1	89696.5	48035.4	89801.3	101189	82073.1	134839
5	sp|P08603|CFAH_HUMAN	[CRM]-IEGDEEMHC[CAM]SDDGFWSK		1042.9	2	19.7736	FALSE	1229.42	449.699	96295.3	108955	106255	1595.91	79107.3	120087	85688.7	81250.5	201536	123637	92131.7	24260.4	147452	80882.6	107941	67927.5	4565.15	104401	152877	157982	114529	88819.1	39510.7	105331	165289	25181.3	117136	150585	139904	3677.41	142254	93002.1	98394.2	86817.4	106379	114584	135461	133949	116756	204854
5	sp|P02790|HEMO_HUMAN	[CRM]-SGAQATWTELPWPHEK		940.95	2	29.3786	FALSE	1.74012e+06	306288	2.463e+06	2.51312e+06	2.23191e+06	2.74486e+06	2.3969e+06	3.39105e+06	2.23116e+06	1.6814e+06	4.57382e+06	2.24182e+06	3.15918e+06	475094	3.2555e+06	1.93833e+06	2.61354e+06	2.19063e+06	4.30132e+06	2.8893e+06	4.44172e+06	3.61961e+06	2.94612e+06	2.40291e+06	602226	1.12635e+06	2.53829e+06	342542	1.81731e+06	1.71544e+06	1.39318e+06	1.02241e+06	2.69774e+06	1.58637e+06	1.60364e+06	1.87588e+06	1.51935e+06	2.14263e+06	1.82957e+06	2.02094e+06	2.29019e+06	1.35032e+06
5	sp|P02790|HEMO_HUMAN	NFPSPVDAAFR		610.807	2	23.2074	FALSE	112498	17365.8	133666	103445	153258	162475	149105	160836	136229	123339	273716	180663	149198	32373.8	229017	110519	233829	104152	253505	262695	219041	169976	283425	204968	33575.4	83261.7	188659	27811.3	83746.9	104625	114264	82170.4	175302	137390	93260.4	242422	99271.9	143455	127449	215829	120307	124305
5	sp|P02790|HEMO_HUMAN	[CRM]-EVGTPH[Oxi]GIILD[KXX]SVDAAFIC[CAM]PGSSR		649.553	4	36.863	FALSE	30088.8	2475.3	46601.5	32643.1	32642.5	59275.9	19685.1	41499.8	27414.4	27196.4	56718.5	21482.5	49718.3	9715.21	48281.3	25415.7	33643.6	28206.9	42912.8	53539.5	40438.5	53917.4	58528.1	37673	6859.29	18472.4	41289.8	3279.04	20938.1	25084.3	25872.4	8702.15	34852.4	27649.9	8835.92	31678.5	23491.1	39098.1	26757.6	35683.5	38883.7	29505.9
5	sp|P02790|HEMO_HUMAN	[CRM]-DGWHSWPIAHQWPQGPSAVDAAFSWEEK		1088.16	3	37.4867	FALSE	485862	2763.74	571850	361173	323989	343980	574512	534572	405086	412974	811586	565732	538480	124317	729360	286136	461444	412906	850103	451609	1.06412e+06	952542	587648	482687	123986	177707	514713	69580.3	451128	507590	477840	206935	636839	213871	365081	332143	343856	498047	355552	424110	537187	87985.3
5	sp|P02790|HEMO_HUMAN	[CRM]-QGHNSVFLIK		593.322	2	18.4926	FALSE	5830.88	0	8757.05	349.076	6431.38	9170.68	5825.67	9171.28	447.381	3732.5	12550.8	3373.31	6309.6	988.873	10326.7	5495.5	9614.81	438.737	9657.01	6061.62	11273.8	6953.44	7236.15	5474.9	1453.62	205.698	6638.58	1008.28	4877.5	274.261	5022.63	137.14	7329.4	5334.81	739.993	4879.44	4951.13	5440.62	413.86	1482.77	315.357	5013.32
5	sp|P02790|HEMO_HUMAN	EVGTPHGIILDSVDAAFIC[CAM]PGSSR		833.416	3	32.8932	FALSE	330721	45529.9	314947	235887	265572	344657	302207	337768	286861	222021	601184	392413	340440	79258	444256	205240	365862	407082	507967	528757	431557	370129	501210	459151	90170.1	139187	459483	74452.5	221649	181532	233384	127820	369535	281047	184292	462725	205825	361400	248541	417503	276825	280152
5	sp|P02790|HEMO_HUMAN	[CRM]-FDPVRGEVPPR		656.344	2	18.2142	FALSE	89251.6	10981.8	11311.5	62654	16567.9	187927	238104	92088.7	118569	874.568	365601	1191.42	261891	34401.7	807.639	98298.8	156690	20357.9	332849	247351	376079	328326	179731	125696	36255.2	1355.4	113837	17549.2	130164	134804	99190.9	60820	1131.49	119665	1066.56	133081	84983.8	51072.9	101822	124731	152075	133508
5	sp|P02790|HEMO_HUMAN	[CRM]-VWVYPPEKK		594.824	2	19.4854	FALSE	46011.5	7154.34	966.42	2152.28	390.525	88985.1	2127.96	1929.23	1604.46	55148.2	11792.7	54730.3	4608.71	1165.55	730.194	276.936	69452.5	4089.07	1172.82	23651.2	984.665	3194.71	1941.24	3340.99	2164.35	3262.29	3692.67	9065.09	5001.04	47857.3	4969.56	605.842	5242.83	954.368	4701.41	34868.2	2904.91	5427.62	2749.12	1849.5	63262.7	1092.18
5	sp|P02647|APOA1_HUMAN	LLDNWDSVTSTFSK		806.896	2	28.3956	FALSE	377778	67847.8	539761	614388	386846	592445	382264	560542	398555	517225	557440	470740	518797	64542.4	862273	173223	646118	884821	771665	325194	479098	235005	944005	743145	135172	282531	464308	94756.8	439027	694123	292622	352507	146245	305339	266276	543329	370780	479398	585737	518334	367519	386109
5	sp|P02647|APOA1_HUMAN	[CRM]-EQLGPVTQE[KXX]FW[Oxi]DNLEK		677.302	3	40.8225	FALSE	7581.69	205.715	354.265	515.441	10496.3	16355.3	729.819	16611.9	9216.04	922.088	787.357	472.266	8268.55	3098.38	23671.3	4722.73	423.733	16536.7	568.773	818.983	6361.53	9094.33	20274.7	779.577	205.684	8206.74	1079.72	3786.06	14201.7	906.608	12609.7	503.008	4259.44	179.778	1078.65	2256.52	560.814	1994.16	1433.32	10582.2	10063.9	9711.14
5	sp|P02647|APOA1_HUMAN	DYVSQFEGSALGK		700.838	2	22.1499	FALSE	48338	10566.6	50275	56208	51042.5	66429.7	46999.8	73710.8	46583.2	54345.7	63891.7	60526.6	54571.4	17419.4	101887	29057.7	77820.3	91670.7	85804	58148	64828	27408.1	93319.2	75706.1	16618.7	39150.9	55608.1	17675.3	48329.4	81763.5	45677.6	25706.3	22899.9	46367.1	33356.1	76196.6	42000.3	53240.7	70506.5	75995.6	42569.1	46137.3
5	sp|P02647|APOA1_HUMAN	EQLGPVTQEFWDNLEK		966.971	2	33.9337	FALSE	639876	86377.3	558147	488634	392175	684280	542980	712578	462347	594663	678720	666775	473734	138866	1.09085e+06	291617	686205	1.09234e+06	969580	481550	657208	398630	967026	888216	179828	383680	607519	153239	594846	938045	396805	425434	222654	381246	415184	572834	416976	650243	726835	568777	513800	535648
5	sp|P02647|APOA1_HUMAN	VQPYLDDFQK		626.814	2	16.7266	FALSE	7709.68	671.855	15129.9	12670.9	7106.29	13059.2	10159.1	7946.79	4121.49	6921.99	13857.6	7892.29	8123.11	952.572	15054.9	3172.12	16228.6	13680.2	15774.4	11878	9751.38	5446.6	28381.2	15318.6	1752.52	6479.53	6320.64	3578.26	8647.88	11158.4	6756.09	949.662	792.551	8972.95	5167.99	12355.7	7042.2	6435.16	11628.6	1041.18	6807.73	7080.96
5	sp|P02647|APOA1_HUMAN	[CRM]-LEALKEN[Dea]GGAR		601.312	2	12.734	FALSE	48012.7	20351.1	40253.8	16558.7	52076.8	39813.1	94431.7	26274.4	61965.8	21049.1	37830.3	66425.9	71383	24801.1	50697.6	33606	21201	37115.6	53215.2	62025.7	118588	71041.7	71049.8	96367.2	11654.3	16550.9	67511.9	27444.3	39661.6	32373.9	53689.2	342.833	9152.75	55832.4	17712.2	18026.9	22950.7	24355.4	33380.9	23808.3	28407.2	59554.2
5	sp|P02647|APOA1_HUMAN	[CRM]-VQPYLDDFQKK		712.364	2	23.1314	FALSE	52613.7	8002.23	212167	254071	49616	118412	129403	136389	69196.6	109420	149101	48248.9	389275	17897.6	128325	49149.3	63365.8	129876	169263	53879.9	163443	82914	211838	72487.3	25044	60509.8	51540.3	19598	124453	160752	76554.5	482.126	22368.7	64786.3	36202.3	33916.1	66425.8	64073	96538.1	46772.8	83719	55659.3
5	sp|P19823|ITIH2_HUMAN	[CRM]-SILQMSLDHHIVTPLTSLVIENEAGDER		1054.2	3	44.1224	FALSE	457358	8373.63	519166	426908	311107	256647	623721	517439	482583	430687	717992	640914	789651	88729.8	507949	579644	410265	454850	641444	170046	766952	756899	497680	491719	186482	277605	521888	98593.6	511321	524316	440326	303800	397716	256204	395237	213127	349352	434396	406543	290006	550405	503095
5	sp|P19823|ITIH2_HUMAN	[CRM]-VQFELHYQEVK		731.87	2	22.2846	FALSE	38098.8	1590.41	56917.4	42943.8	41525.8	26252.5	56107.1	55191	46928.3	30824.5	73286	59551.6	66628.9	12178.4	44001.3	47588.9	52644.5	49532.2	67072.5	21327.7	70066.1	64667.1	60598.8	48427.5	12770.4	32531.7	52340.6	6446.38	56170.7	53256.8	42561.8	18084.5	42125.9	24036.3	44753.1	35748.1	39910.8	40457.3	47169.2	35611.9	49207.7	40873
5	sp|P19823|ITIH2_HUMAN	[CRM]-AHVSFKPTVAQQR		504.607	3	9.87548	FALSE	726.796	205.706	1398.76	1001.09	836.385	918.732	2276.18	1125.61	1255.79	205.698	694.719	548.547	955.664	219.412	2015.88	1671.43	1004.92	703.757	1069.66	469.048	2093.86	1962.4	1102	551.971	137.118	1247.94	479.97	376.774	1247.95	1480.91	239.214	0	267.606	205.704	0	205.549	524.8	2189.72	205.699	659.24	2317.58	2537.34
5	sp|P19823|ITIH2_HUMAN	[CRM]-AEDHFSVIDFNQNIR		924.437	2	28.1932	FALSE	325379	50272	468590	462610	397739	232256	487655	479169	440633	392132	649254	521558	342462	98954.9	604834	560973	490177	381519	523819	193201	703727	542824	480124	398619	169453	261706	458041	89430.9	494665	500062	372956	324040	302609	274175	427376	206474	346112	412002	371845	296261	449694	456419
5	sp|P19823|ITIH2_HUMAN	[Frm]-SLDH[Oxi]HIVTPLTSLVIENEAGDER		863.765	3	32.6987	FALSE	91755.5	3271.81	118725	110784	114608	56409.7	108124	102159	104372	97921.1	192466	137073	11010.1	15512.4	153303	146429	141712	123485	122808	48368.1	106391	82848.1	89411.6	97513.6	1214.31	58355.3	129476	38330.6	105621	118283	108422	4179.6	77041.5	962.973	112391	62177.6	60210.3	1054.1	94082.2	82374	111066	143321
5	sp|P19823|ITIH2_HUMAN	[CRM]-NVQFNYPHTSVTDVTQNNFHNYFGGSEIVVAGK		1242.92	3	31.4539	FALSE	32999.6	459.845	3365.27	59151.3	33240.5	2350.62	40761.3	22211.7	6411.08	15409.9	40173.6	15098.1	40526.3	12046.3	47698.3	75351.4	33415.2	34536.9	57718.4	4631.78	17544.9	81156.8	40793.8	3916.75	4663.85	4716.28	22756.4	1954.85	2655.44	37674.4	27099.6	22192.1	40406.3	25957.4	3044.14	19248.1	5915.92	2272.33	30466.5	17331.7	33500.9	4063.44
5	sp|P19823|ITIH2_HUMAN	AEDHFSVIDFNQNIR		602.292	3	22.8953	FALSE	523.084	342.832	5355.6	4187.37	5438.7	4220.74	3989.99	5286.88	740.483	206.624	8656.96	5306.04	4572.4	417.537	373.702	4551.79	5686.22	5124.99	6433.57	4776.56	4774.16	5470.56	7510.48	5919.91	1289.1	3900.67	4157.91	479.967	6952.08	5110.88	6379.56	3291.86	5501.9	220.335	233.122	4769.51	5118.1	6025.47	5072.31	6240.32	7290.54	608.361
5	sp|P19823|ITIH2_HUMAN	[CRM]-LSNENHGIAQR		641.318	2	5.2657	FALSE	5348.03	0	17511.1	10333	13741.1	9075.95	10502.4	11999.6	7870.17	452.535	6374.24	3505.72	9516.88	3096.76	22403.2	16686.4	11678.7	454.877	18617	424.983	17971.7	16463.5	14536.2	12838.1	8125.41	264.539	11647.9	663.986	15543.1	4417.36	1059.56	151.973	6522.65	11683.2	7239.74	8030.16	10704.8	510.029	12925.7	4790.99	14950.5	5686.34
5	sp|P19823|ITIH2_HUMAN	[CRM]-TILDDLRAEDHFSVIDFNQNIR		892.112	3	40.374	FALSE	141859	452.489	190947	172531	126736	85216.3	259846	161490	159874	168271	178034	170419	603921	39526.7	174069	264362	116265	120359	220307	53401.6	277226	323816	157790	125989	62850.5	47808.2	179742	27086.7	204971	132338	157894	84935.6	133900	73200.5	109762	44954.1	123304	148533	105018	78924.5	172227	94731
5	sp|P19823|ITIH2_HUMAN	[CRM]-HLEVDVWVIEPQGLR		916.986	2	36.5955	FALSE	340703	320.807	419611	311702	265891	121933	501480	287449	370521	273430	522107	501646	424127	112403	203249	327069	236821	400378	301638	144254	466551	581276	550541	402956	135376	255087	426060	78815.2	527824	469580	299321	277660	359261	233096	358214	188392	380214	406301	395325	349842	458057	75847.7
5	sp|P19823|ITIH2_HUMAN	[CRM]-KLWAYLTINQLLAER		938.028	2	47.1952	FALSE	116691	2480.52	130651	123105	87071.6	44115.6	308650	154080	135407	137709	188784	162074	333481	78200.6	68644.1	156279	63356.2	155235	152350	63373.7	243656	355076	274871	144666	43674.7	98153.7	142165	19544.1	207413	125987	144810	126767	120796	109983	100451	67658.3	172156	162791	140443	95255.8	187971	18050.7
5	sp|P01011|AACT_HUMAN	[CRM]-NLAVSQVVHK		569.322	2	13.9876	FALSE	3138.14	442.503	4219.32	3094.8	3703.49	3770.52	3214.62	4059.19	3237.81	1453.65	4721.89	3046.95	6029.4	438.852	7661.71	2984.66	4787.9	3361.86	7877.45	99.7601	5209.36	5127.37	5811.36	5060.66	1742.08	4073.01	1158.86	1261.72	5029.42	7814.78	342.688	6314.48	15571.9	7546.47	6551.74	7906.74	6101.45	1397.09	6905.74	7371.13	7664.6	8341.87
5	sp|P01011|AACT_HUMAN	[CRM]-MSLHHLTIPYFR		519.938	3	30.2584	FALSE	3803.66	0	5486.32	6520.83	5033.31	5101.45	3997.28	5974.64	7365.96	2210.12	7260.91	5830.54	1823.89	0	3564.3	292.11	7027.15	5421.75	9259.48	0	7086.36	10128.3	6227.27	6157.32	1270.96	4365.62	13524	0	6069.34	4984.14	4527.63	0	19390.1	3606.51	0	2429.06	9198.4	7852.82	5780.95	5892.7	11251.7	0
5	sp|P01011|AACT_HUMAN	ITLLSALVETR		608.369	2	34.4301	FALSE	64981	1648.49	42241.9	39170.7	47147.7	35364.5	44982.9	33742.4	44032.8	22680.2	60568.9	55342	41489.6	12897.8	51038.7	29772.3	28942.4	41639.2	70723.7	18405.9	60693.3	71029.6	106417	101466	13061.7	58183.1	139097	9960.13	67716.2	43680	43129.9	66731.8	218445	79702.8	63760.7	118213	73319.9	83554	93124.6	97351.8	98738.5	78118.2
5	sp|P01011|AACT_HUMAN	[CRM]-WEMPFDPQDTHQSR		908.889	2	26.6478	FALSE	864259	185624	998681	1.00067e+06	902769	1.06352e+06	617193	895162	885355	709478	1.65146e+06	1.1415e+06	873160	263216	2.20304e+06	803239	1.19325e+06	784228	1.95246e+06	329992	1.35847e+06	1.78586e+06	984529	1.05742e+06	548631	854666	2.24087e+06	211286	919175	1.45446e+06	646016	1.30997e+06	3.17684e+06	904189	1.76928e+06	498586	1.47988e+06	1.40182e+06	1.52564e+06	1.54754e+06	1.35287e+06	2775.68
5	sp|P01011|AACT_HUMAN	AVLDVFEEGTEASAATAVK		954.483	2	27.9384	FALSE	231185	27388.6	192361	2571.93	137103	196890	5284.14	112077	191613	157489	282851	282635	232297	68568	249880	157980	271900	186419	468205	217471	142149	283516	265758	232318	92526.2	249721	594705	87552	324191	241881	201807	289014	703886	302246	261080	528130	286936	347776	382412	520443	351300	314789
5	sp|P01011|AACT_HUMAN	[CRM]-GTHVDLGLASANVDFAFSLYK		1134.57	2	40.5445	FALSE	249106	324.222	202463	180527	179273	108582	233015	153406	21362.2	140480	160449	234782	166279	61417.7	168064	143927	114090	261806	300950	140972	252915	498980	376160	259238	75955.7	239379	546913	35764	390599	292526	249685	277856	745612	184586	305980	218259	362849	362795	394918	238238	419010	141911
5	sp|P01011|AACT_HUMAN	ADLSGITGAR		480.759	2	9.5358	FALSE	387.305	205.714	274.286	521.114	354.97	754.239	822.659	342.849	107.838	241.241	115.12	1055.95	867.412	0	754.28	137.143	1206.8	205.588	1792.58	982.555	301.677	1498.74	361.965	1124.51	205.712	339.993	944.379	137.143	1249.22	205.706	1219.2	133.544	1964.69	1028.5	507.412	2886.02	1810.19	0	1424.73	1177.07	1453.31	937.241
5	sp|P01011|AACT_HUMAN	[CRM]-ITLLSALVETR		629.872	2	47.909	FALSE	7788.74	0	2615.05	4221.85	1802.73	2882.51	3903.66	4306.23	1356.04	976.108	3647.61	2888.89	4262.52	2363.73	863.847	4579.7	1988.44	4901.2	6325.05	1765.33	7115.72	10467.3	2675.22	3121.96	2193.95	1891.26	11065.4	383.994	5861.89	5807.52	1426.27	1843.65	17845.5	1357.12	8846.83	2331.18	3150.38	4060.5	5040.09	3614.82	3017.14	11667.8
5	sp|P01011|AACT_HUMAN	LYGSEAFATDFQDSAAAK		946.439	2	22.4186	FALSE	121000	20603.4	112696	104450	117357	133329	106914	128709	115063	93231.9	162018	176151	109902	39704.4	295531	106171	193060	124772	256745	171033	144829	180122	235676	184586	63021	152628	348336	50245.1	163812	178125	213413	162351	394138	184329	197735	376844	147529	191716	109984	292986	235021	239924
5	sp|P01011|AACT_HUMAN	GTHVDLGLASANVDFAFSLYK		742.379	3	36.6604	FALSE	31809.5	342.858	19164.8	20250.8	21897.8	16307.9	35332.2	15992	24210.3	12158.5	36596	37188.7	2477.58	3299.56	16585.8	14328.2	19561.9	26135.7	29883.4	34926.4	27548.4	51301.9	24152.7	45112	8654.32	22276.2	78274.9	4408.36	33349.6	1060.97	30324.6	538.059	104634	23635.1	32324.4	89068	29855.1	39646.1	35943.9	39837.8	6224.81	18058.3
5	sp|P00747|PLMN_HUMAN	[CRM]-VVGGC[CAM]VAHPHSWPWQVSLR		739.037	3	31.1982	FALSE	2991.77	15863.3	2053.16	1442.85	1750.06	145866	540.651	2940.97	865.012	119065	1049.92	4488.92	1738.3	34869.3	661.186	1096.03	723.075	940.429	920.444	83426.9	775.066	689.461	1261.45	113769	50167.9	565.282	1344.99	31862.6	2377.89	359.136	313.176	132815	636.429	1500.4	653.47	1534.74	147658	176.507	2947.2	1082.41	2734.42	3777.23
5	sp|P00747|PLMN_HUMAN	[CRM]-VILGAHQEVNLEPHVQEIEVSR		847.114	3	28.8172	FALSE	355790	26454	312639	461268	274046	368444	520004	469444	355224	356774	992181	436778	642284	112860	740907	510375	433418	379514	730322	243529	781912	608818	484156	378627	188013	365289	564821	110065	504608	725492	428878	413545	588062	286650	546396	315108	416515	502996	495554	469831	609952	628302
5	sp|P00747|PLMN_HUMAN	[CRM]-ELRPWC[CAM]FTTDPNKR		621.637	3	22.2391	FALSE	5905.97	301.738	6749.7	12388.6	5970.89	9034.98	11768.3	10061.2	5543.59	7645.06	21412.5	7954.58	14770.4	449.803	16278.2	12331.4	9798.72	5030.85	12787.2	2927.07	8517.88	7641.59	10684	2483.51	2553.27	9890.37	11883	2465.1	8620.58	17313.9	12678.8	7677.91	10391.8	8419.15	8044.58	7616.52	10776	205.515	4577.18	12614.2	12312.8	13544.3
5	sp|P00747|PLMN_HUMAN	[CRM]-FGMHFC[CAM]GGTLISPEWVLTAAHC[CAM]LEK		968.793	3	47.5066	FALSE	147035	4313.17	158344	186299	164318	139250	219535	220514	199733	250108	416473	188003	226980	1446.26	219571	190509	132749	252201	235955	116079	315864	263239	254343	142297	61604	215534	235266	35966.6	209143	321077	190057	162455	255056	180683	232501	156462	236650	292205	280766	291600	261462	33128.8
5	sp|P00747|PLMN_HUMAN	[CRM]-HSIFTPETNPR		671.331	2	13.8577	FALSE	36448.2	8865.21	46445.7	36860.5	38054.1	51523	76550.8	37665.4	41889.8	34472.4	144024	53679.8	96603.6	11809	109615	77447.4	87776	1973.65	96773.6	30645	108417	74073.3	69861	53057.7	28393.3	53744.1	67978.3	22749.9	70410.5	113067	72508.2	69771.2	79305.3	54448.1	64139.3	39779	59304.4	2665.42	64558.8	78263	77648	75409.3
5	sp|P00747|PLMN_HUMAN	[CRM]-FSPATHPSEGLEENYC[CAM]R		1018.94	2	17.0108	FALSE	195137	58170.9	228652	268025	238858	315374	342490	319303	239280	245289	711974	319107	272923	82955.1	516499	431700	351888	240587	426225	191532	516019	300713	326122	233852	130324	299749	381922	104245	316895	555545	348342	640.684	319607	243785	394302	199975	275814	310067	373458	382228	361694	354864
5	sp|P00747|PLMN_HUMAN	[CRM]-NPDADKGPWC[CAM]FTTDPSVR		1053.47	2	23.458	FALSE	286776	70981.9	416554	492387	406120	436233	516040	558428	374709	380448	1.09672e+06	457997	595705	112872	729167	569405	479412	303451	674514	241044	746849	461073	438943	339817	196930	394775	555752	116652	457050	807689	480561	446508	492743	374847	473761	284580	420243	467305	490327	505801	551156	7296.26
5	sp|P00747|PLMN_HUMAN	[CRM]-FGM[Oxi]HFC[CAM]GGTLISPEWVLTAAHC[CAM]LEK		974.124	3	45.64	FALSE	97831.7	3971.39	49548.6	5365.45	47800.5	88616.4	160723	129809	2027.23	63389.3	168294	102686	133202	21016.1	111407	123641	86338.3	98471.9	101705	64112.4	147457	122628	78385.6	95309.4	32888	92870.6	103200	32403.1	146936	176575	99337.3	85329.5	93076.4	101624	97880.2	45830.4	86456.3	91466.7	111225	95669.1	128157	59770.5
5	sp|P00747|PLMN_HUMAN	[CRM]-TMSGLEC[CAM]QAWDSQSPHAHGYIPSK		910.739	3	19.9899	FALSE	1421.33	2216.12	11188.8	9135.32	7985.93	683.437	10515.3	1089.6	3906.3	6387.43	22812.6	2534.78	9018.78	467.235	15339.8	9487.59	11265.9	8398.75	2061.08	4110.29	10046	7566.31	3251.21	1016.91	3608.9	1707.69	5839.5	1079.56	789.218	18352.3	9009.28	1904.73	8373.98	6639.57	10944.6	698.512	7620.26	8878.13	973.523	13354.2	4945.61	10993.6
5	sp|P00747|PLMN_HUMAN	[CRM]-ATTVTGTPC[CAM]QDWAAQEPHR		1084.99	2	16.38	FALSE	113755	38729.7	126607	143931	123052	139267	203597	208218	130268	134150	425470	171886	212609	47647.7	263935	232111	201014	8772.06	240097	101611	272607	185267	172634	116718	82027.2	144646	198494	59584.6	183161	294516	194652	172747	187602	137199	193381	108213	166480	72115.4	197494	77371.2	206368	238845
5	sp|P00747|PLMN_HUMAN	[CRM]-TEC[CAM]FITGW[Oxi]GE[KXX]TQGTFGAGLLK		790.687	3	42.515	FALSE	2413.14	205.607	5356.55	295.453	4865.88	6821.64	6870.88	2501.1	2864.06	4409.16	6451.39	7635.69	10629	543.318	1131.92	245.354	868.295	4594.91	3635.69	878.349	5363.58	2310.53	5912.71	2867.87	1361.83	4363.09	7250.11	479.933	5758.57	4116.42	4857.4	334.49	1097.33	3879.87	2884.66	3645.41	7405.52	391.287	2600.58	2695.92	8393.93	642.946
5	sp|P00747|PLMN_HUMAN	C[CAM]Q[Dea]S[Dhy]WSSMTPHR		680.282	2	14.5673	FALSE	23485.3	6175.6	27578	26462.5	25473.7	32107.6	39374.9	36863.9	26702.8	24998.9	86677.6	40326.4	41167.5	10818.9	56001.9	40429.3	2902.28	1252.01	50929.6	21726.6	53075.3	36831.3	37449	30401.5	314.648	33380.6	42198.1	7308.06	19054.1	65606.9	36170.6	40779.3	37727.1	32092.6	38161.4	25153.8	33442.2	416.191	45610.1	52523.4	20882.3	44831.8
5	sp|P00747|PLMN_HUMAN	[CRM]-APWC[CAM]HTTNSQVR		750.344	2	11.5201	FALSE	46468.4	19085.5	60640.2	68456.1	52256.5	70175.1	97914.4	88786.5	52441.3	630.105	157075	68614.3	80021.2	21489.1	133876	117629	105847	2233.81	106654	46888.7	113736	76995.8	85674.2	61914	34035	65177.2	100545	17923.1	87169.1	144015	98813	960.383	78280	63869.4	75236.6	66514.7	78508.9	2944.4	95335.1	106413	99261.6	93717.5
5	sp|P00747|PLMN_HUMAN	[CRM]-NPDNDPQGPWC[CAM]YTTDPEKR		1167	2	17.6818	FALSE	85802.5	28132.7	105928	115642	93036.6	112709	152613	160424	100697	99506.3	301308	129280	116589	32882.3	202023	171234	155993	56649.8	181955	9482.57	195239	119534	118808	89902.7	60569.4	104258	147524	43869.1	122114	208102	150669	131345	137248	102923	147586	78755.8	119187	88524.4	139190	133788	147433	159451
5	sp|P00747|PLMN_HUMAN	ATTVTGTPC[CAM]QDWAAQEPHR		709.329	3	12.091	FALSE	1364.7	137.126	4976.77	5600.16	4513.56	5058.78	6966.45	3945.29	3017.5	153.027	9983.43	7245.92	7554.01	1368.42	767.132	4819.53	356.475	448.454	8791.2	7181.46	7840.41	5488.19	7560.31	6143.72	1577.14	5864.74	7630.16	342.722	3402.92	10254.7	205.659	5126.71	1442.07	934.749	4776.62	7025.3	3919.55	637.952	6026.53	6374.65	8687.41	9594.09
5	sp|Q14624|ITIH4_HUMAN	[CRM]-YIFHNFMER		650.301	2	31.7306	FALSE	49140.2	3106.09	49362.5	68265.3	58440.8	57616.5	77839.2	98697.8	57994.3	37371.5	129245	46513.2	67780.2	8001.54	66586.6	67122.6	65106.4	60851.3	104666	44198.4	105351	108864	62896.3	50756.8	18272.5	48027.6	100433	1604.31	64917.6	55642.9	53546.9	53278.3	93958.1	43647.8	64349.4	44653.4	86180.6	342.548	80107	44101.3	74393	31121.4
5	sp|Q14624|ITIH4_HUMAN	[CRM]-FKPTLSQQQK		624.341	2	10.0062	FALSE	1101.81	301.706	4492.8	3444.44	979.036	219.383	2282.74	5722.84	1747.87	2825.02	4993.16	1471.43	4559.15	593.353	6268.74	4416.19	5073.47	452.393	6328.78	3850.96	6608.13	6216.06	272.369	675.744	2301.04	4770.74	8369.13	290.404	1662.47	3949.42	2205.76	252.021	4336.55	4016.57	274.069	2895.1	5775.57	503.738	2522.23	2542.78	451.916	3566.52
5	sp|Q14624|ITIH4_HUMAN	[CRM]-FSSHVGGTLGQFYQEVLWGSPAASDDGRR		1056.5	3	40.2046	FALSE	162606	713.152	118221	111004	99762.1	111664	307794	209787	142858	163606	333257	164764	216048	25180.4	214897	211848	3422.57	154671	225353	114126	282840	291372	142104	2681.19	58909.5	151203	234657	35909.1	179027	195485	174023	137027	202924	86319.1	148383	77620.5	177303	131534	182333	126754	210481	24501.4
5	sp|Q14624|ITIH4_HUMAN	[CAM]-SPEQ[Dea]Q[Dea]E[KXX]TVLDGNLIIR		636.97	3	30.4477	FALSE	6309.45	113.963	9922.41	8389.89	8175.6	10946.1	11559.4	9912.73	647.15	2769.6	15155.6	3451.78	9611.26	1843.64	13407.2	952.642	8133.05	6890.59	13199.6	12126.4	12144.1	12017.3	17270.3	7708.53	2492.89	8820.22	17345	205.714	10155.3	6833.59	8003.09	9201.21	1120.11	8407.66	7125.76	8285.63	8066.98	4494.57	12221.7	342.689	12016.3	2886.75
5	sp|Q14624|ITIH4_HUMAN	[CRM]-EKN[Dea]GIDIYSLTVDSR		877.434	2	27.013	FALSE	131067	25662	114840	127337	99421.2	175643	209079	168363	126673	121479	276856	190733	229451	24134.5	246458	160741	163725	125067	287660	182315	252091	234053	197248	155767	58294.8	165547	273635	41526.2	190509	170419	140861	136502	234485	143268	165363	132201	224847	134888	206430	164472	199108	111710
5	sp|Q14624|ITIH4_HUMAN	ILDDLSPR		464.759	2	0	FALSE	0	0	862.96	0	1382.78	274.269	137.052	0	0	0	4100.39	0	0	0	942.276	971.902	1773.73	0	219.454	337.213	0	137.034	1952.19	656.661	425.128	2647.64	0	0	1010.09	0	0	0	348	2687.55	0	0	2449.04	0	955.512	799.526	2022.79	2801.3
5	sp|P02774|VTDB_HUMAN	[CRM]-HLSLLTTLSNR		649.365	2	28.1002	FALSE	270264	19500.7	281510	397940	193059	304876	428922	514890	270213	299748	517954	374074	600163	72706.5	484166	241351	343051	252974	634700	478559	501288	398430	576049	365066	102776	279766	389106	41932.9	269047	432126	273612	267928	452889	276241	318268	267658	279448	332610	343858	359518	408887	583208
5	sp|P02774|VTDB_HUMAN	[CRM]-KFPSGTFEQVSQLVK		869.462	2	32.0773	FALSE	308292	46534.5	426216	478955	203106	424704	518158	602185	317635	334441	553528	425191	815738	93986.6	633640	271765	382387	342482	725502	438651	540686	421019	665560	454729	141991	336544	428781	76032.3	474676	593058	378059	321954	527198	313171	369193	386476	356493	398075	375246	356967	502813	720137
5	sp|P02774|VTDB_HUMAN	[CRM]-EFSHLGK		430.717	2	0	FALSE	0	0	0	0	0	0	0	0	0	0	920.404	0	0	0	0	589.669	1041.64	0	205.715	1148.26	0	0	0	1481.07	0	0	848.551	0	0	0	0	0	137.127	0	0	377.852	0	0	0	479.975	0	722.887
5	sp|P02774|VTDB_HUMAN	[CRM]-THLPEVFLSK		607.332	2	26.6139	FALSE	205.726	137.143	1933.42	396.205	2074.13	1863.3	1772.77	3728.14	466.249	1120.83	6310.99	853.145	3406.04	137.143	3198.92	1151.94	3917.21	2852.4	870.967	2156.03	1330.81	3085.23	1385.08	1934.01	720.819	205.69	411.243	466.274	2002.01	1919.88	342.841	2523.31	411.225	274.303	205.653	356.572	1412.47	315.391	2530.6	774.851	150.802	2619.31
5	sp|P02774|VTDB_HUMAN	[CRM]-ELPEHTVK		498.261	2	6.09191	FALSE	571.619	1595.22	233.142	301.695	263.602	287.967	137.109	342.86	219.402	87.9787	322.663	314.962	397.634	414.611	370.196	191.018	150.808	137.143	630.789	776.495	548.525	150.866	1026.45	438.83	137.143	867.577	1078.4	535.252	836.534	0	222.405	144.512	260.333	400.648	155.678	205.707	130.825	560.342	315.4	328.19	137.139	616.989
5	sp|P02774|VTDB_HUMAN	VPTADLEDVLPLAEDITNILSK		1183.64	2	47.9067	FALSE	662189	0	1.02175e+06	1.8599e+06	395974	995230	595738	778690	1.00784e+06	411042	860239	462788	2.2868e+06	1435.13	1.04502e+06	507243	449010	39087.5	2.8359e+06	2.10463e+06	2.24012e+06	1.4379e+06	1.68645e+06	1.78483e+06	1453.05	652577	1.66846e+06	129235	1.43628e+06	581060	529124	30562	2.49223e+06	449780	16737.3	376597	599094	24487.5	1.2038e+06	1.50821e+06	1.28736e+06	185301
5	sp|P02774|VTDB_HUMAN	[CRM]-RTHLPEVFLSK		457.258	3	22.4477	FALSE	205.707	0	137.127	548.53	370.239	0	0	0	137.143	0	137.14	0	905.117	0	694.962	52.6106	0	0	319.054	0	431.176	0	0	0	0	342.845	799.025	0	287.975	137.143	548.538	136.835	137.108	0	0	205.706	0	534.828	0	0	0	620.322
5	sp|P02774|VTDB_HUMAN	[CRM]-SC[CAM]ESNSPFPVHPGTAEC[CAM]C[CAM]TK		1154.47	2	14.9297	FALSE	170934	48989.9	337740	313696	174824	271018	439252	499368	261301	242593	586655	319465	613675	101465	546002	261335	418394	226616	582449	539352	464350	315031	451624	249690	173169	322019	367060	105594	339325	427158	321115	8912.67	359362	279102	312792	308174	246246	264367	314846	336004	375102	522872
5	sp|P02774|VTDB_HUMAN	[CRM]-VMDKYTFELSR		716.35	2	26.2684	FALSE	69147.2	6396.33	118154	159996	80100.8	133906	188578	207775	117849	114146	214885	75550	760740	28072.8	144445	93115.1	94110.3	76491.8	284764	139908	277527	242543	143730	87296	37631.7	114807	112664	10756.6	166960	136510	113925	84823.4	158669	113834	84435.6	50691.2	101456	102231	87021.4	58978	142674	189214
5	sp|P02774|VTDB_HUMAN	[CRM]-HQPQEFPTYVEPTNDEIC[CAM]EAFRK		960.108	3	26.3828	FALSE	46012.2	12762.8	78008.5	90062.9	39940.3	72072.5	107181	115693	67559.5	59867.5	124018	57773.1	1443.87	21561.3	1922.07	51587	62308.2	53839	144382	96274.3	3593.24	85930.4	5019.64	65283.4	31810.7	64152.7	74920.8	319.667	83102.7	95199.1	69054.8	46700	90742	63190.6	57913.9	40324.6	62618.9	67011.2	58637.3	47767.4	98391.7	113105
5	sp|P02774|VTDB_HUMAN	HLSLLTTLSNR		627.862	2	20.7327	FALSE	10852.2	1596.98	6830.74	6059.53	4180.87	6402.63	241.083	19109.2	8431.73	7930.6	17563.3	17452.6	16931.8	3956.04	18793.3	11909.5	23865.7	7324	25694.2	25078.3	19984.2	10246.7	27157.4	16424.8	3585.29	8869.52	17965.3	749.219	8217.11	13304.1	4909.72	5349.75	16627.8	14355.7	7472.4	44033.1	11471.5	19530.1	14864.7	23504.5	12545.2	18574.5
5	sp|P00751|CFAB_HUMAN	DFHINLFQVLPWLK		590.663	3	47.8484	FALSE	5733.92	0	2057.14	2852.23	1947.22	1371.42	7767.4	6780.51	946.275	893.18	5493.85	5055.23	3175.44	635.481	0	137.127	1700.55	3785.12	3668.85	1796.53	7766.99	6455.28	287.991	4920.68	1439.99	1972.45	14956.3	644.495	9852.53	8607.7	3620.54	1893.45	14484.3	905.131	6990.38	2747.66	1782.67	5353.37	3195.04	2207.99	2651.15	0
5	sp|P00751|CFAB_HUMAN	[CRM]-ALFVSEEEKK		611.819	2	16.8422	FALSE	6006.46	2070.59	9835.97	10486.6	9977.82	13568.8	9544.5	12989.1	12371	6873.57	23233.6	9570.51	18990.4	1825.67	17231.8	11231.6	15184.1	7306.37	22520.3	14966.3	19183.6	23538	23032.9	18842.1	5091.16	18716.1	23581.4	373.99	24194.8	9000.76	18028.7	570.255	34017.3	14389.2	16901.4	16654.4	21329.3	6838.87	20104.1	18066	20632.9	25990.7
5	sp|P00751|CFAB_HUMAN	[CRM]-ISVIRPSK		471.79	2	13.4634	FALSE	425.125	0	212.273	411.208	713.099	713.093	603.392	274.261	411.405	0	433.499	0	1151.95	124.327	342.857	411.362	1508.53	123.27	909.882	0	1179.38	378.022	603.392	1098.49	0	924.412	538.504	0	466.06	548.539	411.258	0	2307.04	205.706	0	274.276	630.84	0	569.846	205.706	205.69	836.544
5	sp|P00751|CFAB_HUMAN	[CRM]-YGQTIRPIC[CAM]LPC[CAM]TEGTTR		1083.53	2	26.5242	FALSE	5577.98	441.36	4750.67	1241.57	12630.3	22582.2	8810.25	16700.9	9260.45	4280.08	25817.4	11934.3	24917.5	1821.2	38275.3	15241.4	5852.7	4578.07	23563.6	15632.5	28238.5	15817.8	23468.9	20687.3	591.481	7412.29	36381.6	1456.68	3373.38	22944.1	25940.1	17215.5	53740.4	22801.8	16284.3	17753.3	15453.4	11646.5	16786	14931.2	5819.02	11316.7
5	sp|P00751|CFAB_HUMAN	[CAM]-LLQ[Dea]E[KXX]GQ[Dea]ALEYVC[CAM]PSGFYPYPVQTR		971.445	3	42.2668	FALSE	107025	10346.4	174413	149530	194828	204224	147283	195946	138486	114725	241029	194505	209712	34383	5547.61	107603	167233	143770	217997	224113	238354	244788	240337	239109	56688.1	186740	320839	42824	314664	203380	216920	158726	386876	174319	193887	147601	297959	207139	269569	192394	255902	169892
5	sp|P00751|CFAB_HUMAN	[CRM]-HVIILMTDGLHNMGGDPITVIDEIR		934.814	3	45.811	FALSE	170553	2169.74	339264	348330	23139.9	120963	209803	6028.62	406455	138232	456084	398452	123664	64206.9	146105	128114	160893	310030	215507	209111	337709	415580	474142	375411	84758.3	14170.7	568784	44286.5	410750	394128	231889	205778	938857	222126	273212	238232	485991	315372	412438	372484	388921	19636.6
5	sp|P00751|CFAB_HUMAN	[CRM]-LEDSVTYHC[CAM]SR		705.309	2	12.0278	FALSE	48936	15815	92614.2	79119.1	82948.5	101492	97791.4	114070	86192.1	28115.2	177133	101326	146117	22610.3	151386	76486.1	126937	429.127	184703	108749	168562	174693	132758	132135	40179.5	119806	185965	32351.8	178774	152957	148361	79484.6	322593	93940	130668	111422	181119	567.421	148935	141879	170838	144439
5	sp|P00751|CFAB_HUMAN	[CRM]-VASYGVKPR		510.285	2	8.72462	FALSE	1165.28	137.127	4905.8	4373.32	3298.63	5535.78	3597.3	4859.19	2011.76	1056.79	7131.1	3844.58	0	301.694	6421.24	3538.05	4812.82	2980.87	6836.08	3699.17	2124.46	5786.97	7741.04	7466.15	1515.39	5599.61	1055.93	1009.18	8295.19	5956.42	6692.92	356.258	13600.4	5222.58	3398.92	5423.76	6486.65	1332.7	6501.65	4738.34	7565.96	137.101
5	sp|P00751|CFAB_HUMAN	[PGQ]-QLNEINYEDHK		693.32	2	14.8495	FALSE	539.204	241.91	11186.7	9709.16	672.229	9927.48	328.008	689.96	714.737	7146.3	333.961	270.209	1577.46	294.42	15933	8319.38	15938	1266.39	21147.1	16915.9	18061.7	15901.1	19586.3	18172	548.355	273.158	23675.6	2140.65	18962.8	15298.3	12561.7	1676.2	27702.3	10448.4	9157.3	14125.9	17757.5	12640.9	16910.9	20166.4	180.136	22060
5	sp|P00751|CFAB_HUMAN	[CRM]-AIHC[CAM]PRPHDFENGEYWPR		581.766	4	18.1021	FALSE	3115.99	1421.44	411.133	4028.98	3846.05	562.048	4549.07	8152.51	379.008	3292.73	277.31	6728.42	461.455	698.599	9083.02	2125.58	7711.14	859.307	1852.72	6425.52	11278.7	12328	8893.03	8501.71	205.707	8765.13	12763.7	342.762	10249.6	9633.32	8477.09	1265.84	15408.7	1723.15	8912.2	5354.41	351.758	1307.56	9140.26	2029.5	480.778	2356.57
5	sp|P00751|CFAB_HUMAN	[CRM]-QLNEINYEDHK		723.336	2	12.0631	FALSE	3779.95	1901.54	16825.5	15388.6	14747.7	14004.7	10520.3	23256.9	12442.2	3719.99	27802.6	13530.3	20947.1	2077.48	13818	11842.9	10836.7	943.577	27077.7	14089.4	23619.8	22063.1	14323.3	20411.3	5271.85	16581	26512.2	1680.66	26877.3	23999.9	21511.4	12865.2	49238.3	16354.5	17293.4	16776	24823.6	1006.58	20412.9	23740.4	23264.9	22927.4
5	sp|P00751|CFAB_HUMAN	EAGIPEFYDYDVALIK		921.962	2	35.3014	FALSE	61255.7	6412.03	65258.2	72505	80312.3	85115.5	48363.6	105789	89369.6	3045.07	122091	94975	94931.3	10782.1	106976	46017.9	94417.6	91988.1	128453	111989	51312.1	117084	114569	157737	20026.7	95254.9	171815	16332.2	122137	105908	101671	55490.5	240276	48250	92787.6	101114	121408	92680.9	117399	125413	114180	125145
5	sp|P00751|CFAB_HUMAN	EELLPAQDIK		578.316	2	16.3593	FALSE	575.976	0	536.337	734.415	252.29	1206.67	137.141	287.965	790.658	982.04	369.198	219.437	274.254	462.228	1191.32	356.45	543.288	321.553	230.882	761.108	1441.79	905.049	1289.04	1810.21	137.127	740.54	356.42	0	603.292	205.706	479.784	113.774	644.136	342.751	575.759	137.127	342.84	926.944	274.253	137.133	554.664	1963.17
5	sp|P19827|ITIH1_HUMAN	[CRM]-PLLVDVDLQYPQDAVLALTQNHHK		924.156	3	47.8403	FALSE	19580.6	1404.91	19279.7	22655.1	11643.3	9868.66	19655.7	15233.6	5281.05	16075	24915.4	16653.6	11574.1	2661.15	20585	787.127	15245.1	1407.12	14514.4	27114.1	21980.8	18098.2	20990	16265.8	463.349	769.522	17428.7	2634.43	22026.3	13929.3	16629.9	13814.5	24161.8	7145.41	15787.1	10963.7	2536.94	16875.1	9508.71	17124.1	3510.03	2325.97
5	sp|P19827|ITIH1_HUMAN	FAHYVVTSQVVNTANEAR		669.341	3	16.247	FALSE	10214	4757.8	25755.7	18921.6	19855.5	14967.6	29887.2	19547.7	20973.8	17457.7	21909	21534.7	26616.5	205.699	28287.2	1481.43	15918.6	14333.4	18317	836.609	26973	23304.9	33347.8	19588.1	8741.88	17661.7	31838.2	630.758	22439.8	19796.4	21804.6	1878.59	18528.7	19989.7	16943.9	21202.3	14467.5	15175.6	15792.1	16130.3	23518	25387
5	sp|P19827|ITIH1_HUMAN	[CAM]-GSLVQ[Dea]ASE[KXX]AN[Dea]LQAAQDFVR		700.991	3	36.2686	FALSE	16315.9	2643.07	26694.2	1286.85	22893	14690.3	8359.34	26407.2	16827.3	20559.7	27764	27958.7	28161.7	4267.78	33366.3	15933.7	21865.6	20948.1	13195.3	10255.3	26307.2	27304.8	33336.9	19503	8181.06	2648.02	25012.2	4066.43	26556.9	18276.8	17347.2	17754	15621.2	11293.2	15325	13438.6	18654.5	19106.7	22714.9	12602.5	23599.9	15705.6
5	sp|P19827|ITIH1_HUMAN	[CRM]-GMADQDGLKPTIDKPSEDSPPLEMLGPR		1013.16	3	27.7492	FALSE	72479	29705.1	112454	6773.2	59477.8	105720	113765	102145	87574.1	121327	149345	158292	158375	30474.3	230843	92368.4	140278	75153.8	124535	1691.24	146809	158881	186511	126630	48014.9	76191	135604	24952.8	136405	124615	93785.8	78770.1	106646	63975.9	116076	92036.9	121249	111179	95653.9	93699.4	127418	144114
5	sp|P19827|ITIH1_HUMAN	NHMQYEIVIK		637.832	2	15.4622	FALSE	5802.43	0	368.839	479.976	5111.7	6421.34	1645.63	6508.77	7112.79	7456.12	9971.89	438.742	328.167	1467.39	11251.3	8397.31	205.714	3100.22	6541.28	561.218	9839.67	10379.5	316.966	287.918	1257.56	5070.31	10368.6	1599.33	137.139	3486.47	7717.7	6307.21	7155.86	534.825	315.337	9082.93	6552.37	228.601	342.848	8964.08	356.494	342.77
5	sp|P19827|ITIH1_HUMAN	[CRM]-IYEDHDATQQLQGFYSQVAKPLLVDVDLQYPQDAVLALTQNHHK		1019.31	5	47.3065	FALSE	48957.6	794.687	70562.9	66308.8	52487.9	44215.1	94110.5	76067	71097.5	63183.2	80320	75626.3	144855	1610.37	80739.1	74369	44470	68812.9	69828.1	35457	108240	113461	79543.1	58069.9	27170.6	53328.2	71563.8	12853.5	74870.5	74283.7	53094.7	39920.5	59133.3	40782.5	44244.5	6688.06	52129.7	67189.2	34671.3	1231.13	96734.7	775.458
5	sp|P19827|ITIH1_HUMAN	[PGQ]-QLVHHFEIDVDIFEPQGISK		778.73	3	37.5371	FALSE	63973.8	944.732	86587.7	81907.4	56407.4	36652.8	108621	76768.8	88832.6	53354.3	89218.3	113291	74918.6	21162.1	68738.6	60536.4	50155.3	86913.8	59126	29282.3	114474	117767	103363	92168.3	30940.7	57338.9	105824	16282.6	102143	77584.8	60727.2	50774.5	81329.9	48071.6	79140.7	56375.2	74450	80887.7	76937.8	69226.8	89050.3	9752.17
5	sp|P19827|ITIH1_HUMAN	[CRM]-ADVQAHGEGQEFSITC[CAM]LVDEEEMKK		965.104	3	29.6034	FALSE	114647	18594.7	211205	179043	124367	118228	201517	147835	156276	137504	226405	209102	279119	46053.6	265955	168717	188405	155675	187015	61405.3	241342	259848	204796	186855	76243.7	109127	207662	43693.6	196884	171377	133280	128587	150731	118122	141857	92007.3	156609	170074	166758	133883	209664	170419
5	sp|P19827|ITIH1_HUMAN	[CRM]-TMEQFTIHLTVNPQSK		958.98	2	30.6945	FALSE	96462.2	3762.22	132391	113999	74804.3	84954.1	109590	116615	105037	1424.28	163466	143392	181859	27923	167071	114369	108033	120655	97970.8	46980.6	177682	192948	204455	135252	52549.6	88371.3	148943	24837.2	149230	121077	88893.8	85516.1	99242.3	2087.01	110708	64839.5	123387	122733	115072	91509.4	143776	105489
5	sp|P19827|ITIH1_HUMAN	[CRM]-FAHYVVTSQVVNTANEAR		1025.01	2	26.9441	FALSE	174185	27820.4	286575	260788	257615	165702	229853	308295	234127	170935	472426	294017	339579	74156.3	450425	282756	329657	235618	273894	77786.7	375728	350879	263753	189814	93443.6	118624	222175	41634.2	243606	232751	180617	170244	200737	109058	251717	92857.6	228148	221434	240735	186634	231337	134221
5	sp|P19827|ITIH1_HUMAN	[CRM]-QLVHHFEIDVDIFEPQGISK		798.741	3	38.3429	FALSE	9788.77	183.646	13022.1	26900.8	21310	8742.09	24259.7	15955.5	28069	18559.6	27277.4	27340.9	28294.3	4998.47	18544.2	28666.2	18546.5	28127.7	10956	529.375	26986.5	47339	35222.8	20807.1	5953.36	10271.7	27064.8	4182.65	24298.5	25582.4	17686	15901.4	25131.4	13193.9	14983.3	10344.9	21513.5	27316.4	20005.9	14433.5	30101.6	3910.95
5	sp|P01031|CO5_HUMAN	[CRM]-LNLVATPLFLKPGIPYPIK		1069.14	2	47.4674	FALSE	149546	8403.59	194667	215775	1401.03	238994	113137	253087	2463.93	192384	324170	200187	32953.3	543.193	263173	199870	4491.83	728.248	318430	2366.25	246422	269861	249313	237894	56769.1	1446.14	359756	47432.6	273300	331516	261513	186402	429095	182236	261565	223731	300386	1688.26	279236	212621	322429	441128
5	sp|P01031|CO5_HUMAN	[CRM]-TLLPVSKPEIR		648.388	2	24.7311	FALSE	479.794	2519.39	100940	559.186	29471	135326	12418	122523	888.318	30475.6	1263.22	52389.2	170080	1421.35	83069.6	1047.95	375.331	34196.2	159079	19688.9	1082.91	217695	1488.64	114134	30428.9	1494.4	806.741	810.875	117384	101006	19714.8	26109	38633.1	26242.9	92718.5	17443.1	133079	1501.22	450.603	23579.9	149542	115371
5	sp|P01031|CO5_HUMAN	[CRM]-ALLVGEHLNIIVTPK		830.493	2	37.8148	FALSE	13864.7	397.654	32220.9	47075.6	29861.6	22396.2	860.842	25236.4	28915.9	20668.3	52057	39421.9	1806.01	1541.79	985.135	25755.9	15140.2	31187.7	31762.4	538.125	48504.1	59302.9	1940.2	1583.05	9665.55	28429.9	79090.9	5940.89	58429.2	40518.7	25974.9	27932.3	76649.9	23749.5	39831.1	22112.8	55028.9	2894.65	41162.6	26895.9	58076.4	521.009
5	sp|P01031|CO5_HUMAN	[CRM]-IVAC[CAM]ASYKPSR		647.832	2	12.864	FALSE	7083.12	1193.06	11494.1	15634.2	13204.8	19302.2	10826.8	20121.5	7309.87	13102.7	25671.9	21222.2	27187.9	2944.68	29525.6	16142.3	20141.9	767.752	30977	12405.9	20558.9	27386.6	19779.1	22575.8	5340.69	21844.8	28300.7	3495.01	20863.8	26893.6	27702.2	20043.8	35376.5	19090.5	28885.3	25417.1	26622	205.503	21190.4	21573	32871.9	37550.1
5	sp|P01031|CO5_HUMAN	[CRM]-IDTQDIEASHYR		745.847	2	15.4666	FALSE	24456.8	7318.32	49368.9	45139.5	37937.6	48740.2	15423.6	51574.2	33120.4	36142.3	74121.9	46379.3	57302.3	11301.5	65801.7	39461.4	51612.1	35616	63609.6	32255.4	61229.4	51034.1	54018.7	38769.7	14603.5	49041.3	72371.4	12736.4	50945.1	75395.9	62732.1	429.73	73933	38677.1	59239.2	44718.1	62280.9	43609.6	58406.8	45256.5	69767.2	62076.7
5	sp|P01031|CO5_HUMAN	DGHVILQLNSIPSSDFLC[CAM]VR		757.391	3	35.6684	FALSE	17870.5	1344.63	25688.9	27868.5	18596.6	26724.7	1085.02	19578.2	24148.4	26070.5	16511.9	2461.33	2047.98	447.209	26313.9	13528.7	13539.4	14206.2	41239.6	3159.54	690.232	34221.4	24915.3	32857.7	929.147	27833.4	59863.4	6696.67	32330.8	38512.6	36442.5	12411.7	55482.9	609.111	26686	30723	20255	30774.2	25036.2	20449	42164.5	69450.3
5	sp|P01031|CO5_HUMAN	[CRM]-MPITYDNGFLFIHTDKPVYTPDQSVK		1023.84	3	36.8186	FALSE	1446.17	3244.72	24114	6133.42	9941.59	27049.9	10758.7	39594.5	21784.6	1872.07	42182.3	25759.9	18159.9	2878.66	19473.2	29156.6	10378.4	25661.3	45145.3	18007.2	3015.1	12427.3	12168.5	11704.6	7118.58	21004.8	40281.7	1701.83	1851.06	29803.8	3398.86	13301.5	29509.3	2493.99	23495.5	8856.05	5755.18	18359.5	23734	797.194	47933.1	10916.5
5	sp|P01031|CO5_HUMAN	[CRM]-TGEAVAEKDSEITFIK		890.952	2	22.1099	FALSE	10352.4	1343.95	615.157	18019.2	360.654	628.944	1709.41	641.122	13972.5	11852.7	22001.8	10375.5	17101	817.596	22168.4	10020.2	2027.07	404.624	20124.2	7811.27	18015.2	16620	15573.3	10870.8	4579.76	384.415	14504.8	342.664	14396.1	18948.8	17954	1249.65	32592.2	13888.4	14932.4	704.559	16249	18793.3	13282.6	15588.8	21289.9	31521
5	sp|P01031|CO5_HUMAN	SYFPESWLWEVHLVPR		682.348	3	41.328	FALSE	387.638	209.269	2474.19	655.163	924.076	1275.36	926.773	1158.06	411.414	1680.51	4087.78	3094.92	356.491	438.84	384.972	383.981	1264.79	3652.7	795.861	1563.92	4013.88	4731.71	2615.71	2676.03	232.921	3403.76	5103.14	137.114	775.179	5711.05	2219.52	230.442	6292.77	1508.52	3765.68	684.921	534.858	5659.74	944.535	389.743	287.975	342.84
5	sp|P06727|APOA4_HUMAN	[CRM]-SLAELGGHLDQQVEEFRR		709.691	3	30.4373	FALSE	9752.82	850.209	8213.12	13545.5	8490.04	12901.5	10882.4	12094.5	9977.59	11479.4	16452.6	13894.8	15964.4	689.236	15693.1	1009.23	394.565	14902	20137.8	5117.64	468.613	1055.56	10170.8	17707.8	4715.27	5724.45	11003.1	1796.51	11673.5	10324.8	9057.76	11490.6	420.16	8438.77	10031.7	8802.21	17633.7	8478.01	8128.39	4649.2	7881.65	12320
5	sp|P06727|APOA4_HUMAN	[CRM]-LGPHAGDVEGHLSFLEK		616.979	3	25.8335	FALSE	2933.47	247.242	6425.57	5778.97	3135.83	749.042	310.354	589.355	4253.31	1686.05	6545.47	3821.1	3509.87	426.267	4490.02	1957.59	2043.47	6675.6	6533.05	338.113	6583.97	3347.74	6826.56	5574.53	603.401	638.196	444.15	0	3638.94	8594.53	1785.72	2660.65	1792.6	1152.36	2144.66	5118.83	7925.02	2958.06	2919.28	1220.46	2647.49	540.07
5	sp|P06727|APOA4_HUMAN	[CRM]-SLAELGGHLDQQVEEFR		985.982	2	33.0242	FALSE	321257	36920.3	284810	426147	302574	306069	260662	423462	289768	289753	537442	424553	284119	95454.4	577785	140431	225254	469457	510811	149314	479708	302187	388790	474114	176725	177050	482554	79805.2	307897	478266	407175	251730	119586	233883	323261	285007	447101	319274	319292	205801	201134	384210
5	sp|P06727|APOA4_HUMAN	[CRM]-LLPHANEVSQK		639.844	2	14.5346	FALSE	258.046	1658.29	8403.68	14409.1	11249.7	10744.9	370.041	14641.9	301.678	9586.33	15824.8	12160.3	12392.5	2468.4	20861.7	5717.1	11852.1	13184.9	16692.9	5005.6	12774.8	9495.8	16250.6	13343.1	6295.87	7899.51	15117.8	2386.68	9418.84	14468.2	13476.1	685.492	4495.31	11207.4	10490	10486.6	14722.7	5341.61	8340.48	5999.39	7353.22	9281.18
5	sp|P06727|APOA4_HUMAN	[CRM]-LVPFATELHER		677.859	2	30.9978	FALSE	89052.1	5580.82	98990.4	134970	91387.2	131593	78369.4	178374	92883.6	111309	179730	124495	111660	32864	156600	50627.4	64315.8	147247	172458	43230.8	164864	98052.7	174409	163061	43245.1	64737.9	142541	6958.97	85744.7	184611	111218	82963.4	28739.9	80312.5	91936.1	115263	172833	106246	101175	54687.5	76595.2	74485.1
5	sp|P06727|APOA4_HUMAN	[CRM]-LKEEIGKELEELR		543.633	3	31.7501	FALSE	4299.26	616.893	5924.55	5378.88	1465.59	6294.67	2315.2	8194.31	3030.69	3010.53	6845.06	5238.19	11427.7	471.158	9336.42	1933.63	3100.15	5880.64	319.446	0	7942.57	2834.53	1316.74	8118.39	923.845	507.405	184.563	301.697	4128.91	5325.59	2978.18	1778.84	1163.61	2923.98	4291.74	2587.66	8460.81	3474.05	3592.75	1398.71	1987.66	3873.1
5	sp|P06727|APOA4_HUMAN	[CRM]-RVEPYGENFNK		698.336	2	10.1225	FALSE	10776.7	2166.84	10081.8	6499.69	8981.16	9998.79	10420.8	17067.7	205.705	137.133	17021	2911.62	16288.2	3652.34	19901.8	7370.66	11464.6	593.597	20264.5	2952.33	15893	13676.7	18262.3	18761.7	5896.5	8608.43	17881.3	3914.77	12722.5	16681.4	11548.9	287.966	5432.54	13114.3	9677.8	10369.8	18793.6	259.574	17008.1	7710.6	8244.91	9074.73
5	sp|P06727|APOA4_HUMAN	[CRM]-LNHQLEGLTFQMK		801.409	2	30.5813	FALSE	17509	205.446	23698	28919	24598.2	29933.5	691.073	48031.1	1682.72	769.329	3517.09	34823.7	27197.3	6413.79	45873.6	8730.3	3943.34	50918.9	34924.5	4815.86	30012.2	13755.9	33099.4	28578.1	7231.76	28718.2	14032.2	4299.34	18011.5	32303.4	19893	13180.6	1850.71	9852.77	19689.4	1098.33	45282.9	19230.3	24390.6	13477.9	33671.9	20669.7
5	sp|P06727|APOA4_HUMAN	LGPHAGDVEGHLSFLEK		602.644	3	21.5997	FALSE	603.107	137.118	395.49	3871.87	411.313	2544.72	293.162	3575.19	124.489	1213.6	572.455	4830.82	3101.68	221.212	6866.86	152.205	206.461	4126.96	4054.67	2696.79	2340.1	1975.05	3909.9	479.794	718.711	382.006	5630.24	493.689	1787.08	4893.03	2328.03	383.804	2449.61	3251.2	3115.86	5777.83	3359.68	2799.64	3113.02	1865.84	1867.12	3480.54
5	sp|P06727|APOA4_HUMAN	SELTQQLNALFQDK		817.923	2	34.5326	FALSE	19781.3	1029.5	17579.5	9004.14	21670.4	1592.61	16033.5	6423.11	15009.9	23326.4	7895.41	31846.5	4011.66	4416.5	46770	11489.6	20744.3	40631.7	27404.4	9362.71	2146.77	9733.99	37834.3	41774.9	3674.37	10906.6	28128.9	1993.6	15954.6	16947.2	20229.8	15519.5	9415.52	18711.6	16836.8	20405.4	31071.6	16512.6	15765.7	11916.2	10705.8	14833.5
5	sp|P06727|APOA4_HUMAN	[CRM]-DKVNSFFSTFK		681.838	2	25.9456	FALSE	1389.16	324.961	4231.01	4278.09	1776.33	4091.3	3188.52	774.03	1348.16	3872.92	3601.92	373.569	7972.51	2094.08	9389.33	2323.19	1638.74	3605.09	5687.15	936.027	8477.95	3324.84	7180.93	320.8	1167.01	360.703	485.466	712.643	948.684	5377.91	689.298	2222.65	1801.28	1968.91	1750.11	1637.35	6631.84	1407.43	1157.84	4917.32	578.454	2732.62
5	sp|P00734|THRB_HUMAN	[CRM]-HQDFNSAVQLVENFC[CAM]R		1003.96	2	35.5254	FALSE	253578	33864.6	302631	388468	277296	272996	335707	429691	301201	345357	486129	416758	332154	58792.9	516987	295798	279193	340038	549565	305981	516955	400860	324868	282244	102648	293500	379395	63793.6	308657	354198	313890	187326	397497	200541	324871	186941	286690	356340	297322	251259	398741	452732
5	sp|P00734|THRB_HUMAN	[CRM]-GQPSVLQVVNLPIVERPVC[CAM]K		1138.13	2	37.8124	FALSE	172397	25304	3100.01	141633	92796.6	167501	213295	2998.36	108574	172664	303272	284546	275062	37418	293948	191233	1375.65	5866.86	288377	116291	271108	265073	225104	201130	64776.8	141660	237892	33981.5	200592	259689	173372	121995	236135	1332.3	187857	154889	183563	243107	175709	130891	217517	182278
5	sp|P00734|THRB_HUMAN	[CRM]-YGFYTHVFR		616.796	2	26.365	FALSE	10872.3	575.999	9493.47	14259	8762.93	9411.4	11427.6	21199.3	9250.83	9289.82	22866.4	14131.1	16400.9	2010.96	14247	9811.25	8958.63	15714.4	22252.8	6524.69	19625.2	18849	16996.6	10515.5	2906.83	11523.2	13111.4	342.816	10306.4	9193.25	9128.69	12071.7	16024.5	9977.23	14505.7	12639.2	8296.78	11552.3	13734.2	499.86	18862	6185.11
5	sp|P00734|THRB_HUMAN	[CRM]-TFGSGEADC[CAM]GLRPLFEK		963.954	2	27.3296	FALSE	114742	24103.9	106809	104030	91944.4	162170	157919	123275	96114.7	138177	188214	190720	192289	26915.8	222033	90805.8	119680	108907	229646	127410	223966	180485	176401	140442	55808.8	121899	161707	34431.3	146865	186515	124903	120282	144591	115182	165463	148344	165077	157196	153113	137613	176966	191690
5	sp|P00734|THRB_HUMAN	LAVTTHGLPC[CAM]LAWASAQAK		665.688	3	27.5296	FALSE	5191.31	1680.28	876.856	449.472	7270.81	9054.99	1930.31	4476.58	634.719	208.337	9578.06	11385.6	8120.2	752.055	5795.9	5872.89	9443.7	4992.72	13743.3	10801.3	1136.26	7470.87	13493	9982.84	1557.41	4734.8	10177.8	1916.14	6788.71	6857.01	9099.26	7586.24	11204	8098.72	4288.98	9017.19	7416.19	6019.96	8788.54	1074.55	8937.41	12839.2
5	sp|P00734|THRB_HUMAN	SGIEC[CAM]QLWR		574.779	2	19.9917	FALSE	491.425	219.42	1974.75	301.667	302.577	1110.78	798.971	2470	1000.85	603.413	652.647	301.702	1406.87	137.143	201.831	1014.48	3225.7	918.811	3640.98	342.826	1234.17	1234.21	1963.81	931.434	0	603.302	2819.18	0	1960.34	161.733	1596.53	205.706	2257.44	225.672	1719.42	3272.99	2052.15	1960.86	2149.4	1749.88	365.653	1239.82
5	sp|P00734|THRB_HUMAN	LAAC[CAM]LEGNC[CAM]AEGLGTNYR		984.949	2	17.3601	FALSE	51764.9	12012.9	53280.6	50325.3	53038.8	67711.8	61698.9	72852.9	47329.9	53843.5	76751.8	91305.9	54811.7	17428.6	117736	58530.9	87525.8	69436.9	113410	98116.7	89962.8	71210.5	98404.5	75418.1	26112.2	65510.4	88902.7	19742.9	51466.3	74095.4	58077.4	1350.19	67362.8	63051.9	66421.1	83161.9	60507.2	65032.5	65268	77301.8	66332.6	83788.3
5	sp|P00734|THRB_HUMAN	SEGSSVNLSPPLEQC[CAM]VPDR		1035.99	2	20.4724	FALSE	88830.8	24168.4	84978.6	72820.8	87879.9	136372	130482	130057	52658.8	107294	198026	176083	157838	30859.5	262211	95821.9	177608	47884	212856	196881	110313	128717	186807	130768	42029.3	121636	166389	30682.2	106432	104154	120456	1637.25	145545	118031	119770	174135	131556	63125.3	131438	185110	170773	7764.93
5	sp|P00734|THRB_HUMAN	HQDFNSAVQLVENFC[CAM]R		655.307	3	28.8105	FALSE	2374.25	410.617	3736.09	219.251	553.004	3106.08	2842.29	1650.99	2609.54	617.415	7768.75	7614.39	3047.17	349.681	8917.74	479.803	1239.3	2882.47	8652.94	3456.05	1455.72	6468.86	820.993	7280.46	997.828	652.609	6763.26	562.276	1415.69	4791.37	502.547	926.192	3409.62	368.948	5887.32	1548.67	4980.53	6530.92	6616.57	7728.43	3417.15	183.469
5	sp|P00734|THRB_HUMAN	RQEC[CAM]SIPVC[CAM]GQDQVTVAMTPR		811.388	3	16.9993	FALSE	489.974	1535.78	1460.7	2559.67	3823.85	7128.18	855.712	3436.76	4288.5	5669.44	1545.05	8180.82	7005.06	1213.85	11107.1	2879.2	8504.68	5632.09	11255.4	9575.93	8909.17	7189.22	10469.1	1535.41	396.553	1061.76	9485.95	274.034	1386.09	1887.02	6648.28	859.369	8815.3	317.554	4853.51	9354.62	2928.92	2280.21	6041.22	8202.83	1288.53	7871.54
5	sp|P00734|THRB_HUMAN	[CRM]-ITDNMFC[CAM]AGYKPDEGK		944.914	2	22.442	FALSE	82610.5	13347.2	69855.7	34661.4	74133.2	32535.6	69249.6	78919	74377.3	63981	64999.8	121233	72646.5	7253.19	13574.1	69146.1	116219	29748.5	179556	69314.3	41044.1	118804	39086.4	38197	40299	108696	230849	8004.88	35295.8	105706	145271	114662	41688.7	124938	35560.8	242785	1050.33	69017.5	40721.6	26090.9	149082	32382.6
5	sp|P02787|TRFE_HUMAN	[CRM]-SM[Oxi]GGKEDLIWELLNQAQEHFGK		863.752	3	47.8036	FALSE	31944.8	819.371	18488.5	3947.94	1515.47	21357.1	33080.5	48229.4	23271.7	19176.2	61065.3	27494.3	24549	25013	17703.9	37369.2	16104.5	28906.8	3808.75	161237	18051.1	20435.8	6419.6	5831.44	8769.02	27176.5	6731.61	746.255	1470.4	10593.3	9079.12	1280.97	29763.1	1701.2	23306.5	30394.7	11591.4	1869.23	1028.14	2341.81	11677.6	1554.37
5	sp|P02787|TRFE_HUMAN	[CRM]-NLNEKDYELLC[CAM]LDGTR		998.476	2	27.3331	FALSE	2754.49	679.829	11054.2	6321.17	22527	11675.4	68551	76509.8	44244.7	16011.2	152414	42800	118285	1006.64	58393.2	83134	37348.1	38320	48000	324661	38020.9	9769.84	1933.86	5739.22	1594.02	33675.4	1323.08	2472.69	18411.4	24025.2	9775.18	3758.95	13828	7302.67	3220.59	8217.22	24361.3	6411.06	25969.8	4693.65	15168.8	7470.37
5	sp|P02787|TRFE_HUMAN	[CRM]-EDLIWELLNQAQEHFGK		1057.02	2	47.8773	FALSE	147534	3487.37	9847.12	125512	16911	78199.3	125330	151280	6320.79	5263.68	12484.3	5028.07	3356.46	54727.4	5369.24	119415	65358.3	100802	120483	399622	22578.2	136020	4121	10189.7	36583.7	1863.84	19997.7	21499.4	95980.2	5050.57	6685.59	5183.85	121802	4757.93	106367	14324.6	10203.9	12381.3	22210.3	17920.4	33612.6	1923.63
5	sp|P02787|TRFE_HUMAN	[CRM]-ADRDQYELLC[CAM]LDNTR		962.945	2	23.8424	FALSE	44272.6	544.728	13675.3	6162.02	5666.88	26394.3	60994.4	72927.8	41102.6	3918.87	215327	56606.4	63456.5	5534.12	40504.5	83603.4	44302.8	22854.1	36086.4	329204	30491.3	27292.4	5443.35	1725.86	968.613	2862.91	6811.27	1682.35	4498.55	3170.08	8431.01	4150.61	7677.86	1701.13	1401.23	11198.4	1156.92	3689.29	24519.9	16400.8	6042.58	10568.8
5	sp|P02787|TRFE_HUMAN	[CRM]-EGTC[CAM]PEAPTDEC[CAM]KPVK		930.909	2	4.81017	FALSE	3151.24	1403.33	8476.17	7958.15	10403.4	21164.5	3524.08	5902.12	4698.32	370.259	6993.29	1596.12	35047.3	342.852	31121	3846.57	2821.89	795.415	16611.8	16029	12227.7	14661	12090.3	438.612	6289.63	205.659	762.125	257.758	5946.11	2401.82	452.547	2309.28	4527.86	7770.65	8277.89	8162.49	11481.3	2213.89	14756	246.66	6056.32	356.167
5	sp|P02787|TRFE_HUMAN	EDPQTFYYAVAVVK		815.412	2	25.9317	FALSE	1223.53	507.276	1807.05	1331.5	3089.76	971.172	714.47	3102.87	2795.04	981.28	15401.9	2347.92	4968.12	394.206	6230.94	8787.66	1024.73	1457.21	4496.82	40577.3	1425.15	2187.85	2323.04	4445.32	1390.74	3281.19	1512.03	369.53	1097.08	996.921	860.608	393.66	4209.51	1205.61	4022.48	468.615	6821.27	3802.88	1031.62	479.569	1673.57	249.936
5	sp|P02787|TRFE_HUMAN	IEC[CAM]VSAETTEDC[CAM]IAK		863.387	2	11.7688	FALSE	4938.54	411.403	1805.32	685.347	236.955	4343.6	8899.79	14556.7	2341.55	2164.64	34137.7	11119.6	14025.9	1629	711.534	11067.6	16542.5	972.603	8353.87	64276.5	4210.26	5541.22	4504.75	3492.98	342.826	8540.6	2295.83	620.624	1056.24	2911.72	1478.34	435.082	2972.86	303.885	4661.03	5901.73	8128.92	2606.14	3274.14	308.235	1876.62	7007.22
5	sp|P02787|TRFE_HUMAN	DYELLC[CAM]LDGTR		677.819	2	26.6519	FALSE	1679.99	335.792	2659.51	898.947	1344.11	5859.66	1945.06	4286.1	1108.6	3485.73	9974.4	5747.83	2422.62	1043.95	999.6	3550.08	2367.18	2144.02	1046.19	19779.2	2230.56	1479	3760.42	499.403	1356.34	1124.87	1142.33	356.529	1529.51	2230.8	606.796	1293.02	1059	4223.09	3089.18	1041.62	3550.63	457.872	741.468	2977.51	4967.97	2024.85
5	sp|P01008|ANT3_HUMAN	[CRM]-VAEGTQVLELPFKGDDITMVLILPKPEK		1041.91	3	47.3708	FALSE	57553.8	1949.28	47193	34814.7	25345.3	35763.5	48994	38954.9	42330.8	35446.3	40616.6	40687.1	49449.9	1162.93	43953.4	21372.5	25954.1	46711.4	38402.3	42211.2	28034.2	36555.1	55558.4	41674.9	20372.2	33305.6	62567.7	18939.5	54412.6	55311.4	36775.2	47608.8	45686.2	58545.4	41019.3	32611.7	46055.3	44148.4	77805.5	63299	76062.3	17738.1
5	sp|P01008|ANT3_HUMAN	[CRM]-DDLYVSDAFHK		676.81	2	19.3544	FALSE	16196.7	1219.89	12901	14368.2	190.953	23060.3	11819.2	6888.64	17648.6	1438.15	2281.13	13167.8	7943.23	4415.48	28377.2	725.443	20219.6	11528.5	2733.68	20196.3	1452.76	1252.31	10097.1	14509.7	6354.66	15453.1	290.886	5692.08	528.023	24325.8	18506.5	466.227	753.444	751.489	18029.5	13013.5	1752.06	2015.24	21201.4	26900.7	21891	386.153
5	sp|P01008|ANT3_HUMAN	[CRM]-NRPFLVFIR		602.851	2	32.2101	FALSE	12941.5	150.857	8683.72	4282.23	2807.34	7537.1	3827.15	1988.41	3354.77	11998	4812.41	8959.82	8753.77	437.178	12028	809.109	3804.94	4291.15	13025.5	8720.98	5633.62	607.072	15897.9	7869.81	5757.54	5807.66	596.957	3044.4	8187.82	15295.9	2218.21	4135.84	763.704	803.411	5535.21	1347.72	5316.81	7232.44	2155.88	10042.6	578.72	5570.93
5	sp|P01008|ANT3_HUMAN	[CAM]-EQ[Dea]LQ[Dea]D[KXX]MGLVDLFSPEK		649.288	3	47.5164	FALSE	248.649	0	926.668	205.703	233.102	548.517	713.109	1045.48	456.974	578.582	342.825	219.229	274.151	468.348	520.918	205.714	342.508	1262.08	630.669	593.481	205.714	264.289	384.005	1339	342.848	518.575	480	0	233.124	850.242	1161.44	287.974	519.305	469.837	315.382	538.47	735.594	411.295	236.801	1467.41	1074.59	829.594
5	sp|P01008|ANT3_HUMAN	EVPLNTIIFMGR		695.382	2	34.8019	FALSE	41358.8	450.555	24387.1	25541.7	22889.9	30298.6	12445.8	17861.2	23747.6	15002.9	31772.5	24894.5	18230	6001.39	38135.2	6547.79	33681.5	35764.5	34947.8	35165.8	15026.2	19059.8	43239.2	38451.9	4667.22	26076	57415.6	8413.73	27621.6	22245.3	23056.7	20871.6	24591.2	35730.5	31955.7	35051.9	28844.1	32305.8	37514	40753.5	37431.5	67902.4
5	sp|P01008|ANT3_HUMAN	EQLQDMGLVDLFSPEK		924.956	2	37.6259	FALSE	54214.3	740.034	9279.38	5257.4	2292.49	41464.5	2700.65	3257.23	54392.9	37052.9	12759.1	24715.8	24911.2	1659.13	67718.7	14896	37962	51139.6	30232.4	37919.9	2842.65	13005.8	67295.9	50214	16282.8	22693.3	77945.3	14185	28538.8	970.193	3692.25	7822.82	24418.3	39083.3	39641.7	3666.61	33938.1	36360.3	49435.3	63081.3	53867.2	99070.7
5	sp|P01008|ANT3_HUMAN	VAEGTQVLELPFK		715.898	2	30.586	FALSE	1452.9	470.082	486.566	2541.42	2159.34	3740.42	3538.45	2579.09	5215.31	2021.92	2955.91	765.478	940.627	430.562	7342.68	2151.61	287.909	243.996	3983.71	4603.46	479.144	685.56	7797.29	5580.71	822.399	3459.65	2534.15	698.917	3524.42	4281.62	3446.77	2913.4	5615.67	4084.93	1486.4	5960	219.624	4306.8	6401.97	7581.2	3893.17	7679.51
5	sp|P01008|ANT3_HUMAN	NDNDNIFLSPLSISTAFAMTK		1150.07	2	46.3098	FALSE	123459	2293.05	41947.4	60117.3	80594	122639	89566.7	123523	156002	103474	92530.2	125426	108343	51868.8	128246	52478.4	132880	98563.5	113424	112126	107180	104515	176194	24253.6	34510.4	0	173692	30017.2	108115	60374.1	121443	139221	80454.9	111415	128993	106921	30759.2	150044	16567.8	150949	9419.56	184009
5	sp|P01008|ANT3_HUMAN	ADGESC[CAM]SASMMYQEGK		875.839	2	7.56668	FALSE	7111.89	4571.77	13481.9	9439.24	9805.05	17547.4	6444.55	1803.12	7654.38	465.971	8966.01	9763.01	11667.9	4915.43	24026.3	1413.58	11336.5	1330.18	13162.9	3185.2	1278.02	3820.6	21301.1	13561	4293.26	1258.67	21875.9	4697.3	10553.4	13401.1	10558.6	219.428	10406.8	17144.9	219.312	14646.4	12504.9	1523.05	23079.2	14625.7	16299.4	14240.9
5	sp|P01008|ANT3_HUMAN	AFLEVNEEGSEAAASTAVVIAGR		1146.08	2	31.6704	FALSE	17984	1540.28	49486.1	73427.2	5061.72	1766.45	24540	48192.8	8794.53	24009.2	189465	6852.19	44980.7	5281.39	4548.04	4480.91	57196.8	9455.01	88568.6	4245.65	6764.28	113604	4591.45	50653	27959.3	69575.8	100321	24406.9	57509.4	34615.5	2970.51	52188.3	26507.4	4520.46	89174.2	3500.43	28002.5	60301.5	6950.6	53364	12675.7	68820
5	sp|P01008|ANT3_HUMAN	NDN[Dea]DNIFLSPLSISTAFAMTK		1150.56	2	47.3872	FALSE	45998.1	3852.01	51472.3	0	97653.3	42695.8	44108.2	19888.3	110209	66003	95758	114011	65335.7	3434.37	166312	82377.8	8151.68	79669.6	101062	133653	94127.5	61605.8	137840	82400.4	30648	76445.9	173371	30796.8	104231	97633.5	51631	69158.6	73010.7	100265	26339.1	97448.7	57655.9	103442	144393	136775	106472	59722.3
5	sp|P04217|A1BG_HUMAN	[CRM]-LELHVDGPPPRPQLR		589.66	3	21.779	FALSE	2275.07	295.178	834.21	3786.23	2047.5	3007.02	5692.02	1118.52	694.849	411.249	6121.1	1143.88	5137.89	731.005	1898.53	3380.76	385.269	4607.66	1305.62	5487.06	5900.33	511.031	3330.44	370.115	1630.97	1123.72	7358.73	558.496	6571.33	6786.42	5481.34	1100.86	1322.87	1141.64	4954.01	1771.78	2213.98	2892.23	6565.15	8032.32	4274.98	12296.9
5	sp|P04217|A1BG_HUMAN	[CRM]-IFFHLNAVALGDGGHYTC[CAM]R		731.022	3	37.3358	FALSE	63804.7	754.246	62477.6	82792	73192.1	51428.3	94229.1	64453.4	63021.3	49868.6	111354	85767.7	114271	11437.9	44656.3	65262.6	31439	67095.7	120411	46934.8	133694	153096	96601.1	81855.8	15515.2	66076.2	92937.8	10507.3	90656.3	77633.3	68875.3	60542.5	141589	50595.2	70953	44479.1	94267	69583.7	107146	72338.2	106557	413.762
5	sp|P04217|A1BG_HUMAN	[CRM]-TDGEGALSEPSATVTIEELAAPPPPVLMHHGESSQVLHPGNK		1086.54	4	34.0581	FALSE	232811	27713.4	325443	324662	211090	378345	313690	196579	253523	238652	468782	360562	476137	11191.6	516904	326435	833.268	252296	648277	281951	494130	480807	378104	336421	132392	275110	381452	1497.23	1501.7	357943	267392	220923	546715	141867	263824	188602	288050	310000	392590	270437	471359	839737
5	sp|P04217|A1BG_HUMAN	[CRM]-TPGAAANLELIFVGPQHAGNYR		1170.1	2	37.5713	FALSE	668604	5083.59	668845	730980	623685	639529	946024	608807	653222	519603	1.26471e+06	961441	1.14106e+06	123329	1.03693e+06	815212	596206	675022	1.39607e+06	777691	1.41959e+06	1.28736e+06	756936	929934	246932	764482	1.00493e+06	136237	918847	734283	666595	595209	1.48727e+06	598656	722853	464273	806792	759780	1.00593e+06	695170	1.03578e+06	1.14064e+06
5	sp|P04217|A1BG_HUMAN	LETPDFQLFK		619.327	2	29.9819	FALSE	2668.47	137.127	932.539	1258.59	5201.73	3871.04	274.253	1947.89	897.591	1933.34	6537.04	4104.7	287.977	159.147	205.69	3860.96	3853.9	1334.37	6406.7	4862.71	7348.61	5390.89	2935.73	3566.2	891.377	2097.32	2706.15	560.722	3802.98	273.3	3634.03	1450.1	305.673	699.147	2645.19	4221.61	4604.57	2966.67	3615.56	2866.08	6448.7	5068.15
5	sp|P04217|A1BG_HUMAN	N[Dea]GVAQEPVHLDSPAIK		838.436	2	17.6401	FALSE	78900.8	13980.1	58627.2	69482	70682.9	74810.5	77061.3	65353.7	70281.9	55654.2	119000	91756.1	90836.5	14160.9	107075	110016	82966.3	84576.7	130331	114181	82785.9	82902.8	86058.6	118552	20606.7	96349.6	102943	15682.8	100429	74681.7	62283.2	2060.09	128334	99110.2	55707.3	88786.4	99392.7	82971.4	102482	107986	86973.5	201682
5	sp|P04217|A1BG_HUMAN	[CRM]-NGVAQ[Dea]EPVHLDSPAIK		859.939	2	19.2008	FALSE	86944.3	19878	124408	134537	138397	183470	165327	116725	116906	127807	264330	146966	207756	21181.2	236321	161600	158654	51308.9	273970	198789	244603	209877	195570	150941	66731.1	169602	172127	33640.3	162671	168143	144125	138477	195889	135295	145788	102624	144584	104942	202470	174325	197577	302511
5	sp|P04217|A1BG_HUMAN	LLELTGPK		435.768	2	0	FALSE	0	0	0	164.55	0	0	0	150.755	0	100.569	1720.42	150.839	1858.86	200.861	1154.42	0	0	0	0	1596.1	0	738.009	2462.21	2397.5	0	0	411.243	0	2089.39	627.369	0	0	2529.09	1768.93	0	243.798	1614.5	0	2029.59	1558.07	0	0
5	sp|P04217|A1BG_HUMAN	ATWSGAVLAGR		544.796	2	16.3129	FALSE	1852.04	671.982	2470.05	2657.74	237.817	3585.06	4035.19	205.737	2731.63	1896.13	7663.08	4898.44	4645.97	644.501	3082.41	3962.96	205.714	1626.73	7129.54	4968.97	6280.52	1321.62	5076.71	6439.21	850.241	356.539	4594.06	521.08	192.747	3072.14	1906.18	150.846	3593.07	6568.78	4758.56	5362	4356.47	4589.72	5853.16	6557.03	205.714	10552.2
5	sp|P04217|A1BG_HUMAN	TDGEGALSEPSATVTIEELAAPPPPVLMHHGESSQVLHPGNK		1075.79	4	31.4947	FALSE	59756.2	9583.76	15139.8	16569.7	37610.1	51720.7	41813.8	18427.5	29387.8	225378	438102	45623	57386	888.572	352040	49571	44687.9	53561.1	72932.3	265642	36965.8	42001.5	50663	79619.2	124698	96976.5	21681.7	14129.4	9302.46	52007.8	253755	34627.7	94987.2	59307.6	32072.3	64092.5	266948	3349.92	61444.9	56776.1	53674.3	22913.5
5	sp|P04217|A1BG_HUMAN	[CRM]-TDGEGALSEPSATVTIEELAAPPPPVLM[Oxi]HHGESSQVLHPGNK		1090.54	4	32.3051	FALSE	39016.1	1520.58	38652.2	32475.2	9375.5	50734.6	54223.5	32127.5	2734.54	23124.5	31590.7	52073.2	63930.8	4289.5	55522.3	41574.6	31371.6	12882.4	86005.4	36420.6	68174.6	64667.4	15505.1	54596.9	24209.9	51230.8	66825.6	2920.13	24150.5	46929.7	40802.6	34543.4	84766.7	38190.6	31813.5	33301.5	26002.9	52937.1	52002	41829.3	72756.8	123667
5	sp|P04217|A1BG_HUMAN	[CRM]-NGVAQEPVHLDSPAIK		859.447	2	19.2008	FALSE	98799.8	21781.5	138255	147267	152758	211980	184860	132725	133264	136423	288753	155245	239048	23746.8	256103	189538	169762	102342	301158	213567	272480	240037	220246	164220	74627	188877	201337	34727.6	176163	186192	159769	157876	206973	150503	163290	108874	159020	133218	229826	188284	219388	331502
5	sp|P04217|A1BG_HUMAN	SWVPHTFESELSDPVELLVAES		1236.1	2	45.2493	FALSE	72795.1	2858.46	50868.1	6977.25	80697	52565.5	53193.9	16264.3	48083.6	3145.79	97501.7	52305.3	62761.1	15946.7	74966.8	13629.5	53645.6	59646.6	76855.1	81193.4	72687.4	79528.2	67197	62877.1	15003.2	39555.5	10596	9425.33	52491.5	52831.7	18843.3	43283.7	4159.97	40517.7	61149.2	12745.8	52280.4	51534.1	58259.7	87706.1	62367.3	128419
5	sp|P06396|GELS_HUMAN	[CRM]-HVVPNEVVVQR		659.865	2	13.9534	FALSE	23742.1	4699.78	39358.5	29111.1	29807.8	39077.5	36841.4	1119.19	35050.7	19489.1	45697	46154.6	46078.5	13106.1	66277.6	17712.5	37942.3	33012.3	47605.1	15819.7	42822.1	33933.1	42629.6	31485.8	16907.5	34220.9	34394.4	9645.66	34475.8	39922.2	29673.6	1755.2	23176	34610.4	29854.8	27920.9	29508.2	32907.8	37515.4	29579	43977.8	35243.7
5	sp|P06396|GELS_HUMAN	[CRM]-NWRDPDQTDGLGLSYLSSHIANVER		962.797	3	32.7689	FALSE	87242.5	16443.3	87806.5	76205.1	56299.6	125597	121206	41515.1	103942	125462	150700	129184	190824	37191.7	168269	53937.6	83132.1	107068	182296	32085.1	158534	130177	98773	85539.9	56372.6	91957.8	104641	26140.4	120309	112569	99687.9	72925.3	72570.2	83194.1	80432	69613.1	77574.8	113346	94898.3	54290.3	141103	75823.4
5	sp|P06396|GELS_HUMAN	[CRM]-EPAHLMSLFGGK		665.335	2	32.8161	FALSE	4494.51	370.28	5307.4	940.674	5618.96	8180.02	4797.29	4388.91	8229.69	6951.08	364.548	10887.7	5656.82	1974.75	283.9	4415.21	626.964	205.723	6797.78	196.587	446.878	1451.05	310.871	743.038	2868.14	3084.25	5783.13	274.272	5796.07	6375.86	3713.51	1548.08	4436.35	3113.19	5528	6716.26	5212.77	8003.36	6754.3	640.173	7951.91	4361.2
5	sp|P06396|GELS_HUMAN	[CRM]-VPFDAATLHTSTAMAAQHGMDDDGTGQK		972.768	3	25.0242	FALSE	18214.9	10093.7	48291.9	35406.4	29914.9	49615.4	30980.5	2863.83	45700.9	44745.9	47470.5	59838	2110.75	16018.5	68752.5	23203.8	35812	25768.6	66202.9	988.34	47272.3	7100.78	48287	31237.9	21223.5	5089.56	40314.9	2992.97	26917.4	1414.81	28342.6	32314.7	1492.75	28270.6	27594.2	30990.8	31989	32328.7	31960.7	11947.4	41769.2	33022.8
5	sp|P06396|GELS_HUMAN	[CRM]-PNSMVVEHPEFLK		785.39	2	24.7062	FALSE	11985.2	191.225	9931.11	2454.66	10859	17308.7	13362.4	1498.22	401.005	996.184	23842.6	20755.8	7362.47	2724.07	27077.5	11410.4	16710.4	14178.3	23599.9	2522.57	3334.69	17847.5	12686.5	13359.3	4201.21	6454.23	13724.3	2142.98	14369	17500	992.507	7711.06	4795.69	649.553	11871	14304	14576.6	16763	12849.6	13585.4	10216.9	15501.4
5	sp|P06396|GELS_HUMAN	[CRM]-AGKEPGLQIWR		649.354	2	21.2991	FALSE	22073.3	3349.64	27702.2	30334.5	21980.3	35466.7	29536.5	25925.8	902.01	35469.6	34806.3	29367.3	51029.6	10282	46325.2	19635.4	23879.2	30950.1	53842.9	10291.8	35351.1	1052.45	508.944	26687	12330.5	16986.9	27913.6	663.721	26191.2	30368.6	26245.5	2756.63	22512.3	25462.7	17512.7	13505.3	25549.2	20665	31085.7	5321.33	37709	34346
5	sp|P06396|GELS_HUMAN	[CRM]-DSQEEEKTEALTSAK		854.897	2	9.05943	FALSE	3398.39	5913.6	17236.3	13699.4	10078.2	18881.6	13268.4	1550.52	617.075	861.103	1246.96	4845.06	19652.1	701.115	30205.3	3310.47	12609.6	438.237	22358.5	6339.32	15035.6	15166.2	18635	16922.9	7780.85	3228.48	12909.8	869.266	16179.2	15000.3	10496	1853.58	10199	15951.4	10814.5	15604.3	875.304	1525.65	20373.7	7353.75	19602.4	2805.61
5	sp|P06396|GELS_HUMAN	AQPVQVAEGSEPDGFWEALGGK		1136.55	2	31.3938	FALSE	36016.2	2365.59	25155.9	12605.3	15024.6	27788.5	15880.1	5182.93	5167.59	28937.8	10620.7	37733.2	26625.1	1999.67	44180.7	24297.7	38096.3	31298.5	13572.4	32989.9	52815	34246.4	14314.7	20414.8	17079.7	24035.6	21575.5	968.138	18856	28029.9	32613.4	9332.68	11057	4754.84	9763.18	33379.9	25741.3	35578.6	10725.1	18624.5	47527.2	10771.1
5	sp|P06396|GELS_HUMAN	[CRM]-EPAHLMSLFGGKPM		779.381	2	40.0895	FALSE	1539.25	255.836	1074.61	919.622	2197.87	389.128	781.802	5225.95	1744.19	577.684	1380.21	1552.6	1007.2	539.134	1592.45	1228.74	2342.12	5030.98	2833.36	3610.77	1820.75	1686.4	7661.95	1121.27	954.662	2231.31	1970.35	493.611	1450.73	1439.07	1669.66	4769.63	2958.95	143.39	1392.11	1064.1	1217.96	1707.87	2302.75	1289.6	1654.13	13536.2
5	sp|P05155|IC1_HUMAN	[CRM]-GVTSVSQIFHSPDLAIR		935.495	2	35.9708	FALSE	1.20602e+06	74732.4	1.20633e+06	1.42598e+06	959578	1.24958e+06	686670	1.28202e+06	1.11369e+06	1.02853e+06	1.22418e+06	1.27878e+06	858713	243175	1.85674e+06	991953	1.09035e+06	992687	2.36182e+06	1.01337e+06	1.98628e+06	1.54978e+06	1.71247e+06	1.81986e+06	504530	1.1055e+06	2.38402e+06	290541	1.92093e+06	2.02702e+06	1.73372e+06	916293	1.79245e+06	1.0576e+06	1.4199e+06	1.1462e+06	1.82088e+06	1.71284e+06	1.4221e+06	1.27866e+06	2.07585e+06	2.4545e+06
5	sp|P05155|IC1_HUMAN	[CRM]-DFTC[CAM]VHQALK		631.303	2	14.8263	FALSE	2539.46	803.651	7417.89	5518.49	205.69	6085.7	4257.65	7327.61	6412.35	205.714	7022.31	3648	3526.62	1703.49	7292.53	3794.01	7033.45	177.664	9603.81	4894.22	6189.18	5573.64	10595.3	7077.05	2536.99	566.53	11433.7	518.098	1167.75	7605.81	7594.78	150.738	2603.77	150.857	7049.59	5634.94	8031.72	5668.65	6612.01	8408.03	8812.93	8065.46
5	sp|P05155|IC1_HUMAN	LEDMEQALSPSVFK		797.395	2	27.3937	FALSE	24626.7	4062.53	36816.2	40015.9	32276	34909.1	17477.4	35259.6	32490.1	22940.5	36437	32402.9	23680.6	8120.79	56111.9	18338	41527	32523.7	70292.3	37994.2	49727.3	40112	52732.1	57833.5	15716.4	41878.4	61207.8	9317.16	59211.6	55014.6	37604.4	32599.2	48836.1	41193.5	37486.9	45580.4	50762.1	49483.3	44850.5	51468.1	48004.7	73304.9
5	sp|P05155|IC1_HUMAN	TNLESILSYPK		632.843	2	30.0782	FALSE	1171.79	287.851	887.708	452.529	157.838	1220.31	275.24	1413.97	393.6	1346.92	4790.91	301.715	274.134	205.599	559.722	666.302	1881.91	861.603	555.019	978.045	795.393	712.352	850.258	1929.33	205.681	288.001	1786.15	137.034	2024.83	1387.64	301.631	776.432	11888.9	342.839	712.907	2370.32	1947.33	1795.6	1357.54	721.88	2223.84	388.972
5	sp|P05155|IC1_HUMAN	SIASLLTQVLLGAGENTK		908.015	2	47.8731	FALSE	77861.8	4479.04	2067.63	1850.36	333.128	62998.4	2636.35	1410.9	41340.3	1172.23	889.883	10520.8	1195.25	1086.67	40500.2	1217	892.784	52572.7	99488.8	1769.97	3089.43	1340.94	1469.87	157861	28747.4	1957.89	170082	2021.01	99772.6	68802.5	38854.7	767.14	128732	4871.9	87787.2	2401.42	2249.04	9040.07	74402.6	3901.71	57487.3	56797.3
5	sp|P05155|IC1_HUMAN	[CRM]-YPVAHFIDQTLK		737.888	2	35.8586	FALSE	19386.3	372.114	237.225	30569.9	27161.6	19526.5	10804.7	20311.2	22024.5	21087.3	17508.3	26763.2	13062.1	3436.73	36460.6	11416.2	13928.7	190.971	39735.9	18960.4	32821.7	20640.8	201.733	27964.9	8099.19	13997.6	41055	5648.39	33924.4	34853.4	24044.4	13401	28613	7587.67	23177.2	11547.3	22711.4	16987.2	18708.3	22452.8	26915.4	27880.4
5	sp|P05155|IC1_HUMAN	HR[CRM]LEDMEQALSPSVFK		643.988	3	30.6175	FALSE	676.399	644.52	7497.17	563.006	7190.32	10336.9	1446.4	5158.58	441.539	6144.35	448.241	8237.41	12704.7	1860.26	186.514	4378.7	3637.27	642.534	17481.3	10023.1	11015	12534.6	11093	219.381	287.991	8928.33	16332.7	205.714	11256.6	7542.05	8220.28	315.419	782.068	7181.75	7534.7	7731.82	250.676	8410.91	9499.8	1855.93	11792.4	15133.9
5	sp|P05155|IC1_HUMAN	VTTSQDMLSIMEK		741.863	2	24.3373	FALSE	12314.5	1471.03	14456.9	1468.16	9699.65	13574.5	964.965	1536.91	11942.7	6630.71	2963.75	20333.5	11239.9	4833.05	25955	2290.66	17664.5	11629.5	28653.9	10535.9	19039.5	19928.3	18617	21175.5	1388.86	11033.6	27246.6	3461.33	19015.8	20561.5	19741.9	11981.3	18707.5	794.972	5687.92	20807.6	22475.8	14784	14534	18651.1	20592.4	1631.15
5	sp|P05155|IC1_HUMAN	LVLLNAIYLSAK		659.411	2	35.8151	FALSE	1649.35	219.409	3119.95	2660	2549.17	1170.74	1055.98	1150.63	2022.78	605.399	2254.78	1854.9	274.29	438.853	987.897	624.801	1576.66	3236.36	407.785	2347.62	3269.71	4288.08	4521.63	6256.94	452.57	2133.49	6404.65	205.615	3551.09	1719.94	283.451	891.221	626.621	1379.1	1143.76	1192.95	3655.81	493.488	2474.95	404.564	4989.79	637.238
5	sp|P05155|IC1_HUMAN	FQPTLLTLPR		593.353	2	28.9492	FALSE	1816.58	0	3295.99	5526.57	3391.35	2221.32	1178.54	3386.18	3097.15	552.898	3581.51	4240.36	2139.46	356.387	6583.13	1563.41	5666.27	3062.31	6599.14	3679.31	1006.1	2537.02	10392.7	10188.2	726.822	1836.22	10165.9	342.841	6555.14	3610.17	5342.35	2804.92	7470.6	5247.25	5302.42	10658.3	4912.97	3984.97	5252.95	10050	3631.57	8729.52
5	sp|P04264|K2C1_HUMAN	THNLEPYFESFINNLR		665.33	3	37.5776	FALSE	10949.9	1005.89	32773.9	24425.4	4271.55	10075.7	20519.3	27964.5	23175	5931.61	23987.9	14672.3	11957.9	577.885	25769.2	13319.4	13272.6	12919.3	21831.3	8762.89	16633.6	6245.03	9869.87	14942.7	3630.25	21792.5	25374	1640.02	9851.11	7227.18	12627.6	4703.25	18333.1	11970.1	24204.4	23536.7	9806.51	20052.5	7917.72	10310.7	26871	3333.63
5	sp|P04264|K2C1_HUMAN	SLDLDSIIAEVK		651.861	2	35.8852	FALSE	425.004	286.873	946.2	1453.68	304.03	507.395	1508.25	1851.37	987.354	479.98	575.976	654.57	617.091	411.426	1545.25	1426.17	452.318	668.009	205.726	236.105	152.714	863.877	822.821	205.699	85.9034	1596.27	373.883	301.717	575.212	586.493	850.217	356.545	575.783	546.724	643.809	2421.09	274.27	205.628	959.935	1043.9	565.894	506.256
5	sp|P04264|K2C1_HUMAN	[CRM]-THNLEPYFESFINNLR		1018.99	2	44.0687	FALSE	155268	7372.8	282788	186359	85477.4	110780	110784	191889	143915	69377.6	348514	152327	3376.15	1315.01	33046.6	1153.36	167886	163553	176404	48685.3	157210	126782	76804.7	96152	20782.9	142345	121498	818.781	92295.6	117875	70544.1	44795	48853.2	36762.1	291890	102982	112647	150911	92468.7	126293	152502	1678.76
5	sp|P04264|K2C1_HUMAN	[CRM]-TNAENEFVTIKK		718.873	2	13.0431	FALSE	412.877	294.162	9288.03	5566.8	2447.86	3311.56	2933.61	6929.65	3619.28	1154.63	3979.5	3986.05	3913.61	274.253	5174.37	2345.26	4464.81	2126.24	6179.78	276.474	5743.89	3776.23	2439.76	1534.37	1034.77	6749.42	1062.07	1563.35	3435.19	205.458	4143.74	925.048	1631.77	669.263	1067.8	673.594	1292.13	1424.57	3862.35	3525.47	3782.58	1337.67
5	sp|P04264|K2C1_HUMAN	LALDLEIATYR		639.359	2	30.2332	FALSE	8160.01	205.723	15455.5	6432.99	6432.09	4439.42	6162.25	8013.98	10328.8	1042.25	5239.72	3987.86	6606.92	1001.08	2968.49	2955.85	2259.51	8782.36	7600.65	479.982	6715.85	6799.25	4255.6	10724.4	342.84	8593.5	15525.3	477.309	7975.27	2944.56	4904	2102.06	7745.18	5049.87	14118.7	19279.4	5606.01	9390.18	810.604	7829.27	10503.1	1029.43
5	sp|P04264|K2C1_HUMAN	AEAESLYQSK		563.275	2	5.37794	FALSE	1091.32	0	96.9744	440.767	3619.5	171.739	457.857	0	0	102.193	535.925	406.184	376.302	376.673	899.746	950.041	461.7	497.342	6120.3	1232.25	3454.59	285.606	368.101	469.843	2990.86	355.43	4501.4	630.231	176.068	1003.83	305.607	273.821	1168.39	292.389	241.312	479.976	560.638	1077.41	796.809	2013.28	2174.62	190.675
5	sp|P00736|C1R_HUMAN	[CRM]-IQ[Dea]YYC[CAM]HEPYYK		804.345	2	17.6727	FALSE	8612.65	850.065	5950.99	11828.8	8364.36	870.558	1504.09	2614.52	6066.79	7430.73	19128.5	8012.86	9364.09	1961.33	4860.03	11837.1	12304.9	10357.5	19093.2	7129.62	17738.5	16820.9	14365.9	5318.38	2800.21	14819.4	12882.1	562.254	12366.1	8985.52	13074.8	10584.5	16988.5	991.14	14908.1	13259.8	1129.1	10289.1	13138.4	3174.84	15993.4	5817.08
5	sp|P00736|C1R_HUMAN	[PGQ]-QGYQLIEGNQVLHSFTAVC[CAM]QDDGTWHR		1048.15	3	35.1853	FALSE	73503.4	12777.3	91194.5	94377.1	72652.4	88881.7	89787.4	117383	93695.6	70651.7	152413	74490.4	100192	20752.4	140702	80190	88031.1	102027	173424	62047.2	144237	121073	107967	112567	55221	103308	145201	21847	125309	119230	104088	79272	130795	107624	96065.5	79660.5	122007	154919	96430.7	69783.7	165654	110627
5	sp|P00736|C1R_HUMAN	[CRM]-IQYYC[CAM]HEPYYK		803.853	2	17.644	FALSE	7139.23	699.262	9806.8	10280.4	7342.03	11341.4	12456.7	13787.3	7355.05	6947.71	16249.4	6787.43	9312.96	2069.78	1383.7	9947.76	11068.4	8204.37	14716.2	7468.07	14397.2	13821.4	449.382	8508.15	2658.85	12254.6	9907.27	1906.2	8900.7	2203.82	11977.5	9480.9	14996.6	10236.5	12031.8	436.023	13640.4	8912.83	936.121	1427.22	11391.5	5015.43
5	sp|P00736|C1R_HUMAN	[CRM]-MGNFPWQVFTNIHGR		923.944	2	41.8163	FALSE	82241.2	5087.65	99433.9	125493	88710.3	96412.4	95141.8	143064	96976.1	94439.4	199465	89353.5	123358	16357.8	135578	72425.7	62183.1	100164	168126	48966.2	178600	153046	118921	92971.1	32115.4	93731.1	120701	13320.8	113976	130980	80454	91385	153923	73377.6	132911	49410.5	150096	146534	109031	79405.1	150908	17993.5
5	sp|P00736|C1R_HUMAN	[CRM]-MDVFSQNMFC[CAM]AGHPSLK		1006.44	2	35.8892	FALSE	3880.24	1187.06	57814.7	56790.5	36533	72425.9	32120.6	55207.4	41176.6	53606.5	109901	59123.5	53615.8	1767.45	83024.6	8925.7	3555.39	35859.4	88779.1	19559.6	97538.9	48124.7	70053.3	11184.4	23794.6	44165.8	43455.6	1290.23	56703.5	54835.9	43415.6	37079.8	70375	43076.5	61046	4268.94	73999.2	66525.9	69457.9	7761.57	72480.3	18350.8
5	sp|P00736|C1R_HUMAN	[CRM]-FC[CAM]GQLGSPLGNPPGKK		850.433	2	21.5256	FALSE	26830.6	7524.55	31533.9	25838.4	25160	48259.3	36684.3	41036.9	32957.8	40223.2	54785.9	36178.2	62196.4	7761.26	74174.2	26440	36372.8	21543.2	85549.6	23379.2	66382.7	61624.4	57669.5	40862.6	18326	42596.8	47738.5	12089.2	62796	63635.1	49639.6	31694.2	49687.3	47478.9	39021.2	38389.4	49782.9	55333.6	49353.2	1225.31	70929.2	65129.2
5	sp|P00736|C1R_HUMAN	[CRM]-QGYQLIEGNQVLHSFTAVC[CAM]QDDGTWHR		1068.16	3	38.0192	FALSE	6784.95	1565.03	19185.4	16213.6	2535.99	18900.1	21738.7	25275.9	12865.5	5529.98	35297.8	2359.65	2671.3	7141.9	29527.3	4783.59	1596.08	19309.3	32126.3	1819.4	25327.1	29274.9	4082.86	18876.3	9599.24	3616.9	7172.71	3493.09	30357.5	1947.35	16503.6	16340.3	30329.2	5935.77	1257.29	3063.8	10011.4	23301.9	3662.91	11247	34429.3	24296.9
5	sp|P00736|C1R_HUMAN	[CRM]-MGN[Dea]FPWQVFTNIHGR		924.436	2	41.8075	FALSE	81394.4	4974.41	106996	130250	95407.3	99213.2	97329.8	151452	99709.5	98839.9	208089	96542.1	127654	16669.7	136352	76046.3	65838.8	103107	176199	49551.5	186275	154863	121677	94078.8	32585.1	97522.9	122052	744.392	118819	134414	80454	92454.3	157350	76571.8	140499	52559.9	153324	150622	114009	85978.1	157340	778.451
5	sp|P00736|C1R_HUMAN	LPVANPQAC[CAM]ENWLR		834.42	2	22.9312	FALSE	12725.3	583.929	13184	2980.35	8885.57	23526.3	3635.43	1793	14881.2	17998.8	24417.3	22523.5	33119.1	8355.32	3268.46	6329.45	24462.7	14517.3	5918.39	22465.2	27113.2	13836.8	28863.8	2212.21	7381.33	13168.1	16823.2	2938.8	23635.8	19231.8	15917.5	16151.9	2962.64	1371.45	3568.65	34629	1974.99	24219.5	19604	34602.9	30548.9	6287.01
5	sp|P01042|KNG1_HUMAN	[CRM]-DIPTNSPELEETLTHTITK		1091.55	2	31.4134	FALSE	273605	48033.2	299102	370897	349567	347373	491161	598283	342990	381944	1.18725e+06	388340	813609	75329.9	518648	592618	422530	425644	644218	492736	815619	680198	469413	464361	143088	349614	555800	135835	604270	938884	472370	372818	578040	374638	461444	305349	565176	478452	507847	469774	506907	1.05068e+06
5	sp|P01042|KNG1_HUMAN	[PGQ]-QESQSEEIDC[CAM]NDKDLFK		1034.44	2	16.7013	FALSE	60383.7	22739	76503.1	92618.7	108305	83842.3	96796.7	138780	100124	82693.7	255167	92281	168744	23400	148116	131559	138993	89879.2	149197	113332	166097	133575	136884	99375.5	46825.8	99595.7	141861	42771.1	130408	250518	128654	2658.37	127599	104141	108579	78608.1	139320	108709	130921	132085	118317	189351
5	sp|P01042|KNG1_HUMAN	[CRM]-KYFIDFVAR		601.322	2	30.947	FALSE	6389.24	435.174	8276.59	11655.8	14600.5	342.578	7134.63	17852.1	13343.7	7259.28	37157.1	6532.49	27327.6	3837.47	8251.39	13925.5	9397.38	13921.2	16635.6	6188.27	27032.7	20829.5	9003.13	14046.6	1230.89	8087.75	10556.7	1102.94	14233.4	16108.8	8095.92	12917.6	17052.3	12897.2	13082	3130.21	15879.9	11213	11507	5521.53	14853.1	14924.9
5	sp|P01042|KNG1_HUMAN	LGQSLDC[CAM]NAEVYVVPWEK		1054.01	2	31.4623	FALSE	9697.28	1825.43	21711.1	10637.4	31862.5	10181.6	2857.67	6431.71	1937.94	15029.9	7697.2	5956.09	22637	621.684	5737.65	2769.15	26957	13414.9	11838.1	17425.9	28796.4	5401.03	2827.5	7290.35	1752.96	18337.2	12242.4	7618.03	24136.4	38019.4	8812.4	3893.43	27907.4	15190.7	8132.42	20312.2	23280.2	4810.29	10813.3	15170.9	26199.3	7321.25
5	sp|P01042|KNG1_HUMAN	TVGSDTFYSFK		626.298	2	17.2085	FALSE	274.136	274.269	370.277	205.584	334.678	779.204	370.246	1338.37	229.108	944.773	1426.36	219.377	706.213	301.686	424.054	1224.22	206.312	5798.15	301.639	1597.29	1806.63	223.797	1532.31	505.576	205.704	3014.1	438.774	137.072	328.131	399.467	1525.79	547.013	722.167	365.132	1493.95	1482.75	761.988	699.112	1229.62	1151.07	219.428	1166.1
5	sp|P01042|KNG1_HUMAN	[CRM]-KLGQSLDC[CAM]NAEVYVVPWEK		1139.56	2	31.0365	FALSE	41336.1	8527.24	57941.9	82970.1	1839.13	51667.5	86784.1	102584	61702.5	66581	8362.34	55109.4	223254	17455.3	101358	81865.9	56526.9	64281.7	137907	12079.1	8355.83	6005.5	78880.5	69188	26036	74285.9	45796.4	25809.7	127257	168967	67415.6	5959.99	97766.9	74079	75145.8	39303.1	95985.1	75857.5	7191.67	4162.22	81223.6	166416
5	sp|P01042|KNG1_HUMAN	[CRM]-TWQDC[CAM]EYKDAAK		779.336	2	8.998	FALSE	274.278	562.281	4782.89	4703.78	2664.63	620.37	301.44	5511.7	5077.57	686.3	11028.7	507.426	21715.8	940.737	4977.27	2215.25	3188.32	1481.47	6399.02	232.297	8252.03	7690.28	690.054	4604.82	1423.52	1757.63	2687.13	641.944	6855.7	10670.7	6735.46	2642.54	5593.76	3488.08	541.555	466.269	6267.19	937.627	5553.58	4033.47	7207.31	2702.39
5	sp|P01042|KNG1_HUMAN	IYPTVN[Dea]C[CAM]QPLGMISLMK		983.496	2	36.2484	FALSE	13365.9	274.153	17388.5	9250.72	6239.95	18395.7	4999.78	3394.57	3725.81	9958.43	23317.8	6382.82	16041.1	4826.66	17918.8	12915.5	2583.89	10038	16713.3	9469.76	5030.3	14686	17953.1	22693	2619.23	6258.75	8026.09	1843.92	20163.9	24082.8	4357.2	8239.85	14801.6	16454.7	1910.06	9239.87	22809.3	17366	808.166	14648	28002.8	1656.84
5	sp|P01042|KNG1_HUMAN	QVVAGLNFR		502.288	2	18.3813	FALSE	137.127	137.127	425.118	274.274	154.525	326.912	466.42	411.408	181.09	274.27	562.17	361.542	411.398	0	219.42	556.28	214.749	0	493.681	0	125.629	111.451	0	411.387	0	178.856	0	0	219.418	206.202	350.473	0	274.261	205.715	185.435	274.276	342.849	0	205.699	219.42	219.295	189.77
5	sp|P01042|KNG1_HUMAN	YNSQNQSNNQFVLYR		937.943	2	17.2313	FALSE	2309.82	228.434	7236.6	5782.85	2123.3	1090.23	9765.45	12729.8	1789.13	303.957	2771.47	10342.9	17123.7	2413.1	13234.1	2816.56	18655.1	12605.1	938.207	4572.56	7185.85	9259.67	21357.4	10532	1855.76	439.519	15555.3	812.465	345.843	16115	646.336	990.041	11808.2	15148.1	8882.87	20951.4	14527.7	13174.4	12750.3	20530.1	11217.8	21021.9
5	sp|P01042|KNG1_HUMAN	YNSQNQ[Dea]SNNQFVLYR		938.435	2	14.7521	FALSE	1312.11	287.936	6234.38	1209.43	2666.17	3031.5	12943.9	16151.9	1812.69	2599.98	27474	11416.5	20201.6	3709.26	18049	1205.17	21688.7	11387.3	18390.1	27805.2	17086.6	13240.3	24249.6	17517.6	642.004	3385.91	22509	3913.65	676.262	28300.1	16290.9	4218.47	2450.55	16934.9	6934.12	26182.7	4190.35	17211.1	16472.3	30122.4	2431.73	5527.33
5	sp|P02763|A1AG1_HUMAN	[CRM]-YVGGQEHFAHLLILR		599.325	3	32.3586	FALSE	1243.02	28765.4	231753	516516	626.034	1843.83	201673	479.741	513.993	241308	749061	359093	165647	104.684	355656	144976	204.676	438.668	899.737	3518.83	674.261	922.996	2856.96	979.449	76433	1311.63	1195.5	49384.4	2081.15	4824.94	781.045	190564	1073.04	359344	419044	640371	425280	310049	476569	495.251	1288.49	139599
5	sp|P02763|A1AG1_HUMAN	[CRM]-TYMLAFDVNDEKNWGLSVYADKPETTK		1060.17	3	36.0102	FALSE	447820	451.73	590506	974088	255479	406925	451576	357944	386306	514851	1.38962e+06	765356	318585	90795.4	604472	343202	516645	534963	1.17807e+06	505216	858367	1.66281e+06	914908	484822	163953	1.00854e+06	1.37938e+06	78590.8	1.3614e+06	1.01319e+06	464645	388482	3.54779e+06	652872	628444	1.09706e+06	976172	781310	1.06175e+06	855586	1.19596e+06	323276
5	sp|P02763|A1AG1_HUMAN	EQLGEFYEALDC[CAM]LR		871.906	2	34.4287	FALSE	658826	85321.6	559084	833113	397119	803985	414666	429878	487225	650728	1.90812e+06	1.33911e+06	345806	129319	1.50818e+06	296597	941899	636110	1.54559e+06	1.16806e+06	947128	1.37107e+06	1.44212e+06	819611	201182	1.11241e+06	1.88659e+06	148034	1.28553e+06	1.17536e+06	754594	440203	3.72737e+06	1.03938e+06	1.11647e+06	2.75099e+06	933936	921640	1.27934e+06	1.32958e+06	1.08904e+06	1.59049e+06
5	sp|P02763|A1AG1_HUMAN	[CRM]-NWGLSVYADKPETTK		876.434	2	21.8265	FALSE	273586	55667.4	313042	550496	243774	441973	243864	272631	264224	328624	1.25835e+06	524887	108488	74986.5	739370	225599	560276	256973	790030	541223	642501	791934	694411	284185	114465	848253	920031	106742	695202	757782	470919	331428	1.99628e+06	496354	741339	1.4987e+06	555617	435213	797053	718936	599041	656778
5	sp|P02763|A1AG1_HUMAN	[CRM]-SDVVYTDWKK		642.317	2	14.9794	FALSE	6020.32	548.718	12364.6	15580	5060.76	15511.4	6569.5	13533.1	5838.38	9397.42	36606.1	12077.8	18034	3281.87	23391.5	5336.23	17338.4	9033.96	36228.8	15175.8	14484.5	36405.4	20331.7	8784.34	4079.87	23540.8	23463.2	2631.77	23944.2	19569.2	16223.5	609.466	31927.9	24003.5	10923.7	14216.3	17752.7	11038.9	23452	20150.2	25805.1	23034.6
5	sp|P02763|A1AG1_HUMAN	[CRM]-YVGGQEHFAH		594.265	2	7.51643	FALSE	137.145	0	205.707	1905.21	726.798	589.598	137.152	301.716	757.969	274.275	299.285	137.143	264.568	150.848	980.129	370.268	1166.36	219.426	284.15	685.222	274.253	1567	215.71	205.69	438.86	830.347	987.423	0	1047.62	932.447	370.265	0	4281.54	588.658	521.108	1494.06	205.716	137.143	1152	169.681	1220.51	274.215
5	sp|P02763|A1AG1_HUMAN	TYMLAFDVNDEKNWGLSVYADKPETTK		1045.84	3	32.244	FALSE	11242	2216.29	49861.1	67294	40368.4	38461.3	49666.5	15401	30461.5	46376	72626.1	73418.2	5745.47	12697.4	9947.68	37078.7	54637.1	590330	96885.4	93910.4	5486.51	100633	128772	320782	19105.7	108500	164745	19003.4	107009	62937.4	6785.94	47402.6	329505	133777	46473.6	210813	66655.6	80477	113252	345519	81851.8	17410.9
5	sp|P02763|A1AG1_HUMAN	[CRM]-YVGGQEHFAHLL		707.349	2	26.7509	FALSE	2828.97	528.812	4506.3	1186.44	3177.09	1888.18	866.813	1244.35	2482.7	1834.09	7494.94	1640.92	301.621	1028.51	937.788	2073.73	4491.6	1458.51	8195.15	1158.24	6593.82	8089.99	3475.52	2314.87	2160.46	6232.92	1033.53	137.001	56485.2	7192.57	9142.11	1937.79	15321.7	300.406	5984.64	5718.67	369.198	4063.04	3535.84	6490.3	2867.65	359.565
5	sp|P02763|A1AG1_HUMAN	SDVVYTDWKK		620.814	2	9.49137	FALSE	589.736	137.072	2329.82	777.555	512.313	1306.43	307.568	836.235	816.306	274.252	2440.94	231.949	697.347	203.679	1133.02	137.143	2994.64	370.034	4412.91	655.694	1221.92	2358.69	3034.88	1455.05	356.543	3277.25	3224.81	205.714	2221.55	877.49	1138.18	205.698	205.69	4024.32	521.127	2943.02	2784.98	589.697	2299.5	2591.29	4188.77	1696.86
5	sp|P02763|A1AG1_HUMAN	[CRM]-VGGQEHFAHLLILR		544.97	3	0	FALSE	0	0	839.095	137.133	150.859	137.129	0	274.269	370.278	2308.81	301.714	370.134	205.706	0	3913.77	205.723	137.145	271.35	2454.81	1796.17	1961.06	137.127	1878.78	0	479.975	715.781	664.861	107.822	0	1225.39	895.52	905.133	1886.49	0	1823.9	205.64	781.698	0	1110.81	3168.2	836.516	781.662
5	sp|P02763|A1AG1_HUMAN	TYMLAFDVNDEK		723.334	2	24.5598	FALSE	16611.5	713.115	13865.1	23349.4	17405.1	19627.3	561.912	5623.38	7804.72	15760.5	29660.5	31710.1	7530.78	2984.87	30487.8	4056.84	27475.6	3807.66	31129.6	28400.5	22792.1	3336.9	40965.9	21493.1	2336.7	27360.9	42860.7	3535.77	17302.4	27999.8	20176.3	16387.9	64878.4	24587.8	24268.9	86664.1	21298.3	19997.1	32545.4	40288.7	1437.37	1371.75
5	sp|P02763|A1AG1_HUMAN	[CRM]-EQLGEFYEALDC[CAM]LR		893.409	2	42.441	FALSE	88226.9	652.364	88789.7	184372	49305.2	66330.5	95371.7	91842.6	78263	105770	414230	112575	68124.3	1259.73	151171	75389.2	85191.7	87998.2	264152	89909.6	272522	312431	72514.6	59688.8	38881.6	113484	209083	4566.02	134272	167543	129828	34633.7	701821	92116.7	222874	157584	108475	81186.2	150174	108879	159321	157891
5	sp|P43652|AFAM_HUMAN	[CRM]-RHPDLSIPELLR		496.948	3	28.1254	FALSE	1911.56	342.823	4799.76	935.047	3482.97	1800.15	2873.15	2727.13	1261.64	2621.23	5112.81	493.379	2407.69	0	3254.49	1001	0	2879.36	2508.27	0	3955.62	3125.83	0	0	713.104	0	1223.08	370.253	1317.23	3278	0	3870.68	1165.67	0	958.165	0	0	2968.14	2016.95	1574.56	1782.41	1330.7
5	sp|P43652|AFAM_HUMAN	[CRM]-ESLLNHFLYEVAR		817.42	2	44.3208	FALSE	312712	15557.2	345215	289918	335966	230356	266293	398514	221179	188882	547553	248292	374243	55100.2	326570	256558	162519	258176	383252	194559	455703	367663	226076	335123	69226.7	165711	160172	43921.2	232742	464910	268424	307962	131099	127329	191686	98294.6	164599	248464	260620	208667	154477	191858
5	sp|P43652|AFAM_HUMAN	[CRM]-RNPFVFAPTLLTVAVHFEEVAK		843.46	3	47.8697	FALSE	97518.6	1100.77	40216.9	49815.1	163157	6227.98	130844	75254.9	46227	115789	178247	70679.7	29953	28130.3	36129.8	70218.8	50017.8	107219	28785.9	24001.1	42364.2	62072.6	5885.07	35622.1	9390.06	85335.6	32365	661.502	44347.5	123919	86233.1	188069	614.471	82654.9	22857.2	3847.66	52703	133044	2264.36	45092.2	19744.3	17028.5
5	sp|P43652|AFAM_HUMAN	[CRM]-LKHELTDEELQSLFTNFANVVDK		911.796	3	47.8718	FALSE	20248.8	1925.58	24485.6	28941.9	24482.2	16419.7	18898.2	2980.05	31739.6	28775	33601.1	3277.72	46300.6	1452.16	27674.1	16695.2	630.807	19690.2	1278.66	7823.02	26746	23093.8	657.999	21645.2	2193.05	2286.4	946.774	4678.59	19736.3	4020.33	20902.5	18670.2	24957.2	12494.4	14224.3	22733	12701.7	21852.3	19584.9	18598.9	3371.35	7010.96
5	sp|P43652|AFAM_HUMAN	[CRM]-HPDLSIPELLR		666.867	2	32.8515	FALSE	14331.8	1206.84	22216.5	18864.6	19767.8	12434.9	13900	12342.8	7734.42	8618.5	35477.5	22687.5	14036	1751.29	36816.8	9523.58	11770	8257.4	29841.6	21025.9	30757.2	11821	21641.2	25103.1	4111.46	7999.67	9451.18	4429.02	19281.2	46759.2	7116.64	16834.5	5877.03	3191.34	13669.4	4222.92	12965.5	16295.9	12685.1	27801.8	10084.8	20173.3
5	sp|P43652|AFAM_HUMAN	IAPQLSTEELVSLGEK		857.467	2	28.5848	FALSE	45038.2	4770.66	51553.8	57778.1	62343.6	47763	36831.7	114725	37220.5	46500.4	88384.6	36936	50919.6	12869.2	3326.97	5111.79	44622.7	40226	75438.8	1854.33	76041.1	50399.4	57378.8	80134.1	10232.8	22816.3	31750.6	10673.7	38006.7	75232.3	36521.6	50065.9	22307	28530.5	38366	37737.8	27378.1	36277.9	38910.8	63196.1	28544.8	78523.5
5	sp|P43652|AFAM_HUMAN	[CRM]-TINPAVDHC[CAM]C[CAM]K		679.303	2	5.30451	FALSE	1531.52	1991.22	11446.2	10134.7	11282.4	5027.01	1874.98	3879.75	2851.93	3605	5447.9	645.898	11011.3	370.284	12581.5	5360.13	2129.71	4242.73	9933.29	438.771	12103.6	7759.54	7604.22	10033.2	1810.2	424.899	428.473	1607.5	8177.75	5575.95	4760.56	205.698	4269.21	1145.81	1947.23	3010.63	4093.48	219.428	8083.86	479.831	538.929	2355.05
5	sp|P43652|AFAM_HUMAN	[CRM]-ESLLN[Dea]HFLYEVARR-[-1R]		817.912	2	33.9546	FALSE	7108.12	1116.57	48662.7	51338.2	51949.8	40924.9	38671.2	49346.4	39890.3	37577.6	68457	30108.8	49029.7	4786.73	42652.2	26367.4	35009.5	680.234	54843.1	39620.3	66188.3	50899.3	26922.7	53418.1	672.225	25425	1046.74	6032.9	39112.5	59245.4	23798.2	46759.6	27980.4	19846.4	32932.9	20205.1	26999.9	42587.8	36292.3	33851	25620.5	41066.3
5	sp|P43652|AFAM_HUMAN	AESPEVC[CAM]FNEESPK		811.854	2	15.3658	FALSE	667.228	3932.37	25565.1	23264.7	26338.1	16333	15816.9	21532.7	17261	7567.67	33907.3	17264.8	26954	5656.09	34463.2	16344.1	26095.3	1421.4	29801.9	18707	23276.7	15566.4	16384.1	30953.8	6974.37	13622.3	12170.2	4398.39	17385.1	33393.8	10484.5	22693.2	12401.5	15749.3	14378.9	12943.7	12861.4	570.814	13716.2	25589.5	8106.56	24714.8
5	sp|P43652|AFAM_HUMAN	HELTDEELQSLFTNFANVVDK		817.068	3	43.6433	FALSE	569.503	553.725	19481.6	15684.2	13528.8	17050	10920.8	23377.8	18856.2	13658.3	45217.6	14828.4	16410.5	3932.97	26984.5	1202.88	22004.8	26474.2	26842.8	7340.93	23495.3	15210.4	15810.5	29871.3	645.141	11235.7	9540.36	2848.05	13327.1	30031.5	10683.4	11620.7	6640.66	8782.46	12966.2	10485.8	1383.89	17643.2	19126.5	16850.7	8414.33	19393.7
5	sp|P43652|AFAM_HUMAN	SDVGFLPPFPTLDPEEK		944.472	2	37.8603	FALSE	27736.5	919.777	78028.3	58910.3	32850.5	34550.6	30359.8	51017.5	4017.86	1935.98	61727.5	40655	3555.55	1499	56129	6372.19	30702.7	1298.05	40996.4	18710.1	42021.2	1996.65	65005.8	59693.7	9767.16	26854.5	6826.33	1422.45	23938	57451.9	1269.19	1049.04	1716.72	4920.73	23778.4	33452.4	25178.9	33913.9	37708.9	4388.57	17922.3	3160.84
5	sp|P43652|AFAM_HUMAN	FTDSENVC[CAM]QER		692.794	2	6.1184	FALSE	123.224	383.989	3050.87	1408.62	1563.33	795.392	0	181.043	205.699	0	0	0	2166.83	137.152	2387.94	356.566	0	342.676	731.598	193.279	1263.34	726.812	671.982	2769.87	315.215	169.077	0	0	895.733	562.271	0	2929.09	507.419	876.172	0	1275.36	572.178	137.154	1464.05	137.143	546.544	0
5	sp|P02749|APOH_HUMAN	[CRM]-TC[CAM]PKPDDLPFSTVVPLK		979.009	2	32.8866	FALSE	476255	46032.8	698825	468429	6467.34	325363	530975	724162	188986	429524	1.25403e+06	567952	325833	142779	977737	297446	582711	617728	950546	679888	1.04509e+06	1.06596e+06	449215	763472	293042	433024	797659	144853	996775	499523	767647	557069	506652	373985	690533	506986	321667	7900.12	690077	562779	755263	997968
5	sp|P02749|APOH_HUMAN	[CRM]-EHSSLAFWK		574.28	2	18.7335	FALSE	672.613	263.052	226.773	202.824	2400.66	387.793	1403.26	3088.97	2263.27	3321.45	9012.67	3111.68	1915.6	616.179	3094.55	1426.79	3752.94	2548.43	234.694	3180.78	482.612	3676.41	466.285	3412.71	904.98	4274.61	4075.92	239.729	205.69	370.176	3025.08	389.961	5738.85	237.208	1437.74	3418.91	2277.88	205.692	2361.01	4725.33	2892.74	5146.46
5	sp|P02749|APOH_HUMAN	C[CAM]PFPSRPDN[Dea]GFVN[dAm]YPAKPTLYYK		905.769	3	27.9216	FALSE	99927.2	15487.9	160238	114846	43150	63882.8	121743	149826	54681.5	158710	221967	158958	86483.1	45346.3	225901	85261	163177	84171.3	231807	222900	263680	218652	115007	169101	88735.7	108918	195828	43057.2	183640	110771	154778	138616	115784	108069	147368	166513	80454.9	86534.8	143235	138348	158301	181943
5	sp|P02749|APOH_HUMAN	[CRM]-TFYEPGEEITYSC[CAM]KPGYVSR		1213.55	2	22.886	FALSE	228293	25146.1	367629	310609	122297	163921	330126	429565	196095	331645	666642	369522	317301	67733.5	605087	226561	346061	181396	623429	437978	568000	540025	254539	351392	159447	285915	431313	73487.5	458686	284815	393568	299855	297257	277693	315777	273987	194847	248160	380754	320590	412203	372089
5	sp|P02749|APOH_HUMAN	ATFGC[CAM]HDGYSLDGPEEIEC[CAM]TK		796.004	3	17.7823	FALSE	19717.6	1295.82	34526	30105.2	11009.3	10840.6	18373.8	28951.5	14011.7	22830.5	39272.7	680.815	15535.9	6288.16	34436.5	15106.1	35304.9	625.696	36203.6	35581.3	34463.9	33221.8	21053.6	31800.8	11200.4	19257.7	30621.4	9891.46	25055.3	19363.3	27444.3	11432	21501.9	20750.1	30564.8	34536.6	1483.82	15317.8	27151.4	30515	28952.8	30661.8
5	sp|P02749|APOH_HUMAN	[CRM]-ATFGC[CAM]HDGYSLDGPEEIEC[CAM]TK		1215	2	21.7636	FALSE	85629.2	9636.22	148183	159485	1021.17	44621.8	108293	163386	58945.1	105410	210349	119194	74707.6	3824.79	182301	84674	135388	89916.5	170204	125175	199670	183652	83127.4	112247	60580.9	2809.76	9948.76	32692.4	155828	99575.5	147389	2475.37	106223	5539.25	122475	92105.5	10698	3020.47	128002	107998	133307	110137
5	sp|P02749|APOH_HUMAN	C[CAM]PFPSRPDN[dAm]GFVNYPAKPTLYYK		905.441	3	27.2946	FALSE	54175	8497.71	115156	85130.4	27816.3	60731.6	89821.9	2579.64	28789.5	88889.7	148231	91994.6	71095.5	21249.7	132095	29152.6	83739.5	92286.2	169206	97196.4	189144	169787	71797.2	92117.9	48760	87406	107691	25887.9	138437	62720.3	96768.1	74045.8	77547.4	75977	95956.9	50489.5	55474.3	62983.4	102298	78461.9	121417	116640
5	sp|P02749|APOH_HUMAN	C[CAM]PFPSR[CRM]PDN[Dea]GFVNYPAKPTLYYK		925.779	3	26.2115	FALSE	26273.9	5688.65	57309.8	6465.8	21730.8	19079.3	42553.7	47636.8	7531.77	41635.3	70847.8	40586.2	18137.6	4916.59	66940	18661.5	37486.3	3425.08	60298.1	40780.2	5871.32	66847.2	25059.9	4429.56	25407.3	30519.5	53854.3	7053.85	61695.4	32744.8	50870.8	37023.3	32854.8	39661.4	47528.9	33824	11175.2	23268.8	43710.3	37648.9	39354.1	25472.6
5	sp|P02749|APOH_HUMAN	TFYEPGEEITYSC[CAM]KPGYVSR		795.035	3	18.6268	FALSE	9120.7	863.956	20815.6	1196.2	5416.16	10176.6	620.818	575.249	8546.42	17550.6	24411.6	21974	11991.1	1410.49	35156.3	8942.31	1273.65	14409.7	24951	1713.22	20698.2	20747	17805.4	33015.5	8387.75	13813.3	25794.3	8234.51	18187.8	15260.4	21430.1	503.645	16519.9	2018.35	20295.6	29063.9	12335.6	10348.2	20512	28634.2	19497.8	11159.1
5	sp|P02749|APOH_HUMAN	[CRM]-KFIC[CAM]PLTGLWPINTLK		972.542	2	45.1016	FALSE	68655	2148.27	117695	4089.26	33614.7	45876.4	14278.4	146141	28367	2906.77	185050	74025.2	97585.6	18062.5	119119	49337.3	61065.7	115845	159672	54409.9	157778	189606	66148.1	13931.1	41074.9	68360.8	105437	14894.9	102533	53054.5	107363	66986.5	4551.42	55494.4	93151	12315.5	61225.5	68160.8	79000.8	9352.03	105407	160296
5	sp|P02749|APOH_HUMAN	FIC[CAM]PLTGLWPINTLK		886.992	2	43.9999	FALSE	60923.3	1439.89	54324.1	40609.1	16181.7	411.503	24919.1	47332.6	22595.9	48336.5	39407.1	65997.1	18536.5	3709.25	89763.6	18672.9	51879.8	59238.3	62805.6	75672.6	59541.8	61790.4	46759.5	83858.3	14337.4	36042.5	82564.1	11873.8	49070.7	31012	56439.4	41505.6	44419.2	47106.7	54642.4	77713.5	23216.8	15196.9	62542.8	61344.3	439.578	51946.6
5	sp|P02749|APOH_HUMAN	VC[CAM]PFAGILEN[Dea]GAVR		752.385	2	28.6848	FALSE	43757.6	767.828	51735.6	43771.7	19088	30037.7	30534.4	53914.5	21049.3	46138	74599	66545.2	9244.91	18016.6	79620.2	23394.1	55255.2	36514.1	80383.8	90145.6	64085.7	71037.5	14411	85265.6	20058.5	31267.8	70631.1	8838.1	59980.7	34900.9	51684.3	48539.7	48548.1	47787.5	55760.9	66567.3	28503.2	39889.9	50690.6	21479.6	55423.2	61837.2
5	sp|P02749|APOH_HUMAN	VC[CAM]PFAGILENGAVR		751.893	2	29.5442	FALSE	49901.7	1021.48	67658.3	60152.1	20941.8	34331.3	45889.5	76049.5	28236.1	53981.9	110007	64160.5	36966	13579.1	92861.1	25855.4	44003.6	77109.1	94551.2	80616	99950.4	87814	49023.8	89875.4	21882.4	51838.9	86452.1	13532.7	86451.3	45185.3	64199.1	43347.2	56562.1	52055	62758.2	72829.5	33096.2	39144.6	53100.3	61545.8	62021.9	109880
5	sp|P01019|ANGT_HUMAN	ADSQAQLLLSTVVGVFTAPGLHLK		822.464	3	47.868	FALSE	32212.9	121.118	859.843	10557.6	12697.4	354.328	22497.2	1272.13	441.647	12039.8	40015.7	814.326	30222.8	322.647	2454.81	45013.5	12953.4	30193.6	767.402	547.731	18727.9	1222.52	700.755	452.433	4485.28	8398.16	990.769	3387.11	24085.9	768.79	1733.09	9662.99	19269.6	430.333	732.24	18422.4	5200.92	535.334	7678.6	629.272	684.998	589.551
5	sp|P01019|ANGT_HUMAN	VLSALQAVQGLLVAQGR		862.015	2	42.9048	FALSE	177895	9079.28	106084	127277	104324	127681	236597	372036	93523.2	165620	474896	173625	437319	34399.7	213456	404020	181896	215138	189606	605676	228785	169995	196427	236856	34852.1	147716	148589	16731.4	170775	167609	34371.2	128421	108031	126170	114041	187393	118029	140345	132212	185528	118979	118036
5	sp|P01019|ANGT_HUMAN	[CRM]-VLSALQAVQGLLVAQGR		883.518	2	47.984	FALSE	114414	219.427	38760.8	175904	39844.9	47370.3	176663	204457	81565.8	61254.2	256424	52829.1	489686	3925.35	72797.1	331344	59651.7	84157.9	209609	235070	346739	256200	64782.6	83331	46688.4	45193	129848	10188.2	159306	106716	48470.2	40244.4	114837	786.814	139778	45760.8	38741.2	57836.3	77618.8	57381.5	819.872	100017
5	sp|P01019|ANGT_HUMAN	TSRLDAH[Oxi]K[AAS]VLSALQAVQGLLVAQGR		891.843	3	47.9849	FALSE	52122.6	1393.2	845.265	60742.1	340.495	31315.6	60353.1	78134.1	19415	26834.3	89083.5	3415.84	179920	20887.2	29611.5	84865.5	25776.3	48085.1	63669.4	100735	108257	120434	481.619	50020.3	11912.2	35082.9	62945.1	3619.47	85376.5	46349.1	1333.41	22575	41732.1	21369.5	60868.6	23639.4	34476.7	9146.72	37372.8	47790.5	1923.42	27741.1
5	sp|P01019|ANGT_HUMAN	SLDFTELDVAAEK		719.359	2	29.3299	FALSE	1325.06	274.269	2024.4	370.746	430.004	351.696	4342.28	5032.56	849.386	2711.94	9569.7	5501.74	2919.35	650.759	5210.46	836.963	4033.21	3185.14	3454.6	15123.7	3530.37	1060.3	5948.6	251.341	685.636	446.95	590.276	617.121	637.198	1698.76	1367.94	318.313	3210.93	2262.59	685.553	205.692	190.925	3530.19	436.783	4512.03	4806.21	4019.26
5	sp|P01019|ANGT_HUMAN	AAMVGMLANFLGFR		749.389	2	47.4229	FALSE	26251.3	1042.24	7695.87	17974.4	34065.9	17798.3	45988.4	93854.2	24954	21529.3	106848	21894.4	81922.5	17508.7	15164.7	58434.2	24578	44875.9	22643.8	34663.5	44376.1	46022.4	11852.1	36375.1	2981.61	31337.5	27547.3	853.089	21544	24399.7	13500.7	23665.1	24983.3	24856.5	17611	30719.5	25615.7	28239.3	35667.4	20199.1	21277.8	8411.71
5	sp|P01019|ANGT_HUMAN	[CRM]-LFAVYDQSATALHFLGR		976.505	2	46.3941	FALSE	116383	6739.93	66923.9	84130.7	82931.1	59305.9	117501	179056	47776	85578.2	239137	82078.5	112027	666.867	33714.2	145725	88859.2	74916.5	79221.3	209640	216665	139432	83618.7	83438.4	21842.9	89608.4	80899.6	842.252	199161	82886	111123	82146.8	82757.8	2343.36	65633.4	73819.7	73772.9	63340.7	87362.8	87847.4	105534	30013.2
5	sp|P01019|ANGT_HUMAN	PTFIPAPIQAK		591.848	2	21.4743	FALSE	3017.33	589.35	6521.76	9141.47	8933.65	10637.2	1728.86	7484.07	10118.4	4637.39	13098.9	14269.2	17426.6	301.58	1914.29	391.786	9841.98	1387.75	20287.8	753.578	3963.1	2248.03	881.077	12314.8	5196.54	1980.79	1921.62	137.127	11651.3	3617.88	10547.1	8838.77	843.609	6293.78	407.365	1266.63	12261.6	9180.45	1196.23	13551.9	3078.98	29024.2
5	sp|P01019|ANGT_HUMAN	[CRM]-AVYDQSATALHFLGR		846.429	2	31.0803	FALSE	30825.5	1897.86	24213	32615.7	34073.5	21252.9	44441.3	97056.2	18091.2	19337.1	97979.6	1818.59	73814.8	4925.62	29683.6	83814.1	31361.5	32194	35616.8	59078	53481.4	40089.9	10482.6	29820.5	279.762	29468	21215.7	4564.08	72266.3	32009.6	4924.93	24387.4	25983.7	14635.4	29898	19244.9	21843	22713.9	28358	21297	28988.3	20633.8
5	sp|P01019|ANGT_HUMAN	FMQAVTGWK		534.271	2	18.8899	FALSE	525.554	356.556	141.838	497.762	922.456	495.577	1493.38	1240.04	315.681	548.471	496.669	287.816	315.265	274.27	203.327	466.083	287.903	315.33	274.271	357.572	480.69	466.073	360.136	338.769	0	1082.14	531.914	385.864	272.484	411.419	1179	997.197	507.264	215.753	1427.85	2118.73	634.021	191.001	1698.92	201.785	356.556	999.737
5	sp|P01019|ANGT_HUMAN	[PGQ]-QPFVQGLALYTPVVLPR		941.035	2	47.487	FALSE	22772.7	2790.86	15632.5	19231	2115.42	1608.46	63826.8	138000	26593.8	34653.9	178431	26181.9	96111.5	10118	38851.1	90998.4	51112.3	27484	44239.5	7013.28	73763.9	5907.71	3647.09	23382	11358.2	5420.58	18686.3	7916.33	19813	29490.7	1311.67	14320.3	26890.1	4654.25	17329.4	3019.5	12853.7	30065.8	28427.1	2181.89	15531.5	35392.1
5	sp|P01019|ANGT_HUMAN	AAMVGM[Oxi]LANFLGFR		757.386	2	40.8175	FALSE	8565.42	150.651	2105.4	646.089	5391.52	650.119	15933.9	23039.5	675.708	219.404	18719.7	4609.7	46364	356.556	4960.5	579.335	460.154	658.124	8593.45	20624.3	513.588	12208.2	545.608	9037.04	301.697	7629.15	894.119	589.293	13160.9	873.458	637.725	471.018	536.442	6393.44	7009.7	5586.69	4536.77	5867.35	2196.12	650.141	6134.84	382.088
5	sp|P02649|APOE_HUMAN	[CRM]-KVEQAVETEPEPELR		898.955	2	16.2343	FALSE	106009	29978.6	101147	102510	64038.7	126071	119865	103479	108035	90336.7	273104	150293	152129	21277.2	219423	56435.2	146637	258855	246862	101347	210732	184493	152033	83202.9	60849.3	141744	190063	57094.1	172717	350829	239366	1149.52	111485	160696	138819	98327.1	120606	159049	174071	239151	145901	208312
5	sp|P02649|APOE_HUMAN	AATVGSLAGQPLQER		749.405	2	14.602	FALSE	12840.3	3711.33	14421.1	15648.5	11809.7	16729.8	10542.6	11257.2	16697.4	9759.98	39212	26990.2	642.646	3647.85	39235.6	4401.18	28798.7	40825.6	29352	20369.2	28690.9	27851.2	17614.1	17528.9	8444.79	19515.4	32820	8228.55	21467.4	45219.3	34116	899.385	15708	33281.6	15179.1	21374.3	15860.1	24232.4	30077	55452.3	23913.4	31536.4
5	sp|P02649|APOE_HUMAN	LEEQAQQIR		557.796	2	0	FALSE	0	0	205.697	617.105	0	137.143	219.429	287.784	0	133.192	137.032	0	308.838	0	517.712	0	0	137.127	0	107.822	274.278	287.974	137.127	342.86	137.127	205.707	137.143	0	479.95	333.27	137.018	258.148	713.076	1520.82	342.841	1314.58	699.389	274.27	795.412	137.127	819.387	137.118
5	sp|P02649|APOE_HUMAN	SELEEQLTPVAEETR		865.926	2	18.169	FALSE	19489.6	2662.16	1919.15	16425.8	1043.65	959.578	10060.6	13368.5	11422.4	679.457	38312.5	1109.91	16571.2	2540.33	31758.7	11655.8	16967	17430.5	33675.4	11333.4	25522.6	18567.7	806.692	19701.2	4796.86	18826.2	30792.9	5694.05	20927.5	49853.1	22231.9	15514.8	13847.1	22466.7	17703.4	23286.9	13995.3	445.012	23066.7	44496.1	1886.49	25097.2
5	sp|P02649|APOE_HUMAN	AKLEEQAQQIR		657.362	2	5.05881	FALSE	466.274	89.8722	1325.07	713.094	1021.09	822.815	137.127	205.704	137.127	122.472	137.136	178.734	1274.79	0	2714.17	411.415	115.564	205.699	1407.27	233.151	1212.24	809.071	254.468	781.664	453.739	0	234.827	0	507.394	0	137.127	1204.63	990.984	1590.71	137.124	1354.23	973.648	1127.71	685.689	0	941.914	205.699
5	sp|P02649|APOE_HUMAN	GEVQAM[Oxi]LGQSTEELR		832.401	2	13.9274	FALSE	9546.61	219.428	4111.74	2557.32	4148.59	5811.18	486.419	5560.47	7642.86	4196.69	2107.11	12762.7	1445.54	1032.17	16911.1	3664.04	10668.4	3834.42	1665.56	10617.5	12140.1	9567.5	639.877	1293.12	4180.85	8296.36	16628.6	349.15	7436.66	18692.6	1773.93	7182.51	5951.96	11704.8	8797.75	11516.3	587.834	2322.36	12265.6	22576.7	6967.56	13057.8
5	sp|P02649|APOE_HUMAN	SWFEPLVEDMQR		768.861	2	31.3637	FALSE	2192.11	219.412	13174.9	21773.9	7349.74	640.775	2074.71	14280.6	4783.31	1519.36	11084.5	3791.47	3691.28	1002	668.363	3877.43	2166.6	20999.4	1972.16	753.237	143.527	530.519	21626.5	1051.36	630.779	6165.52	2380.52	1480.88	2413.32	528.946	1011.36	1562.78	1097.07	8087.51	1107.81	4037.45	2435.15	2043.63	193.494	21021.3	4096.72	13111.4
5	sp|P02649|APOE_HUMAN	VQAAVGTSAAPVPSDNH		810.902	2	8.36551	FALSE	1078.79	157.374	918.557	1471.51	636.657	407.77	164.526	439.595	962.692	287.99	1354.34	797.191	1402.08	205.716	1878.36	274.183	2855.14	493.545	587.003	1231.42	3250.1	1200.45	1556.42	390.121	219.412	561.863	388.691	507.102	323.236	1556.57	828.913	383.862	205.536	1594.05	1842.47	1930.05	311.813	424.095	524.21	608.636	342.777	1459.16
5	sp|P02649|APOE_HUMAN	SELEEQ[Dea]LTPVAEETR		866.418	2	15.3683	FALSE	439.429	513.22	13063.2	11945.6	9474.8	13732.9	8927.87	9194.03	8520.49	1124.43	10578.3	344.241	7138.05	259.599	23071	6549.53	20752.2	32700.1	30570.5	10569.6	22372.8	14401.6	24021	696.66	863.173	17165.9	28498.2	2165.35	21819	42627.4	21056.7	2044.89	16440.3	8734.22	17828.7	24147.3	12258.1	735.406	532.829	43634.8	14742.8	613.364
5	sp|P13645|K1C10_HUMAN	[CRM]-SQYEQLAEQNRK		768.874	2	9.50314	FALSE	16356.7	10763.9	70724.4	53857.9	26065	40255.3	30986.9	57436.3	37253.9	7990.12	44537.4	24075.5	35807.5	1892.49	74871.2	20138	29861.5	17747.5	43117.2	20755.4	31153.2	26952	20010	25570.9	11332.6	54074.5	37328.7	8380.22	26024.7	19166.5	27101.5	484.092	28007.8	19235.2	47443.7	40591.5	25152	1942.5	16032.7	34319.1	47828.4	23738.6
5	sp|P13645|K1C10_HUMAN	ALEESNYELEGK		691.328	2	10.7374	FALSE	274.261	205.69	1210.44	2001.88	2163.48	1171.45	2372.82	845.347	507.319	1922.75	1440.12	2331.08	6397.59	335.167	1201.92	791.699	425.054	469.895	940.117	699.431	2790.73	882.818	826.756	1230.34	1428.42	1353.88	3208.65	137.143	2041.44	521.127	1549.03	73.8331	2588.69	3170.9	597.907	891.402	1781.96	274.136	1282.23	790.398	2047.81	2457.47
5	sp|P13645|K1C10_HUMAN	NVQALEIELQSQLALK		899.009	2	36.7782	FALSE	15212.4	685.701	14713.5	20579.5	2117.32	15799.8	11321.8	1518.75	20111.4	8119.24	17492.4	22497.6	11713.4	1722.58	27510.7	7857.05	1350.88	12287.7	25372	4486.75	9119.63	7772.57	14328	24404.4	4488.07	15342.9	32265.4	831.951	13913.1	1820.09	10406	678.457	4435.78	7884.32	23596.7	38506.4	16016.4	20777.4	9794.56	26244.2	26736.1	25568.8
5	sp|P13645|K1C10_HUMAN	QSLEASLAETEGR		695.844	2	15.4691	FALSE	3580.79	936.683	4573.81	1819.84	5129.33	428.019	352.652	5071.5	4704.2	912.656	4116.89	301.619	407.683	301.69	4439.43	2476.89	4431.11	2424.35	6157	2529.5	205.726	1323.84	3432.72	1164.72	589.565	727.164	2314.06	644.556	1137.45	2142.65	2656.06	411.341	305.293	191.016	4496.8	13108.4	420.453	612.041	5196.86	2354.68	3431.25	2893.17
5	sp|P13645|K1C10_HUMAN	SLLEGEGSSGGGGR		631.802	2	5.97162	FALSE	411.34	375.154	137.143	438.85	442.433	476.166	394.159	370.277	205.714	274.279	453.712	205.723	640.06	0	1422.55	342.768	301.354	499.034	274.278	137.145	893.731	655.12	237.186	644.559	474.448	856.608	205.644	92.6901	538.308	314.592	137.136	0	1905.83	1024.83	370.277	411.396	1539.3	205.707	279.724	274.244	96.6682	548.537
5	sp|P04196|HRG_HUMAN	[CRM]-ALDLINKR		493.293	2	20.7474	FALSE	4547.14	0	5005.44	3483.35	4118.51	3783.95	548.559	1741.6	2596.62	973.494	6108.56	2681.46	4180.67	580.732	5372.13	1556.86	3778.11	3618.94	6220.34	1600.61	6559.44	5411.83	3905.89	1662.74	1667.2	3239.73	3841.82	137.145	2712.77	6872.92	2283.08	4901.11	4566.26	2734.02	2306.69	3115.62	3946.45	3374.73	1273.46	630.835	3620.25	13323.6
5	sp|P04196|HRG_HUMAN	[CRM]-YKEENDDFASFR		782.339	2	17.0981	FALSE	177314	26209.1	229026	183757	148560	153275	58052.4	101748	128019	107672	239517	168039	115254	43552.5	252906	85393	162140	137132	185259	121221	243916	172595	169329	154649	87029.2	136756	230522	75838.9	211004	273925	151898	1275.37	178837	127780	117097	111754	169471	182688	206471	215799	154869	296175
5	sp|P04196|HRG_HUMAN	[CRM]-SGFPQVSMFFTHTFPK		950.956	2	41.828	FALSE	315682	7197.7	310000	325853	171019	179209	85458.9	164050	174542	179659	313794	226073	156766	36135.7	225654	94842.1	130800	235559	239135	102351	336641	236705	212830	199101	80522.1	157547	298604	60111.8	280948	317617	183514	234577	267295	132886	140983	107772	250248	306591	254940	203265	205474	421526
5	sp|P04196|HRG_HUMAN	ADLFYDVEALDLESPK		912.949	2	36.5325	FALSE	324453	9541.21	262413	248483	191133	140637	59169.8	111610	148544	128051	274533	230985	113004	47676	226364	100921	126741	213365	196285	121825	224780	173152	180208	219733	68200.5	140746	298284	59365.4	223421	274060	127969	185744	228188	113486	119448	136281	176083	282994	209306	251902	75177.1	330347
5	sp|P04196|HRG_HUMAN	[CRM]-RPSEIVIGQC[CAM]K		665.351	2	12.6615	FALSE	18891.6	5124.3	25407	17378.9	17783.4	5030.75	8374.64	17732.3	8724.74	11432.3	27193.5	13215.6	1366.46	5208.57	37984.5	847.647	24558.3	19343.2	4104.24	772.347	5813.37	26511.2	23690.6	27780.8	606.955	11587.7	27727.6	12810.5	28331.2	35274	24940.6	1449.66	25778.4	17152	16789.2	16584.1	28338.1	4010.8	25995.9	591.145	24883.3	1061.42
5	sp|P04196|HRG_HUMAN	[CRM]-KYWNDC[CAM]EPPDSR		805.339	2	10.2883	FALSE	33648.9	6603	57218.6	44036.1	30306.7	29921	13938.6	23558.8	22248.8	1368.2	43521.3	34295.4	37974.8	14130.9	56565.2	21061.7	37137	4038.95	48448.9	475.563	65998.4	44256.6	35062.9	40768	22930.5	17847.3	53380	17269.9	58889.9	65179.1	38029.4	376.621	47262.3	30622.8	24009	22772	42273.8	894.196	54670.9	24851.3	44976.9	62165.6
5	sp|P04196|HRG_HUMAN	DGYLFQLLR		562.809	2	35.566	FALSE	946.378	0	4010.15	3483.24	1029.87	1398.63	370.278	1860.56	806.289	2038.71	1876.66	3967.61	274.304	233.142	3495.07	274.278	205.599	3001.22	3339.2	154.483	3167.84	1713.43	3359.42	3324.02	205.714	1289.11	4178.14	936.152	2496.33	3231.92	1804.86	3336.09	3725.5	2540.26	1398.63	342.841	2662.38	4773.56	4483.15	3771.29	252.303	553.997
5	sp|P04196|HRG_HUMAN	[CRM]-SGFPQVSM[Oxi]FFTHTFPK		958.954	2	40.1745	FALSE	1736.18	1693.77	37074.4	43857.8	3028.38	22192.6	4365.89	2522.34	34618.3	448.211	28265.6	38921.7	20938.6	4160.97	4453.85	2981.16	2047.83	43369.5	11799.8	2811.74	1449.51	27965.1	27046.4	37897	14104	4295.85	44391.5	291.056	50732.5	56074.9	2349.62	22234	36717.5	15142.6	15350.1	15520.6	22453	44284.2	8161.59	40026.6	20532.9	1614.34
5	sp|P04196|HRG_HUMAN	DSPVLIDFFEDTER		841.899	2	39.1266	FALSE	202394	7931.4	145085	118302	106648	91646.6	31252.1	59603.3	95043.7	80328.8	155051	142574	77722.5	29871.9	140469	49502.4	94155.9	142258	136478	81912.8	150549	106762	102032	155829	42971	64168.3	207311	29335.3	152123	172803	99894	126333	132371	65448.1	81895.7	109741	105893	179649	151072	190291	91627.1	254231
5	sp|P04196|HRG_HUMAN	GGEGTGYFVDFSVR		745.849	2	26.1024	FALSE	23275.6	411.396	29025.1	18941.6	19383.1	18570.9	1386.63	1640.99	14622.8	14629.7	20427.4	20799	15823.1	3474.39	27072.8	1767.76	18793.7	18868.7	23406.8	13320.6	21441.5	15836.3	24103.1	25696.4	8339.51	185.974	28650.1	3364.35	26354.9	26596.8	11700.6	22026.1	20731.4	20038.2	5818.8	9546.64	16840.5	25892.8	10468.9	37509.1	16527.3	35678
5	sp|P04196|HRG_HUMAN	VSPTDC[CAM]SAVEPEAEK		809.867	2	5.79971	FALSE	2029.61	616.886	4347.26	1481.1	3725.8	4842.82	685.696	1667.33	1422.46	274.261	781.495	1799.51	2094.8	607.128	10182.3	726.644	2063.33	357.041	6992.31	342.846	4848.7	3181.67	4881.44	8055.89	1583.3	387.634	1426.33	319.053	4619.06	1924.27	337.659	342.841	4511.82	4457.33	2825	1157.76	3623.98	1151.71	5895.54	1506.53	1621.1	1379.6
5	sp|P04196|HRG_HUMAN	[CRM]-ADLFYDVEALDLESPK		934.452	2	45.1004	FALSE	79696.1	1621.8	85444	128344	1664.52	5287.85	120720	61504	76448.2	967.354	128783	23743.9	39087	6253.92	68273.4	59612.5	27877.9	147264	87251.8	29914.3	131719	84609.6	4316.18	56953.4	25969	62070.4	77406.7	13146.4	54801.5	98720.7	52629.6	39783.3	76814.3	32426.4	20186.8	18889.3	30250.8	8211.47	84900.5	19707.8	65798.2	175979
5	sp|P04196|HRG_HUMAN	[CRM]-GGEGTGYFVDFSVR		767.352	2	30.2668	FALSE	7743.17	274.223	13386.3	1971.73	10222.7	150.775	798.859	1041.94	12819.4	9898.28	16024.2	3036.88	1862.78	3674.78	11532.6	5961.12	7372.36	1463.18	20112	7410.44	23058.1	17869.1	577.439	9987.83	5843.78	1987.53	12754.8	699.405	13562	17096.7	9387.82	9780.67	13164.7	919.135	9027.21	3500.99	10034.5	12780.7	6949.27	9177.98	7361.25	21924.8
5	sp|P04196|HRG_HUMAN	[CRM]-DSPVLIDFFEDTER		863.402	2	47.8896	FALSE	10287.1	681.881	26930.5	44732.9	19865	5288.44	19382.6	19801.1	977.059	15783.7	60982.4	31274.9	20000.4	1187.32	34671.8	8187.99	1141.76	23135.1	49370.4	36896	70244.4	46717.4	13219.3	22241.3	10118.8	4186.06	28802.6	4295.42	1746.11	46601.2	26418.1	18153.3	42388.1	974.913	19087	8696.69	24904.4	393.556	16321.5	23974.3	20539.5	84995.9
5	sp|P25311|ZA2G_HUMAN	[CRM]-HVEDVPAFQALGSLNDLQFFR		1223.61	2	47.0475	FALSE	91561.7	4572.33	148043	174766	109590	126003	149579	272427	136810	136334	276608	119689	170180	112778	152365	140568	79664.4	164093	225353	93523.8	220236	251023	110610	76418.6	44049.6	115670	4644.84	3534.74	148986	114074	149142	75243.5	146335	100028	7285.38	56605.8	16969.8	25695.3	149800	71598.3	178388	186830
5	sp|P25311|ZA2G_HUMAN	[CRM]-IDVHWTR		485.249	2	16.3447	FALSE	548.547	411.406	3438.69	3259.39	2914.47	383.992	2089.36	137.143	2399.82	2093.81	370.251	137.143	1832.95	137.127	3233.03	2012.94	638.671	0	4464.76	2852.41	219.402	397.269	438.832	1936.34	1138.22	137.127	1374.53	781.682	470.938	2714.95	244.035	396.859	2440.63	2550.71	238.973	677.585	2162.31	1299.17	484.258	388.932	2701.58	1974.23
5	sp|P25311|ZA2G_HUMAN	[CRM]-YYYDGKDYIEFNK		880.894	2	22.2389	FALSE	3914.15	2069.62	26971.6	35971.9	23263.2	1775.57	29540.3	44677.3	1132.22	21404.8	52970.5	17344.1	37869.2	1603.48	40167.1	18877	6608.11	4714.57	49982.8	6463.45	40763.1	42776.8	24076.5	4517.75	2144.51	31296.6	32738.7	6113.65	31849.7	26121.5	28417.4	20697.1	2737.14	24588.9	21819.2	12077.4	24167.4	23056	21982	13722.6	5700.08	11412.5
5	sp|P25311|ZA2G_HUMAN	[CRM]-NILDRQDPPSVVVTSHQAPGEK		810.751	3	18.9691	FALSE	12400	6794.17	53011.3	49788.8	15781.8	34547.8	34505.3	68792.7	23803.6	33258.2	65669.1	17399.4	56355.7	8587.38	25625.2	21302.9	15549.6	33150.5	60439	22927.7	48764.7	54071.7	38976.2	13619.6	18859.6	46140.1	36280.2	7540.42	43625	43247	30669.1	16225	19130.8	18550.2	31535.9	4079.74	26449.6	32493.8	1475.64	9898.16	44782.1	51377.7
5	sp|P25311|ZA2G_HUMAN	[CRM]-QVEGMEDWKQDSQLQK		996.46	2	19.8767	FALSE	2025.62	2074.48	31004.7	23774.6	9094.7	25808.2	25785.1	33620.5	17039.3	7981.27	45009.1	15355.5	32757.9	7005.65	23263.4	13847.7	14787.5	14602.3	40625.4	2384.19	30160.6	2841.23	14091.6	11250.2	11803.8	24127.7	25825.7	1054.77	21943	31848.9	17807.4	1715.77	15184.3	15705.7	2670.98	770.45	1405.43	17417.7	21866.4	8980.35	26282	29053.8
5	sp|P25311|ZA2G_HUMAN	[PGQ]-QKWEAEPVYVQR		758.383	2	17.344	FALSE	7946.25	826.488	25823.7	24845.3	2016.82	4096.22	19450.1	31250.4	15596.5	23980.7	32735.3	1494.22	22269.2	6883.46	27146.4	9630.34	621.166	12261.5	39890.5	3671.77	31687	27881.6	37459.6	12230.6	11158.9	1411.37	26293.4	3169.54	22562.2	24853.6	1559.34	644.246	14843.9	16363.3	16551.7	9371.44	24078.2	17695.2	19946.1	257.795	26017	885.555
5	sp|P25311|ZA2G_HUMAN	AGEVQEPELR		564.288	2	9.6544	FALSE	653.924	146.102	5238.14	3943.8	4116.47	4566.85	3843	655.64	3705.86	301.623	274.091	158.585	2956.98	2019.25	6573.33	3384.45	5104.28	271.957	5913.08	2802.59	3592.49	1548.56	5446.64	4834.84	1885.07	582.94	4709.26	232.893	4897.77	383.913	2470.37	1385.67	2845.12	4034.18	2361.16	1826.84	5727.67	128.602	4075.34	479.821	4424.72	3672.13
5	sp|P25311|ZA2G_HUMAN	[CRM]-QKWEAEPVYVQR		788.399	2	16.255	FALSE	4064.42	411.349	54337	63851	12685	38349.7	30383.8	62456	29177.2	47554.5	81548	22612.4	69296.4	12111.7	46392.5	20079.7	13726.9	21180.4	68547.4	20034.8	40150.2	42898.3	50793.1	16562.2	10831.3	45636	34168.7	7667.11	41278.3	54038.8	27981.4	1312.34	23662.7	23559.6	40281.4	416.515	40379.5	31671.8	33767.1	881.304	49951.4	1383.98
5	sp|P25311|ZA2G_HUMAN	[CRM]-QDPPSVVVTSHQAPGEK		909.953	2	11.1967	FALSE	11184.2	5089.99	25038.4	26718.6	22818.5	15246	19637.1	28772.8	17321.2	12632.3	30629.2	16616	20268.7	2640.17	36489.7	22201.7	25247.6	15641.8	24168.6	22128.7	25511.9	24083.9	12379	18120.2	10956.7	14075.2	27195.6	3347.31	16824.5	20057.8	24277.9	499.099	19539.3	20226.1	18168	15800.5	23645.2	14057.1	17382.3	19240.8	23308.3	17172.1
5	sp|P25311|ZA2G_HUMAN	YYYDGKDYIEFNK[CRM]EIPAWVPFDPAAQITK		1175.57	3	42.97	FALSE	4080.31	993.861	120339	130493	16119.1	11346.3	11161.2	195214	3115.9	20918.3	14095	43738.9	82277.1	11714	9792.09	10704.7	2845.02	10727.8	5856.51	2818.87	122164	136046	4542.91	15238.3	35047.6	84847.6	12019.2	10112.2	109798	6832.13	1548.38	6287.45	30135.8	5535.11	100177	2099.68	61863.9	8706.63	9677.07	6118.18	146401	80733
5	sp|P25311|ZA2G_HUMAN	[PGQ]-QVEGMEDWKQDSQLQK		966.444	2	18.9807	FALSE	9954.99	3587.11	5326.69	23188.6	11899.9	23285	3884.27	34431.9	24726.9	21797.4	32779.7	5120.41	35751	5269.23	37243.2	18727.3	1724.17	15998.8	44216.1	18586.7	32292	2311.4	30775.8	1090.17	14851.6	32485.7	27852.7	6639.24	24365.7	23127.3	26673.6	19415	707.756	829.466	19930.3	3009.3	31469.7	1048.92	23452.6	12644.5	27736.5	8441.52
5	sp|P25311|ZA2G_HUMAN	[PGQ]-QDPPSVVVTSHQAPGEKK-[-1K]		879.936	2	12.7775	FALSE	15186.5	2942.44	29254.6	25933	21083.7	22004.5	22438.8	33171.5	15944.1	13712.6	27775.6	18456.2	19666.5	8581.86	38000.3	13537.5	24969.9	5057.3	37586.5	29718.5	28910.2	31091	23205.3	21180	7125.64	19364.5	34930.8	6981.75	22402.7	21639.4	147.043	17229.2	22607.6	20694.2	19962.3	18410.4	24625.2	8675.77	3169.23	23000.3	26005.4	21360.9
5	sp|P25311|ZA2G_HUMAN	[PGQ]-QENQDGRYSLTYIYTGLSK		1110.03	2	29.2605	FALSE	58372.8	849.338	74224	8040.26	71728.7	5449.18	10805.3	101090	5262.86	10942.4	11926.4	12172.6	6369.87	1969.5	122298	3069.16	7603.45	2198.93	1959.23	49374.6	169210	135795	96749	4514.34	7802.74	5366.14	123174	5910.08	9253.67	100162	4113.38	9367.99	2878.8	62326.2	2494.45	16794.8	3929.95	78356.3	68796.7	8957.02	6008.13	8061.95
5	sp|P20742|PZP_HUMAN	[CRM]-YNILPEKEDSPFALK		903.967	2	30.0768	FALSE	9007.76	274.206	8959.76	17861.7	27831.8	18537.8	35572.1	46104	5640.97	2787.94	293701	11127.2	29971.1	2289.06	9929.41	219682	11061.8	17726.1	79599.8	47986.3	93176.2	51260	12024.8	34010.8	1200.28	35523.4	37185.5	11815.8	37521	3045.05	14106.1	9179.52	57577.1	11040.4	1766.97	11669.9	8512.33	1192.21	25832.9	92506.7	5010.16	69748.3
5	sp|P20742|PZP_HUMAN	[CRM]-DLFHC[CAM]VSFTLPR		767.877	2	35.6786	FALSE	2711.76	342.75	759.901	4788.04	21858.9	1539.15	29898	56264.7	4251.71	1247.05	288280	1286.32	34515.6	397.398	1925.67	251776	428.65	21222.5	66111.6	44726.2	66235.1	41902.2	8076.74	28737.5	520.936	24087.8	10788.6	301.659	31252.7	4579.68	1142.81	5472.82	1610.68	27924.4	17527	12847.4	2535.57	1465.42	18579.1	77507.7	614.759	59026.7
5	sp|P20742|PZP_HUMAN	GNRPASN[Dea]M[Oxi]VIVDVKMVSGFIPLKPTVK		729.403	4	33.0778	FALSE	1.12458e+06	36319.8	704724	539855	440357	1.36858e+06	1.39662e+06	818782	954628	615355	1.39793e+06	858530	1.68341e+06	185580	1.59084e+06	807663	970317	949461	1.45475e+06	930073	704056	877803	1.00103e+06	989006	275204	853009	1.04527e+06	173713	851572	868563	576675	652140	943767	925659	1.1697e+06	756624	925667	1.14902e+06	1.17373e+06	1.13828e+06	1.5833e+06	288632
5	sp|P20742|PZP_HUMAN	[CRM]-QAMGELSELSFHYLIMAK		1056.02	2	47.8673	FALSE	58031.7	2908.53	7414.96	4884.39	8243.69	2342.65	66392.8	6152.85	65103.3	2204.44	115154	2826.43	2208.55	1141.51	6850.18	102112	10236.8	17128.6	7070.99	29772.6	33651.3	2714.93	4247.71	15565.1	2442.74	72155.8	20731.8	1275.34	26012.9	11488.4	5746.02	5166.07	69389.8	23310.2	4558.04	11416.3	12676.4	7071.99	12841.5	51619.1	14055.9	2602.24
5	sp|P20742|PZP_HUMAN	EEGTDLEVTANR		667.315	2	7.87332	FALSE	341.037	342.841	342.774	891.338	114.117	744.36	250.942	530.584	201.882	91.8747	805.103	411.413	287.974	76.8382	632.785	8734.94	342.833	1471.61	3732.31	342.85	4067.74	2344.92	507.415	1017.06	137.127	317.277	412.729	620.713	2104.11	205.546	274.269	726.834	438.759	384.021	832.891	289.559	342.849	964.212	438.848	2853.06	616.903	1209.55
5	sp|P02748|CO9_HUMAN	[CRM]-RPWNVASLIYETK		810.431	2	33.9509	FALSE	53679.4	3330.94	68654.5	56487.1	53675.1	89993.9	29331.2	82568.8	52746.3	43445.8	100637	76095	89979.9	3429.14	93281.4	38082.2	43657	54273.2	157507	27926.9	109765	202059	142900	98731	24288.2	48752.1	194083	13102.6	66677.1	61636.9	79295.3	63144.3	218588	92545.6	143296	145375	145205	121049	110604	105288	55968.3	128964
5	sp|P02748|CO9_HUMAN	TEHYEEQIEAFK		762.354	2	13.6601	FALSE	4756.28	274.253	5100.1	1102.07	3744.76	191.023	909.695	7173.42	4103.41	392.886	5776.51	7406.72	4247.18	357.167	8729.57	1889.21	582.172	1279.69	13376.4	611.056	7117.37	12831.1	13738.4	10570.3	1376.44	11239.5	21262.9	2718.35	6319.22	6574.83	7132.29	8259.15	21885.2	13121.5	11226.4	18875.6	12340	1028.75	2055.59	7746.63	364.612	16472.1
5	sp|P02748|CO9_HUMAN	[CRM]-TEHYEEQIEAFK		783.857	2	20.117	FALSE	8733.01	549.011	11562.3	8319.02	1511.32	15285.6	525.707	1853.41	10868	7177.89	21939.3	12132.4	11609.3	1007.19	16691.2	1217.16	12987.3	7564.92	28496	3334.33	16218.9	25431.5	25116.9	6673.97	3249.45	14486.3	20847	1118.88	10397	8207.3	10927	13905.1	29332.1	10382.7	23729.5	17532.7	27211.3	17079.8	20768	19928.1	871.643	13301
5	sp|P02748|CO9_HUMAN	AIEDYINEFSVR		728.359	2	28.7214	FALSE	22022.2	852.862	20754	13499.3	17197.1	23026.4	7803.39	19983.3	16878.5	10614.4	28079.9	26516.1	28340.3	3340.36	36070.5	8688.62	18084.6	13748.1	43062.2	6381.19	28861.7	58125.3	38996	30088.3	7989.24	27643	63933	4447.18	19988.6	15070.6	21904.8	22849.5	70030.9	23514	42527.9	57287.4	43675.5	24418.2	31812.5	48064.8	36051.7	44387.3
5	sp|P02748|CO9_HUMAN	[CRM]-AEQC[CAM]C[CAM]EETASSISLHGK		975.42	2	11.6758	FALSE	14155.2	742.387	32625.7	20019.5	21503.2	29830.9	2632.75	27808.5	19959.5	935.152	36913.7	29728.9	50005	3193.77	44684.8	8839.67	25644.6	20034.2	56474	1528.08	1430.78	50940.6	47530	34845.9	17355.7	39217.4	79787.4	9645.57	248.903	22869.7	31693	975.927	76585.5	36731.8	72251.2	60090	59801.8	1497.71	2064.23	53057.9	51883.1	40732.6
5	sp|P02748|CO9_HUMAN	[CRM]-SIEVFGQFN[Dea]GKR		713.36	2	25.019	FALSE	13070.4	342.848	15080.7	13599.1	11495.3	18902.4	191.002	4803.1	18779.4	5431.25	4522.99	12179.3	33526.5	616.817	15711.1	1824.43	13838.3	273.585	35391.9	3990.92	24286.5	48543.7	25822.9	23348.1	5981.87	424.015	29627.6	1138.5	2916	9173.06	17535	1775.39	55609.4	22786.8	32869.2	26686.3	32440.6	24067.7	22981.6	19774.1	26217.5	28406
5	sp|P02748|CO9_HUMAN	KC[CAM]HTC[CAM]Q[Dea]N[Dea]GGTVILMDGK		960.934	2	16.7167	FALSE	10530.5	2652.81	19469.1	1039.03	1626.14	2447.45	5811.42	15382.6	17099.8	1775.24	28207	906.176	710.558	3250.63	32536.8	1479.1	1077.11	2443.14	37953.6	782.551	25062.8	32087.1	9175.62	3665.6	11819.5	28227.2	44637.1	767.914	17483.4	3334.27	1487.93	1897.72	46168.8	18415.1	1592.14	38803.4	31541.1	17537.6	33173.6	28857.3	30616.7	2051.01
5	sp|P02748|CO9_HUMAN	TSNFNAAISLK		583.314	2	17.5062	FALSE	3683.78	0	6663.62	3663.32	6994.99	8053.88	613.465	8017.75	1430.64	1519.67	205.717	574.235	150.857	1708.49	438.787	5611.8	1105.81	1802.13	287.983	740.554	20187.8	12021.4	6209	5006.76	182.939	3958.85	7248.64	137.118	3274.38	699.275	3372.03	211.631	3458.57	671.937	507.389	367.19	3204.04	4122.27	645.905	798.484	7276.41	415.358
5	sp|P02748|CO9_HUMAN	KC[CAM]HTC[CAM]QN[Dea]GGTVILMDGK		960.442	2	18.7536	FALSE	1648.06	3931.98	453.557	18949.6	4612.55	1755.53	1402.87	4624.5	18829.8	13044	28928.5	22357.6	18803.1	2457.54	31700.9	11906.6	7492.08	2589.79	39312.8	20300.7	3096.3	32225.5	43815	20261.6	12312	26330.4	43121.2	4007.92	692.845	5278.31	16453.8	960.725	39082.4	15566.1	23751.9	1613.82	30080.2	25833.1	28123.6	38421.2	2800.59	37467
5	sp|P10909|CLUS_HUMAN	[CRM]-TLLSNLEEAKK		644.859	2	24.4213	FALSE	2739.62	733.501	6690.69	4403.59	2232.21	4280.87	4423.2	3893.5	5431.96	1279.69	11672.6	4099.61	7643.31	617.059	8037.13	5015.04	2173.62	4787.79	6951.64	1087.52	7325.68	8620.87	2843.79	2313.24	1140.69	3662.17	3644.12	1563.19	7286.62	6315.44	3209.19	3744.66	4722.84	4240.47	4873.19	5691.2	1939.54	603.229	785.14	4761.52	8607.1	7243.27
5	sp|P10909|CLUS_HUMAN	[CRM]-VTTVASHTSDSDVPSGVTEVVVK		1179.1	2	24.9029	FALSE	80076.3	10973.7	96055.6	85098.6	73764.7	89951.3	102737	114477	20452.6	4076.25	13221.5	112974	132119	14378.6	133902	90929.3	100165	80164.5	16790	57422.4	154754	136734	110327	77036.6	2796.33	80376.4	12410.7	4441.09	152849	146876	99232.9	4089	11229.1	88575.5	127114	14156.2	120754	94357.2	81909.2	70612.4	151810	129825
5	sp|P10909|CLUS_HUMAN	ASSIIDELFQDR		697.352	2	35.1192	FALSE	22193.1	814.711	35433.8	33301.5	29433.6	35325.8	40188.3	53553.2	39628.5	31389.3	88795.3	53681.2	50528.5	4205.51	53066.1	33745.3	46142.1	56943.9	62381.4	21243.2	72363.2	53154.2	48422.7	49993.2	8457.81	20616.7	84752.9	6106.87	65444.6	65569.3	42678.2	32690.4	5526.63	32491.3	62778.8	44515.3	56479.3	45946.4	37831.1	47631.6	66108.4	80817.3
5	sp|P10909|CLUS_HUMAN	LFDSDPITVTVPVEVSR		937.499	2	32.174	FALSE	116607	6862.72	113025	105200	101127	92633.1	112024	135705	74522.9	88609.7	251204	187501	153849	26894.8	177941	101243	144285	139265	195300	93003.4	182385	143241	155743	119130	42478.4	98691	213977	35549.5	182801	181589	109406	92105.2	99055.6	137709	169802	144963	155506	140139	101646	151004	188868	157626
5	sp|P10909|CLUS_HUMAN	IDSLLENDR		537.775	2	12.144	FALSE	1264.64	0	349.774	411.42	589.667	2537.61	342.822	1572.07	352.885	1269.44	5270.17	2124.84	274.286	205.706	558.307	2341.02	2705.28	699.343	205.69	775.521	3820.03	836.199	1908.72	3286.1	287.992	697.715	1302.47	0	2295.94	5029.5	3077.01	2905.81	1525.64	2689.03	2064.24	771.97	985.33	661.62	2918.77	1905.86	301.704	3594.38
5	sp|P10909|CLUS_HUMAN	ELDESLQVAER		644.823	2	13.0451	FALSE	2037.12	803.949	5496.45	2131.36	2621.25	4241.03	2009.6	573.001	7165.94	3024.97	13561.9	10663.4	8691.46	1056.43	7351.97	4383.73	10805.3	3060.18	9806.07	2690.04	7223.12	5221.13	4304.64	6209.99	315.42	3987.23	6812.21	1352.47	8206.89	9173.68	3010.42	657.966	561.986	1762.12	4567.2	7443.97	5935.01	208.921	2893.9	5076.08	8425.33	5505.56
5	sp|P10909|CLUS_HUMAN	[CRM]-MLDVMQDHFSR		711.319	2	30.4301	FALSE	3825.38	781.497	15578	13176.7	9997.61	4438.42	1519.2	3627.58	6650.83	452.345	19619.8	11313.8	5516.47	370.291	16218.5	375.058	9194.75	7797.74	767.027	809.369	8435.96	8533.16	13476.2	8448.53	521.14	403.147	7174.29	548.375	1954.4	16282.3	5689.65	6152.83	8130.24	2034.65	10798.4	506.861	10616.5	10113.7	3101.4	7777.38	14741.9	676.285
5	sp|P10909|CLUS_HUMAN	[CRM]-ASSIIDELFQDR		718.854	2	47.296	FALSE	10222.1	0	7597.09	10969.4	7670.43	5113.68	15014	18036	1115.52	8805.45	27336.5	9624.52	16354	5729.63	11858.8	14113.2	6630.87	12719.2	19134.8	5447.29	22675.1	15932.6	5430.2	3165.58	2652.1	810.382	4190.64	3012.26	14217.4	18458.6	7859.03	1690.36	10836.8	2471.79	17973.2	3043.39	4769.49	8642.09	5336.53	479.981	15232.2	18339.2
5	sp|P10909|CLUS_HUMAN	[CRM]-EILSVDC[CAM]STNNPSQAK		903.42	2	17.7357	FALSE	11687.6	2730.94	2010.08	495.457	1254.38	11659.5	20192.3	781.13	16035.9	7190.57	33412.6	14194.1	22059.6	1773.95	22782.3	19681.3	539.683	7593.31	30007.7	4777.01	32448.8	17203.7	1387.54	15388	7453.23	8283.05	17654.9	479.973	23246.1	22788.9	14179.7	1003.6	3148.67	12676.8	21400	1252.41	17249.6	2411.89	12587.4	10625.2	21572.2	1909.38
5	sp|P10909|CLUS_HUMAN	EILSVDC[CAM]STNNPSQAK		881.917	2	12.1911	FALSE	745.534	1046.35	16800.8	4452.83	505.934	655.408	411.273	4597.5	686.373	3111.76	6356.45	9411.49	15445.8	1329.95	15043.3	12002.2	3931.7	1202.56	18797.7	11200	466.89	3592.97	5210.87	5495.29	961.491	1258.76	2729.93	581.116	9131.93	11378.3	5434.03	617.065	9827.02	8251.85	10223.6	10558.4	7795.26	948.629	9428.4	673.637	6805.18	417.241
5	sp|P02766|TTHY_HUMAN	[CRM]-GSPAINVAVHVFR		705.386	2	30.7063	FALSE	299161	13141.2	657685	902914	419085	372404	446434	710323	271013	326176	542679	419068	633598	84943.8	604604	511428	405365	470353	703171	363419	861039	520086	556009	317073	70158.7	233034	313139	42471.8	301681	507324	258843	250154	183028	201267	272209	225473	258283	434915	240028	183440	378139	312810
5	sp|P02766|TTHY_HUMAN	[CRM]-ALGISPFHEHAEVVFTANDSGPR		832.075	3	28.6182	FALSE	141396	10547.3	368340	486069	178043	196188	283198	325695	162476	200865	271970	248849	334337	54836.3	421557	240006	212854	232159	396098	207420	394714	236959	285048	173057	57121.8	132233	157060	41212.2	178123	259727	146235	128757	112047	119618	168960	139123	140582	239365	127801	121599	232849	180208
5	sp|P02766|TTHY_HUMAN	AADDTWEPFASGK		697.815	2	19.1305	FALSE	780.496	1175.58	7849.2	3912.59	1096.93	311.158	4149.43	8028.63	995.988	355.995	7551.09	895.792	7376.11	429.497	6365.93	3897.34	5401.1	1330.79	5840.17	5257.08	1717.25	3403.51	5335.74	2640.34	411.456	1507.14	387.763	630.823	598.72	804.196	2802.05	598.403	579.762	3631.65	3691.53	4173.52	3146.23	409.379	3087.85	591.853	3839.05	745.257
5	sp|P02766|TTHY_HUMAN	[CRM]-SPAINVAVHVFR		676.875	2	32.0847	FALSE	10489.7	205.772	11467.3	3896.5	1314.38	8771.18	9057.24	5856.01	372.991	29555.2	2928.18	36084.3	14705.7	1225.98	56061.2	370.242	8041.13	7491.35	27314.2	36950.5	37610.2	4549.06	28330.7	9629.27	2713.85	7478.48	6987.34	5026.24	20750.4	48000.1	13533.6	4246.12	3603.34	1175.65	11177.4	3158.12	4864.02	20152.1	5344.06	28929.7	11838.9	8018.32
5	sp|P02766|TTHY_HUMAN	[CRM]-KAADDTWEPFASGK		783.365	2	19.0247	FALSE	1738.83	478.177	7416.38	6531.19	4636.98	4468.23	4543.96	4602.59	2581.24	762.333	1047.28	3345.03	10330.7	613.287	5367.23	4154.62	2842.8	2906.75	6355	2910.49	5349.62	4341.59	1846.53	1452.55	727.606	3084.12	956.12	897.264	4728.45	6672.2	1502.54	1827.82	867.75	2752.14	753.227	3699.3	2273.79	2358.52	1630.59	1654.44	1938.09	1610.49
5	sp|P02766|TTHY_HUMAN	GSPAINVAVHVFR		683.883	2	23.14	FALSE	11123.5	137.143	20505.9	33433.2	6518.75	6442.48	9829.64	16756.6	5991.36	5503.62	5684.87	16520.6	14925.4	1584.16	13950.2	10717.3	18456.6	17305.3	16019.6	5582.23	18077.5	11340.8	17078.7	16560.5	856.807	219.397	9711.17	1782.77	11753.4	12484.5	7243.93	7144.61	7846.26	4791.27	6156.92	15229.5	8601.97	15899.5	4583.59	5641.62	12866.4	16548.2
5	sp|P02766|TTHY_HUMAN	AADDT[Dhy]W[HKy]EPFASGK		698.804	2	20.5679	FALSE	833.272	14593.2	86585.5	83804.3	45520.7	51307.4	54325.1	78603.6	8092.08	3266.44	63205	60751.3	63422.4	17141.9	89307.1	49408.2	1014.42	62375	75547.5	57937.8	69517.2	35991.5	59382.8	41579.1	12656.9	36701.7	45000.7	8881.3	33087.7	68761.7	34808.1	2198.25	19819.6	27257.3	1013.21	43540.2	2512.29	46573.8	32689.9	50011.7	42379	51540.3
5	sp|P02766|TTHY_HUMAN	YTIAALLSPYSYSTTAVVTNPK		1180.62	2	37.4735	FALSE	27107.9	1240.82	2860.03	63028.3	7302.47	18031.3	4942.58	46609.6	24980.8	26820.1	29968.3	2856.27	32809.1	1473.04	58761.8	34695.8	3093.66	43644.6	69960.7	5270.93	52364.5	24572.6	2031.3	7955.03	3871.53	3455.34	23561.7	1844.2	15788.8	2291.91	2294.61	13719.2	7151.46	2059.71	17336.3	28073.9	1894.24	45914	14597.1	5322.26	1691.94	2120.34
5	sp|P02768|ALBU_HUMAN	[CRM]-KVPQVSTPTLVEVSR		841.975	2	25.3519	FALSE	1340.68	5649.18	108549	76275	31973.3	36248.4	32645.6	158259	19234.4	71561.5	100255	54963.3	60452.9	1934.94	197514	12406.2	1633.05	63146	33556.3	330833	44783.5	28108.3	28172.5	55223.3	60568.2	788575	31525.1	10248	24277.3	31663.7	17219	17631.3	1381.9	14035.9	86389.2	65787.7	11901.3	102741	24299.6	87955.9	109978	547989
5	sp|P02768|ALBU_HUMAN	[CRM]-VFDEFKPLVEEPQNLIK		1044.55	2	42.3337	FALSE	10988.1	1603.98	74507.5	44230.3	2934.41	7029.45	22455.4	125017	1464.11	892.095	80489.8	51471.6	42685.8	7759.86	131101	7369.04	1627.59	7988.26	24170.9	197138	16136.2	3013.58	9815.78	13323.2	42131.1	498887	6982.53	258.36	9628.98	2883.57	2583.19	10158.8	1228.46	6144.36	68389.3	43166.2	10735.1	5586.45	818.839	48161.1	77031.9	445649
5	sp|P02768|ALBU_HUMAN	[CRM]-RPC[CAM]FSALEVDETYVPK		977.472	2	29.903	FALSE	1382.36	4454.31	40539.4	28340.6	3646.98	6491.14	1566.04	5725.3	9189.06	25953.8	4801.16	18234.7	6940.85	2050.16	79377.4	5558.16	3333.43	23964.3	4988.82	103213	9261.45	4932.77	4667.18	3920.88	1830.85	228152	6417.59	4278.49	8312.68	17186.3	12699	10107	4930.19	9675.92	25964.9	1122.69	4613.13	31714.2	6450.55	21144.6	30769.3	136145
5	sp|P02768|ALBU_HUMAN	VFDEFKPLVEEPQNLIK		682.37	3	32.318	FALSE	370.127	0	488.652	1008.42	568.2	425.155	1114.45	777.489	776.745	1379.64	2002.3	638.721	703.54	137.14	2048.9	274.268	479.931	654.55	509.794	3180.7	411.396	341.198	603.4	493.71	1010.88	5973.52	191.043	137.145	174.345	304.9	137.129	414.237	466.058	562.26	1019.69	433.602	534.789	879.399	260.28	850.233	493.584	5453.82
5	sp|P13671|CO6_HUMAN	[CRM]-DLHLSDVFLK		615.33	2	30.6789	FALSE	1595.13	137.143	1528.33	564.493	360.864	137.127	966.793	4055.62	356.531	274.271	2033.15	274.277	3517.83	205.698	1933.57	309.557	1274.1	4742.84	6251.7	1387.83	6314.97	3357.05	274.253	3697.92	137.143	2076.57	1094.72	466.278	274.271	3540.26	2208.3	205.69	2419.98	1275.14	5316.4	1023.42	3878.57	195.346	611.873	342.85	3935.26	1525.36
5	sp|P13671|CO6_HUMAN	C[CAM]LN[dAm]NQQLHFLHIGSC[CAM]QDGR		760.685	3	28.2243	FALSE	34356.2	4316.18	22544	16949.3	32780.4	32276.7	1613.28	41444.4	34273.2	5493.35	52536.9	33647.2	4454.29	6895.71	992.603	18562.2	1721.13	34662.1	72556.7	28083.2	51974.2	46650.1	4990.98	37178.8	13570.2	28309.9	42527.3	1241.48	38255	31878.1	30949.5	4899.69	1219.27	26979.6	37989.5	26588.3	28903.5	989.754	26678.7	30595.5	38573	51728.6
5	sp|P13671|CO6_HUMAN	[CRM]-ALNHLPLEYNSALYSR		952.487	2	30.7421	FALSE	112451	10363.8	105114	123756	98969.6	140615	93155.4	139264	108003	4199.09	204921	109776	11075.6	29367	162518	77247.6	11262	136019	235781	100578	193732	29391.5	148455	134199	2452.87	100959	167057	23826	135568	6215.46	112672	6202.22	186541	108522	151998	89789.7	8229.07	116902	126854	3986.14	152334	11033.9
5	sp|P13671|CO6_HUMAN	TLNIC[CAM]EVGTIR		638.34	2	20.4351	FALSE	1283.63	112.086	1029.3	2619.98	389.932	4947.99	2594.94	3924.43	1480.05	1335.62	829.773	342.835	6240.07	836.356	1488.99	2648.36	4056.37	1473.32	5720.95	1458.59	1390.76	824.433	6613.96	1449.29	507.411	1714.3	666.287	411.396	1359.36	2600.01	526.119	906.399	3256.28	4095.2	1990.28	5277.16	1850.56	3237.31	4442.1	1534.88	685.888	3146.71
5	sp|P13671|CO6_HUMAN	SEYGAALAWEK		612.798	2	20.7001	FALSE	347.094	274.25	438.856	1028.5	287.811	585.133	1238.79	781.462	1491.05	591.806	665.297	442.525	479.848	205.714	342.832	524.496	685.649	573.911	884.522	616.923	706.487	466.205	465.313	602.788	301.713	306.783	205.599	0	689.981	479.987	411.361	443.915	673.178	356.528	501.061	1231.39	699.292	972.852	219.374	205.69	603.289	938.853
5	sp|P02750|A2GL_HUMAN	[CRM]-ALGHLDLSGNR		598.313	2	19.8039	FALSE	6880.55	2540.73	2101.7	581.356	11473.3	35495.5	17149.8	20235.1	420.651	11134.6	42269.8	18163.8	24443.8	3642.54	19591.4	13151.9	25842.8	20154.7	53854.2	20913	35025.6	41035.7	31622.4	22895.8	13076.3	28407.4	44119.5	6021.25	31963	22738.2	30100	7513.15	88940	35982.3	30473.2	48977.6	30867.8	27155.6	38231.6	40936.5	26221.7	57464.6
5	sp|P02750|A2GL_HUMAN	[CRM]-LQELHLSSNGLESLSPEFLRPVPQLR		1001.54	3	41.5306	FALSE	60083.8	801.615	51225.1	61117.9	36148.4	81225.8	57038.6	64439.8	64940.2	61541.3	118902	59531.9	110280	11110.6	89413.4	32267.9	56207.4	70280.8	215198	40236.1	95922.4	210647	74599	70820	30742.9	73078.1	139511	13816.1	128287	107995	96123.9	68339.5	344734	74824.2	129329	127486	110189	98514.2	101674	92105.9	118523	251304
5	sp|P02750|A2GL_HUMAN	[CRM]-TLDLGENQLETLPPDLLR		1040.55	2	41.1787	FALSE	3167.73	1166.92	63856.1	102144	61275.1	4351.92	91870.1	109731	117738	947.105	1894.46	107448	139919	17192.6	3053.53	113401	62422.9	7859.4	5582.6	77931.2	153216	2826.48	71121.6	91433.1	56131.1	38491.2	211294	21080	78038.9	4183.25	156908	4962.51	589596	5752.47	2566.8	123249	2616.38	116473	118724	111383	129837	503331
5	sp|P06681|CO2_HUMAN	DFHINLFR		531.28	2	26.9451	FALSE	411.305	0	1782.78	781.649	953.447	425.129	2057.02	863.985	1126.72	2025.49	873.714	1568.19	1318.28	0	137.143	2249.05	1587.11	572.086	2824.82	301.674	3054.86	2331.8	1769.02	475.584	0	1861.68	3766.13	0	472.683	219.204	88.0831	301.706	896.725	2601.63	205.624	815.22	2861.31	1562.61	1667.6	918.478	1353.8	205.69
5	sp|P06681|CO2_HUMAN	[CRM]-GALISDQWVLTAAHC[CAM]FR		994.494	2	40.1807	FALSE	39312.4	1614.09	33324.4	40739.5	26363.8	5823.46	42229	44372.8	46720.2	28895.7	61913	44650.3	46111.7	3210.15	39877.3	6708.06	35536	11058.4	46895.9	45632.3	57842.6	66440.1	42077.5	43613.4	7505.5	34483.5	7371.42	8422.91	33917.8	12776.7	35756.9	46388.7	65070	35709.9	22222.2	2701.94	80429.8	41794.4	53838	14531.4	61537.7	92733.8
5	sp|P06681|CO2_HUMAN	[CRM]-HAFILQDTK		558.296	2	14.3298	FALSE	654.3	80.1202	452.545	223.946	617.13	618.883	438.261	290.54	171.522	822.823	1451.68	704.678	183.71	205.698	1131.52	479.976	754.12	347.844	536.523	565.929	1203.98	461.7	284.334	1576.21	266.873	233.134	1052.87	644.294	508.757	726.814	932.004	345.193	1011.4	219.42	778.339	794.016	342.634	168.907	397.675	411.405	1742.33	2336.75
5	sp|P06681|CO2_HUMAN	[CRM]-RNDYLDIYAIGVGK		820.426	2	33.4118	FALSE	3588.75	571.031	11714.2	13112.7	2379.46	14134	15191.6	5795.07	990.386	2068.79	675.522	10672.1	16840	658.187	2751.1	11712	8201.88	3740.94	24774.3	10701.8	21289.1	19710.3	973	12199.5	3453.74	19583.5	27111.3	629.775	14438.3	17209.2	13639.5	11622	21515.8	10688.5	16466.3	11149.1	13563.3	13554.8	18310.9	1256.12	22572.3	17254.3
5	sp|P09871|C1S_HUMAN	[CRM]-MLTPEHVFIHPGWK		578.964	3	28.5829	FALSE	137.151	0	0	493.695	205.69	151.714	534.832	205.706	0	0	137.017	688.165	699.39	0	0	338.031	137.127	137.127	356.531	274.261	600.262	137.127	137.127	435.96	0	0	137.129	0	287.995	137.133	106.925	205.694	499.058	356.54	169.731	0	0	232.979	767.952	287.964	1110.79	0
5	sp|P09871|C1S_HUMAN	[PGQ]-QFGPYC[CAM]GHGFPGPLNIETK		1051.49	2	32.2751	FALSE	35414.5	8940.26	38367	48355.1	44617.7	56984.5	22683.2	59584.9	41516.2	41178.8	72915.8	50420.7	41755.3	13905.7	75826.5	24736	36103.1	36728.2	73488.3	34848.3	89575.5	76932.6	69300.2	59030.2	23419.5	41975.8	59913.8	11681.1	70179.6	74829.8	55417.9	44533.8	59431.5	48645.7	40100.3	42497.5	57816.1	60279.5	47991.1	53599.7	84998.2	7202.84
5	sp|P09871|C1S_HUMAN	[CRM]-QFGPYC[CAM]GHGFPGPLNIETK		1081.51	2	30.0747	FALSE	12488.8	435.296	20710	17958.7	13106.3	46263.6	11804.5	21347.2	18451.3	3794.54	31642.8	1287.46	9776.06	5889.93	3121.29	15851.7	6030.31	28022.2	35028.8	1806.62	28285.3	17084.7	21149.1	4217.08	6007.33	10727.5	62799.5	7280	27307.6	7248.41	20416.8	7088.12	24676.4	5851.61	23398.7	43252.9	1589.94	26305.3	22453.7	7598.22	57876.5	4776.14
5	sp|P09871|C1S_HUMAN	[CRM]-YHGDPMPC[CAM]PK		622.763	2	10.1955	FALSE	274.181	120.853	410.777	671.772	521.114	644.538	110.29	407.734	205.7	137.136	479.723	162.625	575.919	0	1276.23	138.274	315.428	137.143	795.398	287.985	816.592	382.136	562.069	205.697	205.713	507.384	219.418	342.848	299.658	438.822	370.294	205.6	309.848	370.249	479.967	233.142	795.304	425.128	863.959	274.898	361.928	89.4172
5	sp|P09871|C1S_HUMAN	TNFDNDIALVR		639.328	2	20.9589	FALSE	2817.1	274.253	1122.22	2741.91	544.891	301.714	781.406	194.366	1830.24	1674.46	3925.4	219.301	2405.8	658.236	4613.12	1522.53	274.199	575.95	178.825	3078.41	4209.92	387.782	348.313	1837.61	685.682	3080.88	1782.07	396.662	736.843	1505.18	2742.72	1175.44	3978.41	1923.45	411.352	373.181	2934.15	525.301	2576.68	674.286	3419.9	692.193
5	sp|P35908|K22E_HUMAN	VDLLNQEIEFLK		730.903	2	34.9626	FALSE	6657	505.435	287.966	806.815	1975.46	3700.33	4392.16	9485.83	10471.2	3181.59	11612.9	2122.81	4531.14	411.367	7695.95	947.116	3101.78	1042.83	4855	1879.07	6052.61	1557.32	454.803	5809.45	1083.26	4448.66	5698.64	644.443	1322.6	820.408	1029.25	671.814	3747.77	1554.77	3775.46	7314.63	4987.12	5054.44	500.508	3754.87	1704.13	4669.16
5	sp|P35908|K22E_HUMAN	[CRM]-HGGGGGGFGGGGFGSR		682.298	2	7.8267	FALSE	2103.68	2571.98	10917.2	8479.93	2692.66	5107.28	4363.73	6643.85	7248.5	479.97	3751.28	2832.49	3242.51	644.547	12496.1	2394.55	3450.91	969.159	5913.85	754.17	3325.22	4159.42	3044.24	4243.76	466.257	4398.17	4661.72	781.683	4402.59	3155.09	1482.31	3935.83	3286.84	205.549	5911.34	5628.1	4199.83	546.799	2155.96	2254.83	7370.35	4258.93
5	sp|P03952|KLKB1_HUMAN	[CRM]-VLSNVESGFSLKPC[CAM]ALSEIGC[CAM]HMNIFQHLAFSDVDVAR		1073.52	4	47.8339	FALSE	21183.4	137.549	22554.2	3834.51	16649.6	10557.6	18505.5	13820.7	20143.4	10206.3	26876.9	18269.9	18923	30349.5	3168.82	10849	579.122	12417	14074.2	31420.7	25147.4	17042.7	14133.8	9242.85	6254.5	3319.87	23471	7022.17	2948.59	11277.7	2758.95	853.314	8695.66	19298.4	8885.75	1270.19	13086.7	2544.69	8281.12	21011.5	7458.48	1793.95
5	sp|P03952|KLKB1_HUMAN	C[CAM]Q[Dea]FFT[Dhy]YSLLPEDC[CAM]KEEK		1088.98	2	35.2813	FALSE	4802.77	9520.78	61354.6	71356.2	59391.7	84296.6	100857	82677.5	22208	68522.4	8741.25	3072.41	102501	1169.01	97732.1	62724.1	77318.3	75123.2	151489	81349.3	116622	96242.5	106730	31931.4	22771.3	4560	79574.4	20423	69888.5	84490.8	45768	58602	61619.4	12907.2	57002.1	15432.8	74434	83946.2	17536.7	7468.48	62475.8	57299.1
5	sp|P03952|KLKB1_HUMAN	VNIPLVTNEEC[CAM]QK		772.393	2	20.1257	FALSE	4617.9	1014.48	4666.98	5707.17	1217.61	8862.21	8696.07	8373.64	782.145	5944.12	1266.18	13317.4	2242.12	1411.58	13099.9	1043.07	3810.36	8531.94	15049.8	13826.8	9320.28	797.929	7006.52	9693.82	629.386	8365.65	1147.16	1032.89	805.917	6281.68	3895.88	1684.77	9968.84	9429.42	5236.25	10461.7	696.064	540.565	396.234	15819.8	6964.2	17323
5	sp|P03952|KLKB1_HUMAN	LVGITSWGEGC[CAM]AR		703.348	2	22.0432	FALSE	2522.25	826.466	5905.25	6670.74	7025.99	11032.2	3824.92	7551.25	166.718	8498.08	11597.3	1455.1	9447.6	426.209	7290.98	1437.23	11344	8482.31	4529.67	11469.1	9583.75	6148.96	13253.7	9705.07	397.698	3550.12	12086.1	699.381	5675.98	2263.67	1252.43	627.154	9237.75	6609.58	506.38	7969	9496.81	6666.87	8891.58	7667.76	4423.33	8127.05
5	sp|P19652|A1AG2_HUMAN	[CRM]-EHVAHLLFLR		426.575	3	25.4737	FALSE	506.287	0	624.202	1447.83	1337.49	390.864	0	553.512	0	0	2307.83	1076.48	1247.9	0	1445.14	0	137.143	795.04	2897.95	672.495	4430.02	2764.96	529.965	0	0	1051.02	1124.51	0	0	466.005	1851.34	548.548	3123.04	727.065	534.823	648.967	1247.93	565.656	916.539	137.143	617.086	1279.15
5	sp|P19652|A1AG2_HUMAN	EHVAHLLFLR		412.24	3	0	FALSE	0	0	205.698	0	0	479.976	137.127	0	0	0	0	0	0	0	548.523	0	0	176.094	1095.06	973.493	1343.96	370.157	0	301.686	205.717	0	767.988	0	0	382.987	644.556	0	1041.96	746.759	0	348.75	342.853	540.027	0	0	749.311	0
5	sp|P19652|A1AG2_HUMAN	[CRM]-TLMFGSYLDDEKNWGLSFYADKPETTK		1067.17	3	39.7022	FALSE	445035	1143.27	510951	554831	271734	431720	365017	369352	429941	541399	569359	670631	370902	91007.4	631518	239251	239425	508785	888520	311624	1.1769e+06	947496	680775	461789	142727	455779	877975	84074.2	281386	298210	379075	301641	1.20421e+06	561914	352871	578718	488358	514064	703997	533626	710730	194720
5	sp|P19652|A1AG2_HUMAN	EQLGEFYEALDC[CAM]LC[CAM]IPR		1056.99	2	39.4756	FALSE	346431	25935	216700	304161	166296	214440	221608	261076	349245	227093	301241	447280	141079	58638.7	542112	143929	141288	296954	312874	276780	453655	357742	462594	281652	72102.7	184341	596940	57033.8	108960	203321	239424	130288	531878	331902	201677	490829	179901	261124	489473	388737	256381	436477
5	sp|P19652|A1AG2_HUMAN	[CRM]-NWGLSFYADKPETTK		900.434	2	25.9636	FALSE	66337.8	7852.19	75444.8	91967.3	55946.2	91077	45479.6	63490.8	59281.5	70516	125271	115252	20519.1	12231.9	144554	34631.5	73913.6	79736.3	134860	73993	204465	124477	139906	86035.5	25868.2	80552	165648	16981.2	44205.2	64687.3	69832.3	60070.1	157660	77814.7	82495.8	176002	101232	85353.9	115235	126071	116161	126548
5	sp|P19652|A1AG2_HUMAN	[CRM]-EQLGEFYEALDC[CAM]LC[CAM]IPR		1078.49	2	46.7567	FALSE	236698	5976.97	178032	330281	126150	102989	179604	194414	201875	261640	377345	267269	159624	25029.3	296199	138962	100267	163524	521628	122042	791716	464293	129883	160074	77861.6	198993	314029	30206.7	96364	137950	197367	104372	656049	183870	191032	188368	182810	211083	191290	188526	277578	483916
5	sp|P19652|A1AG2_HUMAN	[PGE]-EHVAHLLFLR		608.851	2	24.7055	FALSE	1846.91	205.716	2323.42	4325.85	740.289	2632.8	387.418	411.266	2873.29	3050.3	224.52	3389.63	1741.56	644.519	5405.54	1272.88	701.849	572.068	6970.72	5704.23	11670	3167.38	5812.02	3687.16	772.045	4181.91	7214.68	493.678	1134.01	1107.88	1361.81	3327.8	7032.66	4525.11	2876.06	10669.2	3129.54	2728.66	5736.85	7923.12	2825.76	2806.7
5	sp|P19652|A1AG2_HUMAN	[CRM]-TLM[Oxi]FGSYLDDEKNWGLSFYADKPETTK		1072.5	3	39.694	FALSE	250769	286.585	268185	325941	152084	240210	201919	206307	242919	311783	305133	376282	208146	5358.55	353717	130943	138223	283503	467265	186884	645282	539082	376203	256739	71166	155504	498036	44986.8	159314	164884	215542	174975	646835	294857	194672	333629	264635	300793	379002	308120	389120	115297
5	sp|P19652|A1AG2_HUMAN	[Frm]-EHVAHLLFLR		631.854	2	25.6128	FALSE	1389.53	507.395	442.279	2640.72	1082.29	1412.01	603.42	2148.22	1292.25	1145.56	713.99	354.152	219.303	287.99	1763.39	617.097	362.268	1823.9	654.301	1872.35	5909.9	562.188	1271.21	344.237	274.278	3496.77	3741.86	356.908	531.884	1055.95	425.011	491.408	4003.28	547.466	513.024	5731.7	2874.54	595.222	3688.33	520.861	2730.16	205.607
5	sp|P05546|HEP2_HUMAN	[CRM]-YEITTIHNLFR		725.378	2	34.0918	FALSE	74119.2	6740	102790	130597	110360	109754	112854	158588	48787.9	135192	369888	120743	127634	20968	119126	100217	128640	106325	247478	45573.3	231920	250093	210797	140725	31837.2	98980.3	243355	13328.3	210868	268619	159093	142922	192783	96076.2	158715	113850	209111	145212	141478	102868	194760	133571
5	sp|P05546|HEP2_HUMAN	EYYFAEAQIADFSDPAFISK		1156.54	2	36.6029	FALSE	14735.6	1394.16	23526	24308.6	14687	7179.48	17327.4	13804.3	4841.89	1442.52	51470.5	25239.6	8336.9	10221.7	16044.9	23205.9	18756.4	19317.9	8807.24	6876.84	17037	44116.1	7669.4	22403.2	2842.62	13554	47870.8	1740.96	11446.5	35321.8	42049.3	22595.2	35078.1	5556.66	6120.35	37383.2	41705.3	12033.4	31618.7	4004.3	39714.1	23934.2
5	sp|P04004|VTNC_HUMAN	DWHGVPGQVDAAMAGR		556.263	3	19.0809	FALSE	5098.99	865.736	8962.32	9718.62	10613.9	9870.82	17081.8	16505.2	12020.5	12311.6	10895.2	10642.7	15669.7	205.714	13155.3	7896.97	7136.5	4380.52	14960.7	14012.5	23887.4	20700	13074.2	10075.8	4163.94	10537.5	13245.7	392.163	12278.4	4026.11	14675.7	1138.02	9637.88	12235.3	11627.4	11301.1	9878.55	8289.97	9303.16	10847	10384	21025
5	sp|P04004|VTNC_HUMAN	[CRM]-RVDTVDPPYPR		679.347	2	13.0506	FALSE	109410	40042.4	210046	184871	195496	209055	323417	422848	220355	153071	603822	181060	574183	47163	327442	267642	287370	2192.64	349685	215194	483364	496154	212628	169617	488.661	194941	295775	67250.5	234832	427367	259904	237705	286308	196335	268158	411.679	266980	1176.18	247105	238775	267720	313400
5	sp|P04004|VTNC_HUMAN	[CRM]-DWHGVPGQVDAAMAGR		855.394	2	22.2679	FALSE	343486	50567	356922	343243	391530	416833	448033	868985	356737	372751	1.41869e+06	445809	760828	132991	723186	433986	629165	379026	668799	360076	894393	865506	440582	245828	138081	306239	391849	87441.7	410403	795330	383637	477245	451458	222501	522366	210676	656297	414441	555917	477613	383035	461573
5	sp|P04004|VTNC_HUMAN	[CRM]-AVRPGYPK		465.761	2	0	FALSE	0	0	0	137.127	1011.66	0	342.831	215.745	0	0	342.84	205.716	0	0	0	205.698	274.275	137.149	685.694	0	959.951	1439.92	205.715	0	0	205.698	366.45	0	205.714	137.998	85.5817	0	534.83	714.739	0	0	466.286	75.9434	0	137.136	0	0
5	sp|P04004|VTNC_HUMAN	DVWGIEGPIDAAFTR		823.912	2	35.9359	FALSE	117554	7435.61	111409	106042	125898	108342	138947	210137	121518	135285	277338	140925	185049	25537.2	176366	102634	157867	124573	171016	157311	195306	169774	150377	135181	33784.2	86722.7	197773	23645.7	112886	196460	105798	107453	161095	92806.2	169300	146526	134534	156438	131705	154839	120927	207851
5	sp|P04004|VTNC_HUMAN	FEDGVLDPDYPR		711.83	2	19.3788	FALSE	8111.8	274.287	1007.98	6309.2	4800.98	8408.29	6717.03	8097.35	1248.71	643.58	16539.7	6858.84	1127.5	233.025	15675.1	4955.08	9035.89	4713.37	10929	7839.61	11174.6	10803.9	13071.9	505.721	603.41	7567.44	10944.4	1530.21	9098	9700.79	532.606	1034.97	9541.51	9911.14	9316.17	12851.6	474.09	8462.36	9209.17	14574.6	9113.14	14046.8
5	sp|P04004|VTNC_HUMAN	[CRM]-SIAQ[Dea]YWLGC[CAM]PAPGHL		857.406	2	43.2372	FALSE	1160.93	370.184	1948.61	24536.5	13765.6	8041.74	31140.1	4276.06	28824.8	15261.7	58872	18074.5	33811.9	1785.06	21102.2	30320.7	3002.68	2129.18	34940.2	3134.7	47813.3	3893.73	12401	1915.46	5083.7	9815.27	1573.59	1135.11	19418.3	17175	21793.2	8367.13	21920.3	6431.89	27979.3	3266.12	17909.5	17764.9	19627.2	2491.85	26484.5	32433.2
5	sp|P04004|VTNC_HUMAN	SIAQYWLGC[CAM]PAPGHL		835.411	2	31.4833	FALSE	15014.4	685.471	11068	15077.8	1316.16	2329.31	17542.8	7555.91	13406.9	12000.7	4886.62	23515.2	17179.1	4863.88	18190.3	3725.47	3127.92	10861.9	22951.1	17509	1494.99	22274.5	19989.2	20396.6	6061.58	8291.54	21041.7	2897.57	15063	988.838	10622.8	6406.86	358.987	35116.2	15409.3	18902.2	15350	899.579	13800.8	30940.1	1892.08	16566.5
5	sp|P04004|VTNC_HUMAN	[CRM]-DVWGIEGPIDAAFTR		845.415	2	40.4068	FALSE	53897.8	428.701	60602	75967.8	48621.5	33888.2	89431.8	113892	67520.9	56540.9	222271	58537.6	121184	5579.22	63193	96870.4	55008	47838.8	118381	1614.42	185749	155056	36734.6	45108.1	25005.1	35615.3	68456.6	5089.65	1180.86	116920	77101.5	36940.1	100425	31416.9	97275.4	24198	53493.5	54525.8	32185.3	33737.5	78689.8	157810
5	sp|P02751|FINC_HUMAN	[CRM]-LLC[CAM]QC[CAM]LGFGSGHFR		847.898	2	32.4584	FALSE	21791.3	2899	32422.3	92671.1	39311.8	13894.1	27472.5	16950.8	18469.6	84896.9	115122	80849.6	96779.2	26357.5	168711	46965.7	89119	60287.5	38612.9	3746.84	76263.9	185042	44964.6	88351.5	1440.91	2460.8	3214.65	1022.6	23510	16605.6	27282.7	24692.1	21960.5	2306.69	13120.7	464.949	1617.89	65936.6	818.165	11504.8	182599	20201.6
5	sp|P02751|FINC_HUMAN	[CRM]-HYQINQQWER		722.839	2	12.9801	FALSE	1367.2	411.383	8312.06	12999	1153.76	452.571	5027.62	3843.47	4806.51	10967.6	19125.1	356.375	17699.8	6437.89	35291.3	7721.31	24742.6	7241.15	6559.1	835.59	493.729	25350.4	758.245	12390.5	607.116	796.764	1263.87	312.473	668.382	197.493	5341.37	356.39	6233.47	1595.53	1057.52	2805.75	1188.33	465.944	711.461	1605.68	38104.7	2526.73
5	sp|P02751|FINC_HUMAN	[CRM]-YSFC[CAM]TDHTVLVQTR		885.417	2	19.568	FALSE	2432	6525.57	16289.4	42208.8	19849.6	10837.1	1491.82	13332.1	13850.4	47407.8	51798.5	52195	52196.1	16644.9	104791	23345.5	59406.2	25888.9	19575.1	4915.45	2992.89	82063.9	18774.3	47377.8	5443.76	2540.47	4239.83	707.423	1664.85	9320.1	16835.6	16086.1	15072.9	6519.04	1851.37	12023.5	661.106	25750	743.664	6111.15	107898	15027.1
5	sp|P02751|FINC_HUMAN	[CRM]-HTSVQTTSSGSGPFTDVR		953.948	2	13.0114	FALSE	4569.42	4644.51	1005.7	16344.8	10873.3	588.968	10003.7	774.222	7848.53	23619.3	28665.8	30030.3	40958.9	13492.5	69883.2	412.363	44797.3	13589.2	12683.4	1828.16	26302.2	46251	9045.88	28543.5	379.053	671.47	6329.03	1224.6	7798.7	5986.77	11143.2	914.834	14584.4	5609.84	6535.88	6327.01	301.153	19605.7	1244.47	6858.01	70889	1396.8
5	sp|P02751|FINC_HUMAN	[PGQ]-QDGHLWC[CAM]STTSNYEQDQK		1090.45	2	13.9614	FALSE	2293.66	1787.69	10828.7	8454.91	2867.04	3854	661.32	8258.13	4571.04	965.209	10805.4	449.699	12569.8	1313.31	1586.72	6156.8	30334.1	3463.06	4398.15	7626.74	7942.65	2615.49	1635.77	2078.59	2082.93	7194.79	12033.2	485.495	8271.69	19077	1896.15	1493.57	1804.08	1342.69	8136.21	2145.58	11683.8	2802.23	18649.6	3623.78	12332.2	2901.76
5	sp|P35858|ALS_HUMAN	[CRM]-DLHFLEELQLGHNR		588.632	3	35.0616	FALSE	274.261	0	431.257	507.421	287.911	1708.74	424.934	278.913	137.088	438.84	726.162	644.482	315.391	0	1818.36	806.164	794.939	1200.74	428.715	205.698	781.684	996.898	438.582	435.148	207.408	219.428	399.145	0	137.127	997.617	534.86	860.687	797.233	205.707	205.706	219.42	1297.97	205.699	682.042	197.653	115.935	225.02
5	sp|P35858|ALS_HUMAN	VAGLLEDTFPGLLGLR		835.977	2	43.4617	FALSE	31934.9	456.189	6844.07	20879.1	23725.4	22418.1	37594.7	47924.6	32780.6	34979.7	52684.5	28860	52980.4	6850.53	36604.8	34717.6	36287	28253.3	44408	50687.5	44536.8	24038.8	30717.7	36882.7	6522.97	17340.1	44547.9	4801.06	28767.5	30341.8	28378.5	506.039	1460.87	31707.8	22818.5	40897.3	19028.4	29481.1	28363.1	51863.5	26183.5	47393.9
5	sp|P35858|ALS_HUMAN	LEALPNSLLAPLGR		732.433	2	34.3475	FALSE	11587.7	439.587	10694.2	8819.71	4677.38	14877.3	7939.08	20126.1	13577	12570.8	37006.1	20622.7	28369.2	781.383	23523.1	17305.7	8134.63	6399.24	22461.3	6772.87	15463.7	12151	16083.5	22093.4	832.743	4880.25	20772.7	2792.61	17045.9	16384.5	8340.14	11370.6	15545.1	1293.94	14615.5	17391.6	9293.71	18434.4	19866.8	27241.5	15182.4	27346.7
5	sp|P35858|ALS_HUMAN	LAELPADALGPLQR		732.414	2	25.3529	FALSE	581.1	1205.1	14809.6	13096.4	8600.05	15508.8	14833.7	23004	14938.1	10547.9	28662.3	22666.7	21489.3	3048.31	1011.43	4475.21	13348.7	15078.7	23947.9	25946.7	25828.8	18542.2	17410.1	21768.9	3400.55	10070	18783	4685.23	7094.53	17353	480.558	10909.7	19095.5	11153.9	14372.7	14100.5	18349.9	17028.5	17364.8	26606.3	20793.7	20759.7
5	sp|P35858|ALS_HUMAN	NLIAAVAPGAFLGLK		727.94	2	38.9802	FALSE	1823.35	411.286	702.488	2856.95	463.798	2244.01	150.912	2836	2710.65	274.251	4987.22	5191.63	850.143	356.556	5751.08	1727.25	1348.9	542.329	3796.95	5933.44	3709.62	2194.57	2260.27	4147.84	400.906	2358.12	205.627	205.714	516.454	2981.85	1569.71	826.456	2231.45	3636.81	462.712	299.771	4548	561.155	1453.52	4673.44	2923.71	1453.27
5	sp|P35858|ALS_HUMAN	LAYLQPALFSGLAELR		881.499	2	42.4703	FALSE	44890.5	1085.11	14969.5	25925.7	1239.74	1341.96	32346.5	48402.6	1844.17	23888.3	43396.4	42507.5	62001.1	5916.78	40682.4	21000.1	38040.6	1284.29	46551.9	51202.9	50774.7	9363.61	34848.8	44251.2	1871.33	24771.2	39353.7	5810.25	20759	31769.6	23955.8	3730.31	32780.7	32522.4	24660.6	37561.6	588.829	41307.7	2636.69	55437.2	31827.8	28996.4
5	sp|P36955|PEDF_HUMAN	[CRM]-ALYYDLISSPDIHGTYK		999.994	2	34.5992	FALSE	78000.4	6187.28	114652	132181	79890.8	111352	109872	148853	102829	125509	261303	154864	5846.26	24539.5	175150	61314.5	63113.2	91731.7	185429	104819	146779	239015	94195.1	89495.7	36061.5	103647	129959	18697.5	93010.4	126052	116296	82148.9	114853	77990.6	102101	80896.1	119593	74300.4	113258	93689.6	134310	5742.42
5	sp|P36955|PEDF_HUMAN	[CRM]-LTQVEHR		463.246	2	5.19757	FALSE	137.143	356.57	338.742	400.031	658.243	274.269	137.14	183.655	150.839	137.143	301.709	251.142	544.843	0	438.842	191.387	0	0	137.143	137.136	0	140.775	137.143	479.957	0	0	0	0	205.633	0	250.599	0	274.262	240.821	0	342.721	274.277	137.088	205.706	137.143	137.143	0
5	sp|P36955|PEDF_HUMAN	[CRM]-KTSLEDFYLDEER		844.394	2	24.3454	FALSE	17194.3	4916.49	31872.9	28477.8	16768.3	28834.5	26509.6	34102.5	20522.3	33532.4	60038.7	34819.9	49280.9	5543.61	49410	17314.5	16047.5	11055.3	48010.3	27371.9	39847.4	64823.7	29572.9	27301.5	8221.07	26952.8	33599.3	4561.69	29428.5	40571.8	36102.8	24322.3	30748.1	23120.2	28194.3	20814.5	26714.7	26624.5	32512.6	25361.1	33675.9	34658.6
5	sp|P36955|PEDF_HUMAN	TSLEDFYLDEER		758.844	2	26.4478	FALSE	1001.96	274.269	2550.48	2433.5	5514.41	7633.19	278.97	10113.7	5628.47	2760.81	8209.89	9847.79	683.05	590.788	14143.4	1063.71	6114.86	1026.11	5465.39	9388.98	4999.03	9314.39	1223.99	586.716	219.336	8320.14	9855.59	397.453	1434.01	5223.78	5866.59	4125.12	2247.38	6418.2	1100.29	618.909	392.679	1136.95	7111.89	9402.25	2187.46	10089.7
5	sp|P27169|PON1_HUMAN	[CRM]-YVYIAELLAHK		681.874	2	45.9527	FALSE	23413.6	904.837	21421.2	50829.5	26559.4	16507.3	59960.7	49787.6	23538.7	26880	45549.7	40247.3	51871.2	6273.26	24762.3	25829.1	15313.3	31915.9	29112.7	21060	38301.5	33931	20396.6	30705.3	9636.74	274.285	16877.6	1138.93	20068.4	33294.3	18088.4	24390.8	5174.76	11986.2	12048.1	13389.3	13915	23969.7	42256.4	21958.7	41516.4	8477.66
5	sp|P02760|AMBP_HUMAN	TVAAC[CAM]NLPIVR		607.34	2	18.0146	FALSE	4143.48	342.85	5602.58	3436.59	4514.97	5107.36	4245.42	4482.83	5802.73	5771.03	5086.58	8530.24	7111.19	1473.11	12604.2	4779.29	4690.05	3829.06	7519.17	3609.77	6748.99	3522.28	11624.8	10679.2	918.83	4422.51	10662.9	2043.29	5241.12	4326.88	4746.39	493.69	1426.21	5833.13	4469.99	7405.48	7550.87	2152.99	7856.83	8573.87	5680.27	2359.54
5	sp|P02760|AMBP_HUMAN	EYC[CAM]GVPGDGDEELLR		854.878	2	18.7268	FALSE	93443.6	21684.6	114344	2632.23	82718.2	85747.7	99404.6	104720	99689.4	85694.6	2486.44	149967	143026	33920.7	185174	102380	180133	113988	135631	76754.1	129260	116675	173299	146354	42004.6	78472.5	149933	36719.7	2472.17	132698	99542.4	5876.21	98467.6	89909.8	113569	135342	104723	107397	112159	146339	116401	117891
5	sp|P02760|AMBP_HUMAN	AFIQLWAFDAVK		704.885	2	37.4029	FALSE	435.125	342.832	219.374	4549.4	4436.56	307.882	7971.68	5601.84	8000.45	3079.84	4560.66	7414.53	4307.51	244.149	1661.48	1612.59	1168.11	7777.97	312.089	2335.74	1220.45	7570.94	633.811	7527.89	274.279	657.086	7755.16	274.301	7188.83	2709.26	431.549	4187.73	6415.17	5119.22	788.259	7163.13	5908.79	342.861	362.439	1926.5	417.669	772.44
5	sp|P02760|AMBP_HUMAN	[CRM]-KEDSC[CAM]QLGYSAGPC[CAM]MGMTSR		1139.47	2	16.9271	FALSE	2904.22	8773.81	56781.9	32981.6	30085.9	16443.6	18112.1	32382.2	1715.2	7036.21	8792.71	1838.89	3075.84	412.465	58305.5	27450.5	30623.1	4804.28	31356.1	1972.61	33110	29245.1	40707.7	2661.82	2100.07	13460.1	30256.8	1712.48	6526.77	4298.97	22919.7	3951.61	22884.6	3861.18	2769.74	2908.11	36300.5	22910.4	1168.39	3325.78	28747.7	45372
5	sp|P02760|AMBP_HUMAN	[CRM]-TVAAC[CAM]NLPIVR		628.843	2	24.5041	FALSE	617.103	137.127	2665.6	3643.35	2138.48	1110.63	1244.72	3821.03	5079.68	1412.14	3846.14	3297.09	2200.97	165.762	3208.51	1510.84	3763.38	1535.41	2902.49	1004.41	5104.39	5560.87	973.639	832.874	823.328	613.142	1111.37	537.013	1823.88	2486.97	680.788	1878.58	3629.13	781.331	3591.01	617.07	1126.05	2164.56	616.907	1020.17	2001.38	4967.8
5	sp|P02760|AMBP_HUMAN	VVAQGVGIPEDSIFTMADR		1003.01	2	31.4626	FALSE	1965.73	873.05	54005.3	34086.9	13877.8	4658.68	23588.3	7341.44	1196.28	44572.5	9193.66	81156.3	26104.1	1238.36	2995.6	2763.4	2667.93	4752.45	84448.4	17048.8	3338.28	4843.34	54784.6	75871.6	5720.75	3609.31	8947.15	15428.7	17260.5	1233.77	39140.1	31462.1	46857.2	41552.1	45892.4	71465.5	63808	2344.87	43954.7	72798.4	47992	66873.4
5	sp|P02760|AMBP_HUMAN	[CRM]-KEDSC[CAM]QLGYSAGPC[CAM]M[Oxi]GMTSR		1147.47	2	11.562	FALSE	8268.99	3397.6	12959	8119.41	2871.76	1961.35	1125.74	14772.8	10342.3	1097.22	9048.25	15761.1	25764.1	5413.42	3401.34	24487.4	19935.4	2795.28	9850.13	6648.14	4856.92	1207.15	8827.18	10432.3	2220.8	8675.79	10599.1	1286.44	21000.5	19301.5	1420.07	3628.36	10838.9	4006.07	5927.26	2877.08	12446.8	3211.43	584.997	16078.2	9538.9	13216.8
5	sp|P02760|AMBP_HUMAN	EDSC[CAM]QLGYSAGPC[CAM]MGMTSR		1053.92	2	16.1453	FALSE	11080.9	1146.85	39508.8	24750.7	3580.2	7171.17	554.006	3288.37	19581.4	24115.8	20732.9	2993.18	7561.43	1095.29	48982.8	4105.89	32330.2	19016.2	21713.9	4819.27	13515.7	56510.9	30021.5	17126.5	8790.15	2852.5	1228.18	846.302	6700.14	23030.4	9385.03	5206.1	15606.2	1991.88	13000.9	25790.6	17056.4	14092.8	5380.88	20204.7	5005.82	18444.7
5	sp|P02760|AMBP_HUMAN	[CRM]-VVAQGVGIPEDSIFTMADR		1024.51	2	39.5965	FALSE	34859.2	750.013	42380.5	51363.6	22943.6	2872.18	34988.2	58947.9	46882.5	28711	98685.8	43003.6	37141.6	1307.73	33819.2	31102.4	15240.4	30193.5	76287.3	13965.3	74849.3	80731.6	2896.37	43301.9	743.805	2850.31	4488.16	2316.92	44032.8	63947.6	6189.38	2797.63	53403.7	24318	62551	22263.7	61457.8	49140.5	24886.4	26505.1	7419.66	93365.2
5	sp|P10643|CO7_HUMAN	[CRM]-IAC[CAM]VLPVLMDGIQSHPQKPFYTVGEK		990.845	3	47.4759	FALSE	21056.2	4167.87	4839.73	20992.4	2472.32	33837	38563	9261.44	35934.5	35699.4	35040.1	5272.34	29024.3	565.76	7006.93	14452.3	18834.8	34260.7	5491.6	4632.4	27338.1	9428.6	31187	14170.8	9224.44	7688.01	2923.78	917.484	3641.72	29463.3	4443.75	16029.4	48236.5	17412.3	4633.32	29641.2	28808	19355.2	5017.3	8906.82	32791.9	31144.5
5	sp|P10643|CO7_HUMAN	[CRM]-ELSHLPSLYDYSAYR		928.944	2	31.5879	FALSE	120998	13224.6	1639.34	137525	3062.2	192317	92188.9	135058	3627.35	59045.3	162511	168007	185807	28686.9	127567	95289.6	110317	129087	3688.45	95314.6	164379	154842	131360	161717	57038.1	165694	233503	40836.2	142476	184330	84516.7	129210	18024	113573	156644	145151	5824.92	131298	122399	161807	223076	198502
5	sp|P10643|CO7_HUMAN	[CRM]-WLVGEMHC[CAM]QK		665.805	2	23.747	FALSE	2013.89	137.143	664.861	397.501	1348.12	1419.8	789.541	219.764	2444.96	1151.13	2474.83	4022.68	457.409	411.313	4588.11	1964.82	285.258	730.385	704.989	674.517	3016.84	2001.53	2054.98	405.606	400.558	1538.34	190.968	274.098	273.238	3421.08	1054.09	3463.38	3827.62	1485.2	2464.54	451.409	3667.33	2729.39	947.415	911.319	3627.14	1589.5
5	sp|P10643|CO7_HUMAN	[CRM]-MHVLHC[CAM]QGR		590.777	2	4.18736	FALSE	219.237	274.179	352.169	205.697	609.739	1667.66	0	356.539	411.393	274.27	373.8	150.857	205.69	342.848	226.409	205.518	205.642	122.45	2377.07	1863.78	0	137.143	443.213	1485.99	667.745	547.904	461.041	0	236.734	479.967	409.673	0	466.23	617.117	718.945	664.848	137.072	1648.93	397.626	466.264	2226.88	356.287
5	sp|P08697|A2AP_HUMAN	[CRM]-DSFHLDEQFTVPVEMMQAR		1162.03	2	37.3184	FALSE	27468.2	659.339	69910.6	19204.3	11823	63845.8	4336.25	104051	70879.4	1859.26	9156.16	15479.9	3845.07	12596.4	87665.2	36958.6	5184.74	69572	122620	34782.7	83362.9	79628.7	95285.3	10793.3	22276.5	8652.38	37440.9	1316.11	12490	60537.2	59046.5	57360	60096.2	25235.4	59145.2	42719.9	88167	4021.84	9088.53	57143.7	58205.4	80096.7
5	sp|P08697|A2AP_HUMAN	[CRM]-EQQDSPGNKDFLQSLK		938.955	2	20.0584	FALSE	9246.01	3079.21	20753.3	14903.7	12854.3	20700.8	20546.3	23081.4	17018.8	14910.9	26049.3	12580.9	19648.5	376.766	25087.4	10905.2	15780.5	2099.11	25094.7	14333.2	23024.9	22268.5	17408.8	14628.5	8384.17	15862.3	19905.8	3398.77	10481.7	17226.8	14174	715.318	11235.7	12009.1	11598.8	10887.2	17008	13224.2	17020.8	10888.3	16611.9	25306.8
5	sp|P08697|A2AP_HUMAN	WFLLEQPEIQVAHFPFK		710.379	3	38.3406	FALSE	635.55	137.152	1903.94	699.408	920.529	137.145	2825.51	395.92	896.771	205.705	1297.47	506.412	240.653	438.821	1745.17	1562.49	327.825	320.8	370.052	479.747	693.915	653.929	767.84	339.409	274.269	445.536	1285.22	205.714	893.566	534.37	342.832	532.516	667.138	791.706	479.89	3378.1	849.225	1134.2	2747.58	1731.26	1031.86	273.801
5	sp|P04003|C4BPA_HUMAN	EDVYVVGTVLR		625.343	2	23.6573	FALSE	3935.17	0	4798.63	1975.99	1386.45	4112.25	2660.44	559.994	3198.9	3070.62	6740.69	8364.07	356.548	506.049	7289.85	1539.06	3887.8	5072.29	6060.07	6198.54	3071.67	5036.99	3979.63	4150.16	960.791	7387.72	11437.9	438.884	9378.12	3178.29	205.527	5197.17	22065.1	1873.99	7162.74	11432.5	13217.9	5816.24	7182.92	14163.5	10852.5	12503.2
5	sp|P04003|C4BPA_HUMAN	[CRM]-LSC[CAM]SYSHWSAPAPQC[CAM]K		961.42	2	19.5973	FALSE	3018.96	489.842	3219.04	21348	7976.55	9294.6	535.413	14317	967.983	6527.99	3434.21	12339.6	4668.61	208.375	4887.25	3466.34	11206.9	3365.66	14615.1	8917.96	2073.56	6369.92	2509.24	2799.11	2235.26	8230.29	7882.36	4472.44	18838.1	18285.9	13913	652.256	34962.7	11744.6	14050.9	18429.7	29924.8	2665.21	2038.8	15139.4	20020.8	21997.6
5	sp|P04003|C4BPA_HUMAN	LSLEIEQLELQR		735.912	2	29.6676	FALSE	7339.99	235.557	9904.84	16280.9	7152.01	5855.99	5503.97	8921.47	7205.16	5422	7356.01	21294.7	6364.57	2254.87	11311.9	4531.4	10791.4	17901.1	20672.8	8593.17	7278.67	15503.7	12179	11511.6	2750.74	617.146	14752.9	205.639	15885.9	154.423	6113.97	7987.12	41913.1	11357.1	14713.3	19861	32782.5	10245.4	12016.5	23452.7	16092.8	17917.7
5	sp|P04003|C4BPA_HUMAN	FSAIC[CAM]QGDGTWSPR		791.359	2	16.9839	FALSE	4855.66	1015.22	4582.97	742.247	1011.06	3887.31	5509.1	2094.8	2279.86	2909.59	1181.1	219.337	2955.26	2255.51	3446.89	5903.12	9847.04	1546.77	1218.96	6373.06	2347.21	2750.41	7834.86	6247.6	959.883	714.52	7701.31	836.31	6682.27	3962.59	4959.26	414.729	21039.3	7556.39	6619.6	13303.5	4636.48	3140	8827.01	14153	797.121	18005.2
5	sp|P02765|FETUA_HUMAN	[CRM]-APHGPGLIYR		562.304	2	14.3395	FALSE	29803.1	5783.33	37881.9	35783.6	41364.1	46869.9	23037.7	64403.6	56318.4	37596.7	171479	31016.7	76212.4	301.696	84971.6	42606.5	41956.1	31439.8	42392.5	48440.8	47026.6	33851.6	41943.7	34615.4	11289.9	48596	27166.9	14792.7	40617.1	46649.7	36560.4	438.84	16574.9	49749	45592.6	30510.8	31279.3	30358	59707.7	32324.9	20460.1	34778.9
5	sp|P02765|FETUA_HUMAN	[CRM]-HTLNQIDEVK		620.32	2	10.6168	FALSE	301.694	0	1210.44	1261.6	1733.41	342.84	1535.86	2715.16	397.673	1165.04	3541.49	1442.9	1608.17	713.107	1131.26	1891.86	1014.81	836.515	1783.53	2449.25	1453.62	2087.34	758.518	971.895	100.468	679.187	219.368	163.744	1751.68	1110.51	549.713	277.908	586.771	1307.43	1630.36	205.652	2288.37	1273.29	1116.46	1755.5	137.143	1206.76
5	sp|P02765|FETUA_HUMAN	[CRM]-EHAVEGDC[CAM]DFQLLK		852.388	2	22.2911	FALSE	108916	13732.9	110035	135861	129075	148966	174983	216309	180637	115758	581516	125044	193519	64306.5	262233	97515.9	113451	134305	185220	137570	140709	128690	159276	108861	49033.7	146933	68971	44127.1	143578	197905	126781	154392	51955.3	104335	144047	91765.4	107983	119461	199958	103739	58609.7	154573
5	sp|P02765|FETUA_HUMAN	[CRM]-HTFMGVVSLGSPSGEVSHPR		708.681	3	24.7484	FALSE	58352.5	11478.6	67018	68793.9	55865.5	91848	91554.2	80415.2	90294.4	79025.7	306578	66102.4	130969	23009	167542	64040	53244.4	49123.8	107696	64269.4	82565.8	75970.6	83503.1	53473.3	23780.1	64401.6	44073.6	13652.8	69121.2	99728.4	66140.7	83721.7	35831.5	67688.6	77204.8	51650.5	64352.6	68451.4	92580.8	52301.1	34847	80339.4
5	sp|P02765|FETUA_HUMAN	HTFMGVVSLGSPSGEVSHPR		694.346	3	17.3741	FALSE	538.726	479.959	2359.14	937.245	2862.68	5228.09	5119.33	504.171	6935.29	4484.11	13558.2	6080.51	5601.32	324.519	8626.76	4786.9	5789.97	3262.19	5284.02	1923.13	5211.28	1271.75	835.061	5390.58	1354.02	396.708	5145.15	342.85	3528.54	3860.38	1036.69	4168.88	763.679	6594.58	2960.15	10758.7	3754.8	3588.3	493.384	4518.04	1619.14	1804.06
5	sp|P02765|FETUA_HUMAN	[PGE]-EHAVEGDC[CAM]DFQLLK		821.88	2	22.149	FALSE	6370.58	472.662	5859.61	9624.46	10064.7	595.871	7996.39	1071	12048.1	6510.39	16053.8	6522.19	9341.06	602.35	12395.6	968.106	4234.5	5442.81	1674.55	4730.37	9191.31	1223.92	622.283	830.602	1769.06	8039.13	1912.38	2029.36	5520.08	1433.25	4830.47	446.097	1049.86	13188.6	811.842	5144.39	5388.47	1240.63	10581.6	8996.51	3305.51	3684.84
5	sp|P02765|FETUA_HUMAN	TVVQPSVGAAAGPVVPPC[CAM]PGR		1008.54	2	18.187	FALSE	2355.85	7120.96	26657	13552.6	1850.34	22975.1	21127.8	43858.1	22979.5	21528.5	5494.35	28235	2069.51	12147.1	41183	10973.1	2946.25	4406.86	21870.5	31937	2035.82	40857.3	25106.8	15057.9	7147.6	25157.2	10379.4	6587.59	16313.9	11886.9	22463.5	2359.37	11815.3	33213.4	18657	27805.1	15259.4	22369.8	24119.9	33982.1	28464.4	22980.3
5	sp|P02652|APOA2_HUMAN	EPC[CAM]VESLVSQYFQTVTDYGK		1175.55	2	44.8364	FALSE	331905	21327.3	402624	327969	330086	236141	350944	430191	424633	573679	593764	522048	327161	65352.7	503312	449794	499873	773287	659511	226035	242211	14857.6	634751	443873	63391.5	155516	337501	150144	257366	486998	288370	283415	115035	157091	202551	325557	279679	382833	368381	357937	230249	251514
5	sp|P02652|APOA2_HUMAN	VKSPELQAEAK		600.335	2	0	FALSE	0	137.143	732.459	575.965	452.536	137.143	0	622.353	137.143	0	140.76	0	1320.59	0	2043.2	572.318	0	205.697	671.98	712.585	410.178	233.021	2671.94	617.133	0	315.396	205.715	0	667.029	617.133	305.903	273.575	929.822	690.282	432.422	137.036	983.606	112.169	1364.66	229.29	137.149	342.824
5	sp|P22792|CPN2_HUMAN	[CRM]-SLMLSYNAITHLPAGIFR		1024.04	2	46.6925	FALSE	41635	302.429	55599.9	32275.7	33734.5	43905.9	26800.2	47902.4	37103.7	39082.5	3440.17	81672.7	70042.5	401.916	47239.6	1016	21874.4	42684	75011.4	2190.16	92090.1	58850.9	37857.2	33375.7	12262.1	38119	47474	967.173	54925.9	1274.12	28700.3	850.461	2179.83	2371.15	49625.7	26973.9	59079	4914.46	49997.5	3049.75	85622.8	26096.9
5	sp|P22792|CPN2_HUMAN	[CRM]-DHLGFQVTWPDESK		851.397	2	29.0213	FALSE	1110.89	1068.54	4470.56	7113.09	21301.6	7942.52	30063.9	21260.1	1740.36	855.677	66223.3	46173.2	8326.64	1455.81	36752.8	18102	27166.9	18469.6	595.068	3732.24	48309.3	5674.1	4142.05	34734.5	9533.63	24090.6	4022.61	1504.85	33566.8	2598.2	34386.3	544.26	56650.4	3190.86	36662.4	33037.9	4641.99	32457.8	43074.6	43613.2	50098.7	57572.4
5	sp|P22792|CPN2_HUMAN	AGGSWDLAVQER		644.818	2	16.4082	FALSE	3908.79	274.261	891.403	3300.4	3958.85	1029.42	3661.46	1051.27	575.911	1386.51	5224.51	258.854	4885.46	682.794	3340.01	2997	3150.45	176.374	6571.02	4003.21	4490.38	1352.31	658.186	786.257	1599.11	3058.53	796.708	205.705	2784.53	3690.65	510.583	3473.61	4592.58	526.365	685.674	3621.97	3444.13	294.064	3752.24	649.141	5196.04	423.749
5	sp|P02775|CXCL7_HUMAN	[CRM]-GTHC[CAM]NQVEVIATLK		806.909	2	19.9367	FALSE	78179.1	4738.42	65173.6	86411	59849.3	82381.1	64566.7	103150	77359.6	72500.7	156158	106789	158410	39746.6	201703	55097.4	161788	91152.9	171645	94187.3	181284	104418	177419	77829.3	39387.3	98059.8	101875	12789.5	108786	78472.3	105012	652.882	144267	53152.4	89666.5	57610.8	125412	93806.5	112602	98960	121041	65114.9
5	sp|P02775|CXCL7_HUMAN	[CRM]-GKEESLDSDLYAELR		884.423	2	25.2817	FALSE	184471	19800.4	155821	258960	115018	231141	213353	290944	228423	224695	458807	296927	584209	95664.8	566235	148844	366272	189295	564543	293549	617676	339596	464059	227711	111758	272332	255776	40762.4	316626	233321	330779	193103	513737	145894	263549	209431	321170	249602	270047	244542	359198	173794
5	sp|P07358|CO8B_HUMAN	[CRM]-YYAGGC[CAM]SPHYILNTR		907.918	2	19.5628	FALSE	17880.6	4048.97	22825.5	25421.1	15726.2	33259.1	17716.4	34265.4	21474.6	31256.6	55956.1	32147	48410.2	3437.44	10823.2	19463.6	29694	17314.4	67605.1	11394.3	45785.2	54127.7	38285.8	26321.9	8402.22	22482.6	42238	9986.13	35952.7	28315.4	27397.1	9669.75	43017.9	23808.8	29129.6	15509	35631.9	27866.4	37975.9	23793.4	37751.2	18744.8
5	sp|P07358|CO8B_HUMAN	DTMVEDLVVLVR		694.876	2	42.9412	FALSE	740.447	137.127	2548.21	1083.4	4192.29	1643.21	795.181	269.565	4044.79	2962.09	5848.9	10272.2	1494.44	137.127	1995.3	2111.9	644.495	452.518	3299.12	1429.82	3291.22	5405.26	678.735	6188.66	205.588	2032.49	7954.29	274.294	5907.08	2701.87	794.944	737.182	6182.33	433.095	3304.81	754.197	5274.68	5126.41	6723.82	1450.43	6489.23	2231.89
5	sp|P00748|FA12_HUMAN	[CRM]-NWGLGGHAFC[CAM]R		659.299	2	19.7334	FALSE	11044.5	685.001	2050.57	13125	19465.5	12099.7	16576.8	30052.6	14194.7	379.852	39823.2	19269.6	32858.9	1624.89	19503.2	16143.2	19808.2	15380.2	27750.6	868.201	3272.35	16000.2	14166.7	16163.6	4316.24	6757.81	16075.2	1631.93	10870.7	20424.2	7859.94	13045.6	17254.9	12367.6	9715.74	7132.7	12765.7	424.666	18895.9	14193.3	13329.2	17182.2
5	sp|P00748|FA12_HUMAN	[CRM]-LC[CAM]HC[CAM]PVGYTGAFC[CAM]DVDTK[AAS]		1084.96	2	23.1697	FALSE	1967.91	3049.84	5742.31	3905.84	3791.14	10770	4628.02	3495.49	2737.32	3777.47	12589.7	13015.9	4101.7	3506.04	15357	3636.92	14660.2	13906.9	3009.99	7221.74	22477.6	4602.76	5406.31	3434.44	4033.87	3883.92	8256.57	1215.98	1289.56	14682.8	2611.18	10055.8	11939.7	5249.35	5202.31	7459.67	7354.66	13259.4	13744.8	3959.89	9515.6	2686.47
5	sp|P00748|FA12_HUMAN	[CRM]-GAHPYIAALYWGH		749.865	2	29.3319	FALSE	1119.22	682.723	3040.37	1153.89	1128.18	7033.41	797.088	7167.47	5493.76	3808.4	1503.33	6621.39	3037.43	3532.37	7986.41	8675.87	5921.85	680.28	11485.5	714.056	10203.9	457.062	1116.08	9048.84	3794.7	999.874	1233.72	318.625	382.908	9536.24	4918.62	2315.82	4267.36	6467.84	5676.51	3216.74	5600.42	969.008	492.579	1671.83	2992.76	2633.92
5	sp|P02743|SAMP_HUMAN	VGEYSLYIGR		578.803	2	20.0207	FALSE	205.69	0	4075.47	4849.21	2441.91	2185.12	2013.04	803.691	904.055	3855.1	6788.87	301.706	3169.22	297.332	1358.95	4819.56	2428.92	1755.38	7067.48	4824.05	6784.71	8552.35	3991.33	2426.93	544.931	3605.67	8755.38	562.265	4707.25	4645.12	5479.29	135.882	7812.5	2108.36	5498.29	4912.97	7746.36	3861.11	5718.57	3816.39	7468.2	3846.52
5	sp|P02743|SAMP_HUMAN	AYSLFSYNTQGR		703.839	2	19.8037	FALSE	6687.18	2335.42	15183.3	20196.6	7435.23	15569.6	1037.26	17269.9	4545.33	11345.8	25555.2	12158.1	7102.65	1767.43	14745	14781	16386.3	12470.4	21714.5	10455.7	21385.1	22802.7	26573.1	11710.6	4566.1	290.949	30071.7	3439.78	1362.12	19830.7	12825.5	3868.99	28459.3	10247.7	18009	18800.7	26802.9	18635.6	13427.2	16701.7	25737.8	19773.2
5	sp|P02743|SAMP_HUMAN	IVLGQEQDSYGGK		697.352	2	12.54	FALSE	315.041	287.859	1796.35	1386.85	429.752	1386.72	512.612	2068.25	822.802	370.29	1031.69	2426.27	2578.35	589.689	2307.84	991.029	1603.77	918.656	2908.27	1133.92	3040.87	2321.29	1735.63	1904.95	891.407	1755.27	3972.65	438.719	2273.85	2013.21	2036.37	205.563	1641.95	644.438	2932.22	3824.76	4161.54	572.288	2766.25	603.263	2893.52	2212.65
5	sp|P05543|THBG_HUMAN	[CRM]-KELELQIGNALFIGK		858.488	2	37.4186	FALSE	12427.5	427.428	10426.8	9946.12	744.686	332.09	15756	1279.23	2590.01	5172.72	24155.6	9865.37	12853	896.172	1336.62	10540.7	4319.83	9785.25	13507.5	8513.43	17478.1	21788.3	15507.8	12376.8	5878.71	280.089	14070.6	3081.2	430.691	1004.52	1419.94	6889.15	2244.01	1277.96	1020.31	755.095	9799.13	9727.53	14010.9	12137.6	12760.7	14118.6
5	sp|P05543|THBG_HUMAN	VVGLIQDLKPNTIMVLVNYIHFK		664.383	4	48.0251	FALSE	1357.55	137.136	486.609	370.265	469.931	394.924	421.468	388.63	1281.74	760.284	397.687	952.499	597.335	1721.2	638.891	175.053	764.034	852.475	225.565	1193.57	790.595	695.533	900.461	1021.89	0	205.689	809.105	493.649	650.186	465.025	1080.39	695.731	219.42	783.988	1024.84	2280.82	1124.31	433.892	1073.84	1056.57	466.265	781.699
5	sp|P05543|THBG_HUMAN	[CRM]-TIMVLVNYIHFK		760.918	2	47.8637	FALSE	6296.56	137.127	5559.76	5061.66	476.159	321.526	780.514	7630.31	3566.6	5163.13	9166.1	8607.84	3928.31	589.549	652.004	4552.01	623.409	1292.06	4285.47	4061.68	465.869	1768.97	8661.12	732.536	2374.96	7771.25	6417.11	1833.91	6003.19	8454.77	2333.12	534.435	6650.99	6560.59	431.123	6201.22	640.071	7758.77	3984.95	569.179	1424.19	3329.98
5	sp|P35527|K1C9_HUMAN	[CRM]-HGVQELEIELQSQLSK		940.989	2	36.4502	FALSE	58942.4	4418.53	138549	74449.2	33276.6	46575.1	53891.1	112425	1700.08	18846.2	141094	25010.7	37646.1	5196.09	97876.3	67303.9	43318.2	44870.7	63264.6	26483.1	56074.6	56151.2	27549	48622	15870.9	47861.5	66201.3	1275.83	51094.9	1919.11	35578.7	507.703	45700.9	22121.3	78401.8	68170.7	30741.9	58868.1	15290.6	41963.8	65810	103614
5	sp|P35527|K1C9_HUMAN	SRSGGGGGGGLGSGGSIRSSY		604.958	3	6.40562	FALSE	205.709	1106.86	671.946	1426.19	315.428	6131.69	289.017	6897.96	1618.19	134.263	728.132	476.131	891.413	4806.99	5155.03	345.805	137.127	237.243	3548.11	274.261	6041.78	1855.5	8137.73	3993.3	2934.7	411.412	1113.75	342.849	205.623	274.169	2250.53	205.714	5104.72	1414	2294.48	918.801	1721.42	891.982	3336.72	137.127	13387.2	625.568
5	sp|P35527|K1C9_HUMAN	VQALEEANNDLENK		793.886	2	9.19601	FALSE	342.708	503.486	8090.29	684.311	1697.97	836.177	534.843	5152.53	436.797	525.484	924.942	2119.35	519.317	150.262	698.002	2187.95	7327.78	1721.44	370.053	1094.72	822.747	1926.15	342.847	4131.09	575.871	1412.34	6558	589.693	205.515	2723.58	2598.93	301.711	624.062	3122.57	7439.88	7849.99	2606.76	2184.17	2693.32	465.385	4641.54	3859.56
5	sp|P35527|K1C9_HUMAN	SGGGGGGGLGSGGSIR		616.803	2	5.9509	FALSE	9759.03	233.142	982.051	1522.2	239.075	2053.32	479.345	543.395	0	137.143	2896.31	682.257	1247.92	150.859	1352.67	0	397.663	205.644	284.486	1893.21	493.411	274.253	511.425	1366.36	205.697	219.226	0	0	205.698	137.127	244.955	475.363	307.076	1206.8	603.42	1769.05	137.129	371.902	1375.01	1083.22	274.287	677.378
5	sp|P29622|KAIN_HUMAN	[CRM]-IVDLVSELKK		593.856	2	0	FALSE	0	150.848	1649.34	1808.74	854.771	1750.18	1343.94	783.251	274.277	1412.54	1068.8	799.041	2102.54	205.707	1309.57	274.297	619.991	1213.74	2207.89	118.604	531.004	795.277	1769.3	301.889	137.143	507.422	625.719	205.724	2122.56	822.809	534.838	1531.76	671.843	249.956	339.182	411.421	168.207	274.286	370.199	507.402	1083.36	2419.48
5	sp|P29622|KAIN_HUMAN	[CRM]-VGSALFLSHNLK		664.87	2	30.1662	FALSE	589.825	137.145	660.136	575.721	915.802	461.433	801.79	205.681	1395.44	3262.37	1179.35	2829.73	3474.59	438.841	6106.39	1895.71	1480.35	505.225	797.602	342.824	5401.6	281.69	2567.29	2842.01	137.133	1169.22	4193.11	205.588	663.795	6685.13	3247.6	259.581	3854.59	205.618	2136.84	274.278	2377.45	4360.58	2627.46	4443.82	2695.75	205.534
5	sp|P29622|KAIN_HUMAN	EIEEVLTPEMLMR		795.399	2	31.4185	FALSE	5221.07	1317.5	12603.6	1102.88	2081.22	6347.75	12922.4	1309.08	1360.05	3831.27	25790.2	2789.7	1087.83	3908.61	16578.7	10813	3412.33	18855.1	2176.92	13749.8	6729.79	11973	8235.94	2898.82	9218.35	5828.62	15340	1195.71	16379.1	17031.6	2814.15	189.156	18019.8	4918.69	697.138	1544.54	9251.36	9872.05	6220.02	15128.5	7831.37	21174.5
5	sp|P05156|CFAI_HUMAN	[CRM]-VANYFDWISYHVGR		885.423	2	42.8112	FALSE	30614.7	575.915	46431.7	55229.9	5424.71	32355.5	3371.08	46902	35705.6	22124.2	83154	43606.9	1030.36	1532.17	36375.7	41705.5	24186.1	41957.8	59319.3	23855.4	57205.8	71775.6	40804.7	50855.7	10230	1173.55	81860.7	4442.09	72007.2	45427.5	43597.5	50386.1	116946	41973.2	61253.3	66136.2	82009.9	76931.5	62538	44803	65260	10937.3
5	sp|P05156|CFAI_HUMAN	[CRM]-KVTYTSQEDLVEK		791.902	2	12.0736	FALSE	1806.99	137.127	4797.4	5495.47	3778.44	8288.94	4778.98	731.46	946.302	1469.84	183.612	2875.23	1042.74	1397.63	10453.4	2755.41	5735.78	154.427	9140.67	237.555	11539.7	9895.57	6065.62	8008.01	1247.94	7161.12	11235	743.243	6237.23	257.134	9214.41	2946.05	12134.6	7086.46	7671.69	4614.32	9535.67	671.86	5819.29	10264.9	9960.86	5066.01
5	sp|P02753|RET4_HUMAN	[CRM]-LIVHN[Dea]GYC[CAM]DGR		674.309	2	15.3196	FALSE	66980.2	18813.8	86381.9	91299.2	68899.8	69458	115353	129079	6366.29	83025.4	174507	115184	156153	24155.5	136933	112670	121919	53291.9	101124	79544.7	134543	109588	87740.4	65169.8	33400.6	51671.5	59670.2	9569.17	71849.8	141719	75122.6	342.76	21546.5	29681.3	51355.6	41905.6	74660.3	80496.5	52346	61050.8	67210.4	43830.1
5	sp|P02753|RET4_HUMAN	[CRM]-LIVHNGYC[CAM]DGR		673.817	2	13.9696	FALSE	15484.7	3255.37	33833.3	35789.7	21091.7	20038.8	36418.7	29168.6	11308.2	23532.4	64375.3	24811.7	46556.7	3732.08	34650.5	33069.3	35001.8	21217.2	35991.5	16250.1	36905.1	32935	427.857	17716.1	8581.34	17206.6	21413.4	3963.34	20285.6	38716.8	23270.1	638.126	4703.43	9588.4	15577	11022.4	24944.5	17401.3	18414.1	13585.3	22969.6	13101
5	sp|P02753|RET4_HUMAN	LLNLDGTC[CAM]ADSYSFVFSR		1032.99	2	33.6755	FALSE	85015.5	1242.42	89340.1	97692.7	71575.7	43144.1	82542.7	121836	55919.2	85158.1	97329.5	112294	101340	18045.8	112119	58019.7	82151.6	65969.8	84925.5	67351.4	82852.8	78170	60768.2	64503.3	22364.6	33460	57568.8	1819.62	46776.2	100715	25611.4	36714.8	1907.78	2381.58	43592.5	49040.9	68867.9	95108.3	32271.3	74445.6	57760.1	36921.9
5	sp|P02753|RET4_HUMAN	KDPEGLFLQDNIVAEFSVDETGQMSATAK		1047.51	3	37.4726	FALSE	22439.2	1349.17	49338.6	18048.1	2729.04	22510.2	37738.7	40929	12747.3	22044.3	25103.4	7876.61	25514.7	839.103	29031.7	35601	20619.5	30783.9	31386.8	16882	31306	20550.3	35792.3	27483.9	15670.4	13935.8	32845	8361.68	26453.5	44724.6	1779.88	18229.5	3744.79	18181.4	9860.88	66718.8	25438.4	36414.2	1799.36	22774.4	30194.6	20971.5
5	sp|P02753|RET4_HUMAN	KDPEGLFLQDN[Dea]IVAEFSVDETGQMSATAK		1047.84	3	36.0231	FALSE	12682.8	1319.85	5304.03	26416.8	45656.7	14314.1	36860.7	44004.7	16006.7	26569	19113.5	24492	32959.3	806.01	32955.9	31216.2	17941.2	31350	24553.2	16226.8	27082.8	19932.8	32239.9	9999.72	17355.2	4841.21	4351.11	8640.95	29087.1	42427.2	2350	17249.6	3792.94	21364.6	2718.67	13762.4	4855.39	29400.4	22963.5	5999.49	20647.9	15399.1
5	sp|P02753|RET4_HUMAN	[CRM]-LLNLDGTC[CAM]ADSYSFVFSR		1054.49	2	42.6188	FALSE	57445.3	2036.79	58254.6	97405.8	7739.29	22224.6	73038.1	102083	51203.9	51433.8	125651	54888.8	108227	5049.77	57022	126106	18639.1	47414.9	100435	3730.39	105176	103930	25348.1	6905.72	26508.1	20816.2	39813.3	726.481	53736.9	75823.8	44578.5	2523.13	13609	3841.39	56932.7	16181.4	3237.09	63738.3	2414.73	2098.83	42662.3	8866.08
5	sp|Q96PD5|PGRP2_HUMAN	[CRM]-AGLLRPDYALLGHR		532.299	3	27.1489	FALSE	767.939	0	2775.11	1139.92	3130.96	1273.65	1683.11	0	2677.88	411.422	2642.83	2472.09	2276.24	219.339	3345.89	634.974	3703.66	2547.82	5130.16	1333.78	1249.67	4753.74	0	2559.47	548.548	1806.53	2727.36	0	0	2797.54	1253.98	1124.49	837.616	1551.79	2509.57	0	1847.09	3038.84	3445.86	850.252	4395.33	0
5	sp|Q96PD5|PGRP2_HUMAN	[CRM]-PSLSHLLSQYYGAGVAR		931.481	2	35.8031	FALSE	303364	22344.8	261282	297079	224348	285838	204296	237356	136040	298579	245487	315588	229513	54843.5	461106	191826	296398	285605	135969	52525.2	402854	388334	440302	367894	103810	206205	362130	37356.4	299015	408488	230855	225436	108733	213333	269145	173248	274244	322651	290833	169416	392799	34287.6
5	sp|Q96PD5|PGRP2_HUMAN	[CRM]-EFTEAFLGC[CAM]PAIHPR		894.43	2	32.3233	FALSE	199169	25525.2	250155	269874	212971	232658	134381	185322	196417	159286	176356	209102	146792	49110.7	323614	98551	220180	212372	387261	111523	259382	263107	310893	242348	76873.6	135254	195582	29722.4	189289	297336	117753	133488	77437	133113	171024	104491	149567	189445	193581	110777	237807	205573
5	sp|P07357|CO8A_HUMAN	[CRM]-YNPVVIDFEMQPIHEVLR		1121.57	2	42.014	FALSE	99133.3	1622.02	88751.4	102945	76145.4	100813	57839.9	117320	4799.3	108437	200613	177628	136973	1491.31	136044	4158.03	44182	111171	204309	34284.5	134130	195686	144443	95044.2	25995.4	72657.6	166033	3153.39	143192	123746	96961.6	82608.9	205622	112668	131255	77422.5	156247	112116	142691	99465.4	146365	68204.9
5	sp|P07357|CO8A_HUMAN	[CRM]-INVGGGLSGDHC[CAM]K		678.82	2	11.9911	FALSE	3315.96	905.068	4383.87	4108.62	4131.34	5214.62	1523.36	5747.01	2784.28	1970.19	7360.67	5784.02	1928.79	534.859	437.228	1717.39	4392.06	769.507	12892.8	1269.48	2813.37	4094.13	8048.58	4078.28	927.399	2370.22	8151.52	706.228	4873.79	389.018	1318.12	659.458	5736.79	5249.84	7335.57	4177.61	7829.75	4841.67	4680.49	477.725	6798.14	5384.15
5	sp|P07357|CO8A_HUMAN	ALDQYLMEFNAC[CAM]R		815.871	2	27.533	FALSE	868.632	1909.58	9655.9	1424.65	8529.43	13712.5	5079.33	11411.5	6887.08	14084.6	22738.2	11536	12661.6	795.251	16752.1	3829.75	936.089	1219.36	13934.5	5461.02	13851.4	5628.52	22833.9	16339.8	1902.27	783.283	1396.45	606.757	10355.5	7773.33	2268.06	10685.3	2767.47	676.216	9627.47	7948.13	16484.2	8638.4	9192.39	14569	665.664	7535.1
5	sp|P07357|CO8A_HUMAN	LGSLGAAC[CAM]EQTQTEGAK		860.912	2	8.6088	FALSE	205.663	893.169	277.812	2056.95	279.386	3853.94	493.643	2544.97	163.684	755.87	1954	2599.76	2171.13	343.61	4220.53	905.106	3798.81	1795.94	6708.97	2476.33	688.807	1294.21	1245.16	331.78	2029.42	562.261	6240.93	809.01	2193.15	3290.35	1738	137.143	2090.9	2007.64	1114.21	5148.96	1494.63	2835.76	3370.89	2990.39	2727.71	1141.37
5	sp|Q06033|ITIH3_HUMAN	[CRM]-EHLVQATPENLQEAR		889.445	2	15.4902	FALSE	33943.7	404.494	29472.2	18744.1	27079.5	53384.5	52295.7	35407.1	41607.6	21284.1	70815.6	53221.6	51595.2	7273.84	73493.7	29615.7	72962.3	52263.4	110017	31395.3	63230.3	12660.7	34832	57229.1	17896.2	43960.7	72814	15862	62626.2	78007.9	52254.3	1293.88	79849.5	31426.5	56064.7	42151	92215.7	31589.7	75811.9	58494.3	66122.8	98592.3
5	sp|Q06033|ITIH3_HUMAN	[CRM]-STSIVIMLTDGDANVGESRPEK		1181.58	2	35.955	FALSE	5680.65	698.746	2983.62	3936.74	7879.12	25166.7	48358.4	12262.6	47135.4	11631.1	32775.4	24069.7	6426.19	4771.49	12750.8	20254	14401.5	15593.5	75140.3	6539.88	8356.83	30401.9	29767.9	57868.3	18908.3	3189.22	70372.3	6984.27	12490.2	35785.2	15534.7	26146.7	6937.03	9232.97	20736.2	25246.6	53922.6	37002.7	38737.3	3082.25	47527.3	14566.9
5	sp|Q06033|ITIH3_HUMAN	[CRM]-VTFELTYEELLKR		842.451	2	41.4481	FALSE	326.41	274.261	20637.5	2588.89	3185.13	16808.9	31194	847.683	22931.7	6204	27437.1	1119.3	27238.1	438.339	330.545	11436.3	6953.1	34774.7	32367.3	1408.06	27245.2	34519.2	25484.5	27379.4	7167.22	25626.5	32170.2	589.489	48992.1	34994.9	19486.3	1103.84	54836.1	21318.5	22297.6	10417.3	47672	17761.2	36178.2	15842.9	42732.1	12065.1
5	sp|Q06033|ITIH3_HUMAN	LWAYLTIEQLLEK		810.456	2	46.1218	FALSE	3009.47	0	2766.85	3216.94	2046.62	1645.57	3134.44	794.8	2291.35	1165.65	4926.51	218.769	1223.59	205.714	2712.6	1544.62	1601.4	3348.83	3033.24	2275.03	3788.03	596.842	4165.47	6046.37	507.338	274.244	8533.62	438.797	2018.38	5593.16	2115.62	3290.43	7138.49	685.173	3935.83	3205.19	8355.35	3871.72	5441.73	4085.14	4332.73	603.375
5	sp|Q06033|ITIH3_HUMAN	NVAFVIDISGSMAGR		768.896	2	32.0729	FALSE	8224.03	822.819	1012.54	2396.77	1764.86	4360.47	4648.75	2206.39	4683.94	1237.48	3218.6	2899.46	3323.16	850.522	1567.29	2158.32	998.503	1106.46	2959.78	2410.34	6225.72	456.322	2372.97	9760.95	459.755	282.197	17645.5	679.593	7221.22	6401.2	747.168	6533.75	1272.11	5244.11	1291.71	1311.99	1633.93	682.904	9833.02	8765.55	3610.23	6026.69
5	sp|P80108|PHLD_HUMAN	[CRM]-VAFLTVTLHQGGATR		807.442	2	35.7016	FALSE	899.711	411.405	25413.5	24492.3	5589.89	1356.44	1622.69	2175.08	3056.71	1683.04	38476.4	33244.6	1296.76	3599.88	19067.8	28900.9	8972.56	7162.82	2135.22	17328.5	12976.2	884.96	1064.48	19420.3	6688.7	1131.07	2922.8	714.266	9701.34	9221.08	14479.9	10629.3	1568.23	6658.26	1993.02	6494.21	622.902	4470.08	1015.07	794.183	37722.1	1082.26
5	sp|P80108|PHLD_HUMAN	[CRM]-ALEFLQLHNGR		670.857	2	30.7407	FALSE	2673.57	473.146	4695.34	1779.72	1131.92	2166.44	3950.22	413.889	680.924	3368.51	1904.48	2712.44	2031.35	1071.68	3808.49	1862.7	4426.92	3868.61	4684.4	2083.09	4902.93	881.207	6036.16	790.999	782.821	620.677	5945.58	548.374	830.344	3551.74	824.661	2954.06	657.856	3454.83	1985.26	4036.96	1279.36	2430.25	1434.18	1470.87	2764.4	3270.8
5	sp|P02746|C1QB_HUMAN	[CRM]-VPGLYYFTYHASSR		852.412	2	33.5169	FALSE	119159	12479.5	120493	154269	76990.1	181637	160361	192678	74739.1	179637	204569	101500	252959	36380.3	279861	120425	140811	162915	302710	114940	254856	286967	219779	121946	56580.2	103880	158316	30241.3	153621	184322	156011	148234	198588	166364	146761	101763	190491	178107	191000	154124	260698	2432.28
5	sp|P02746|C1QB_HUMAN	[CRM]-FDHVITNMNNNYEPR		953.929	2	25.1932	FALSE	92940.2	23820.3	109889	114129	88427.8	122759	108759	138313	93698.4	111405	258255	129881	115054	33374	237513	93418.3	145608	136488	236328	60616.9	197376	184162	128015	95135.8	52372.7	132238	123481	26277	114021	169810	107394	127684	161187	83374.7	135777	98180.6	139235	134169	163977	199936	173552	363431
5	sp|P02746|C1QB_HUMAN	LEQGENVFLQATDK		796.402	2	19.2518	FALSE	13918.5	2411.98	958.07	15859.6	9508.91	19678.7	14433.5	15788.7	277.33	14559.5	24389.6	3134.28	11286.4	3780.69	1259.97	11053.8	25664.8	6776.36	22742.8	8059.52	18124.8	17789.9	4148.96	18042.9	2536.44	17350.8	20609.7	5127.85	1964.67	16759.4	344.796	4774.74	14941.8	16309	15251.3	24056.8	15169.6	16764.1	18035.6	32038.8	21330.7	46128.6
5	sp|P02746|C1QB_HUMAN	[CRM]-LEQGENVFLQATDK		817.905	2	30.41	FALSE	6429.14	740.432	2630.66	2541.83	4216.23	2917.01	6840.74	10419.9	1138.68	678.668	11719.9	7364.62	823.953	815.442	10435.4	2770.56	1165.14	2238.29	15680.6	1796.13	15181.5	2852.31	4622.09	1189.61	1051.97	2231.78	1578.99	621.897	5563.82	5588.01	5362.86	4731.6	2614.22	1516.42	7407.24	1623.7	2366.18	6828.57	1900.31	16464.7	667.029	21295.5
5	sp|P02746|C1QB_HUMAN	FDHVITNMNNN[Dea]YEPR		932.918	2	15.8107	FALSE	1531	3535.51	165.266	176.324	4600.38	1814.97	4700.97	5445.41	1287.89	1366.58	26045	1770.35	4064.1	521.144	7830.61	304.307	4692.34	2740.25	25651.8	4623.66	5085.73	4143.04	912.072	5129.58	7808.9	18176.7	6240.49	667.809	20055.3	372.623	14401.7	1465.46	9601.97	3213.48	3225.14	9721.39	5301.57	1520.24	5556.1	516.392	210.959	47363.3
5	sp|P05452|TETN_HUMAN	TFHEASEDC[CAM]ISR		726.315	2	0.777053	FALSE	438.852	2714.86	7246.67	6567.91	8002.13	6580.79	591.613	287.917	384.792	205.715	205.708	205.708	7187.39	172.732	12264.5	137.127	0	304.917	10945.4	274.246	5739.9	5021.96	7423.92	10612.3	2953.55	288.009	411.388	137.143	8692.33	1933.72	0	7389.24	5794.5	14007.4	2426.6	6414.21	6231.43	1276.85	8550.37	274.269	10123.1	274.278
5	sp|P05452|TETN_HUMAN	[CRM]-TFHEASEDC[CAM]ISR		747.818	2	8.90845	FALSE	5263.14	802.895	1787.81	4609.44	10202.2	7214.89	2193.93	11437.6	6280.42	2208.8	1234.2	9891.08	13299.1	6133.6	21818.2	6134.42	13673.1	590.251	17620.8	4807.49	13774.6	4492.51	9910.99	8397.76	4119.01	901.986	7745.54	205.706	8220.36	10366.4	1010.26	370.253	5786.84	6286.63	7291.39	205.714	8152.75	547.513	19552.1	6135.58	13595.4	2143.75
5	sp|P08185|CBG_HUMAN	MNTVIAALSR		538.3	2	20.9774	FALSE	6577.54	0	0	301.415	205.906	9595.51	282.494	3980.25	137.149	205.698	205.642	421.354	15815.7	708.375	423.516	12993.5	7250.78	1972.23	0	8341.29	411.225	205.706	9251.63	7635.22	3025.18	437.541	10912.7	0	694.707	219.284	195.864	274.27	19980.8	4161.29	370.124	9499.39	15451.5	8561.81	13441.4	8297.41	205.714	20424
5	sp|P02747|C1QC_HUMAN	[CRM]-VVTFC[CAM]GHTSK		589.785	2	14.9821	FALSE	300.375	0	1110.78	1247.95	1151.96	205.69	699.1	539.179	185.902	721.075	447.335	946.208	159.251	534.849	1041.3	137.143	1526.33	608.545	274.253	1256.97	1799.94	274.261	1481.03	333.856	205.706	1043.97	1097.09	205.681	187.207	2513.35	205.707	205.698	534.828	836.517	1439.94	1648.58	1376.58	132.801	648.063	2276.44	581.127	370.263
5	sp|P02747|C1QC_HUMAN	[PGQ]-QTHQPPAPNSLIR		721.381	2	14.2441	FALSE	55830.6	15984.5	76152.2	77853.6	74590.9	89162.6	85723.8	105181	66590.1	74003.9	135705	68501.7	99549.9	27018.9	148673	68903.6	106292	1103.86	149067	76612.3	135246	129277	90286.1	80354.9	44772.2	106354	102352	32858.3	88928.2	88617.3	72989.5	102024	117683	105089	89397.3	80384.9	98043.6	1471.88	105482	147257	145196	226055
5	sp|P02747|C1QC_HUMAN	FNAVLTNPQGDYDTSTGK		964.455	2	16.443	FALSE	21637.1	4659.2	21414.1	18344.2	19208.3	31052.8	18157.6	15975.1	10022.7	23775.5	34779.5	34384	21336	8686.84	55989.2	908.978	44469.9	25169.4	35861.7	35179.3	29485.6	20951.2	44230.5	29348	15476.7	33270.3	42452	10413.2	19067.8	32547.2	20387.1	1047.64	33817.3	36323.4	22724.7	51432.6	29607.5	34953.7	35164.5	74900.5	30859.8	57551.7
5	sp|P01871|IGHM_HUMAN	[CRM]-FTC[CAM]TVTHTDLPSPLK		880.438	2	28.0854	FALSE	32013.1	681.48	2799.83	2905.93	2585.19	45510.7	892.096	20883.8	9260.08	16249.2	2381.31	26096.9	6934.23	9361.66	16965.6	8609.56	66368.3	32848.2	10136.9	111619	1289.48	20307.7	3971.89	2400.11	2492.78	26768.4	7368.38	9061.52	6451.49	1869.99	7903.01	932.549	70832.1	19653.8	570.605	18490.4	4883.59	1155.22	31107.5	1264.62	8861.51	69343.7
5	sp|P01871|IGHM_HUMAN	VFAIPPSFASIFLTK		819.469	2	47.3692	FALSE	23920.2	438.858	699.253	1589.51	8314.71	25895.6	15162.9	15844.2	3509.64	14456.6	9830.63	24345.7	2534.69	14862.1	2938.16	9952.89	42971.4	23503.9	2156.91	89976.4	820.781	17071.2	9932.35	6067	2091.52	3753.5	3282.78	4641.25	919.297	822.767	3971.46	5454.3	43784.1	1259.5	11471.7	17240.8	9130.22	847.841	22367.7	21203.5	9939.96	31454.7
5	sp|P07360|CO8G_HUMAN	[CRM]-VQEAHLTEDQIFYFPK		1004.49	2	32.7503	FALSE	44768.2	3405.36	51745	9049.13	37104.6	58140.2	12307.6	35840.6	48404.4	53407.5	112585	12711.2	59168.4	6293.64	47972.7	35671.2	31260	40873	116979	2915.17	76884.5	80543.9	93112.3	63327.2	1245.2	54105.3	98185.2	13135.5	83303.6	59690.9	55020.7	11916.7	88414.4	38017.1	67141.3	3363.04	75941.6	68468.7	89948.2	50711	85866.6	2767.21
5	sp|P07360|CO8G_HUMAN	[CRM]-KLDGIC[CAM]WQVR		659.34	2	22.1967	FALSE	5970.85	2170.8	12220.9	18138.3	12047.1	22253.7	6058.49	15701.3	14574	12378	33689.8	25877.2	26108.9	1412.74	20146.9	10385.8	16082.4	11621.2	45310.2	6955.39	28746.4	31196.1	31685.5	17158.3	205.681	12038.3	28229.2	4534.27	28797.9	14802.8	18121.6	18781	28567	5113.93	16821.3	20345.6	23958.7	17886.8	23859.6	18480.4	23993	24483.6
5	sp|P07360|CO8G_HUMAN	[CRM]-RPASPISTIQPK		669.38	2	13.833	FALSE	4494.72	411.346	4011.48	3590.47	918.789	7750.59	3654.11	1028.27	2994.03	301.445	342.786	9650.91	8555.11	654.524	781.242	3910.92	7187.02	1518.71	13828.2	479.938	1997.47	534.685	9613.14	6651.63	1053.77	5607.09	8135.64	1969.93	2668.36	6498.01	4805.77	5656.15	726.58	6124.94	919.739	8619.35	8525.32	470.975	10839	9929.2	11056.9	8498.57
5	sp|P07360|CO8G_HUMAN	[CRM]-AEATTLHVAPQGTAMAVSTFR		1101.55	2	26.8648	FALSE	55011.7	1280.53	53997.5	68086.2	5811.99	80925.3	35408.7	68268.9	49417.4	69894.7	135781	106449	91365.4	10471.6	106119	25127.2	67067.2	5528.22	165779	35254.9	104519	122114	108010	84002.8	24349.3	61207.7	98218.6	19514.3	97986.3	69300.4	62481.6	76106.4	125946	61203.4	70495.7	69205.5	88813.7	80758	116224	10441.5	7917.97	89668.9
5	sp|P07360|CO8G_HUMAN	SLPVSDSVLSGFEQR		810.915	2	27.9921	FALSE	13598.6	702.615	9141.05	11483.2	11051.3	12998.8	4823.41	9292.59	1478.36	14312.1	14223.1	21205.4	13899.3	1134.51	19057.8	417.441	13600	9884.99	25196.6	10071.8	13398.3	4838.81	31483.1	1357.31	356.408	6580.22	23104.7	2414.54	14855.1	15363.7	8927.01	12462	22131.9	8711.4	12549.2	26082.2	14710.9	626.004	18211.3	21335.6	17085.4	17845.7
5	sp|Q96IY4|CBPB2_HUMAN	[CRM]-NAIWIDC[CAM]GIHAR		734.859	2	23.0705	FALSE	4097.56	1125.39	8488.33	22309.2	14801.6	14598.6	14885	17290.7	13091.8	14897.1	28920.9	18866.4	19676.3	1052.89	31542.8	15200.7	15350.1	12537.5	35942.6	15270.5	25036.5	27059.9	5200.62	10581.7	2518.41	16397.7	16320.3	1582.09	25896.9	1080.75	938.511	18085.1	3626.54	8952.26	13303.6	799.037	22570.7	13487	19213.5	11213.5	12435.7	24720.9
5	sp|Q96IY4|CBPB2_HUMAN	[CRM]-SFYANNHC[CAM]IGTDLNR		912.908	2	18.0356	FALSE	6550.08	561.981	32548	36746.5	43736.9	12813.7	31543.7	49130.7	29593.4	28688.7	52094.9	901.318	39856	3298.24	59976.4	35228.3	34135.3	9775.79	52505.3	34673.2	40989.5	45324.2	42916.6	26141.9	4952.5	36961.3	42572.5	5328.86	41350.7	35216.2	35677.6	3774.67	27570.1	20383.8	30969.6	24134.8	36882	8333.69	10057.6	27266.3	25886	33534.9
5	sp|P0C0L5|CO4B_HUMAN	AEMADQAAAWLTR		717.346	2	24.4373	FALSE	46957.5	3136.25	95181.6	56304.8	1071.7	72750.7	41414	43058.3	19498.1	69634.9	62145.5	93824.6	38145.4	14580.8	92332	30776.4	46664.7	42608.3	178055	55937.4	92911.2	114210	50697.8	82970.4	13658	70859.3	106197	14193.1	84245.8	79663.8	65420.2	40624.1	100133	60711.1	76986.2	61673.8	105336	62625	63770.7	75505.4	117159	133619
5	sp|P0C0L5|CO4B_HUMAN	AEM[Oxi]ADQAAAWLTR		725.343	2	19.1489	FALSE	5693.88	438.821	12179.6	5185.54	2754.71	5793.55	4069.89	7870.33	3857.45	8634.2	8716.17	849.317	6429.03	1302.77	10992.8	4758.37	395.324	6397.93	19722.6	13828.7	14488.4	11817.2	857.035	12096.3	1234.25	6754.15	12676.4	1055.43	13519.6	9929.35	693.016	205.65	12182.3	10201.1	9653.66	9126.74	13489.2	8803.9	9228.91	9781.51	17861.7	24213.6
5	sp|P0C0L5|CO4B_HUMAN	[CRM]-AEMADQAAAWLTR		738.849	2	38.5696	FALSE	1936.06	443.317	2433	14221.5	4472.66	2394.52	10859.2	12642.4	9967.13	430.31	21348.2	12732.9	7464.55	1700.42	14427.7	6126.91	1768.78	266.502	50099.4	1277.34	38301.1	36102.7	3556.21	11041.5	3044.44	3216.27	15162.2	936.137	22076.6	26208.5	17304.7	1377.25	25471.8	2601.92	19729.8	519.775	17552.3	2857.88	7080.95	3117.92	18597.7	44591.8
5	sp|P07996|TSP1_HUMAN	[CRM]-FTGSQPFGQGVEHATANK		959.956	2	17.9613	FALSE	2130.77	221.572	2352.91	16012.4	2095	7276.75	7596.97	1553.3	158.392	9178.92	27174.7	808.985	28423.2	5255.37	2073.5	11454.9	21757.7	15183.3	24803	662.817	2249.49	1638.28	23650.7	710.068	3484.95	2802.4	9704.32	342.869	21315.8	570.526	1501.68	2514.81	22751.2	747.756	15344.3	2170.73	18975.2	13953.4	9503.73	3087.74	18928.8	6104.36
5	sp|P00738|HPT_HUMAN	[CRM]-SPVGVQPILNEHTFC[CAM]AGMSK		1108.04	2	28.6467	FALSE	10198.9	3018.38	5885.82	18291.6	12673.1	15245.6	13665.8	8388.64	7045.31	8657.43	25503.7	4435.14	20674.3	1786.82	5929.58	2511.58	26663.4	2454.6	9030.26	241832	10534.4	66963.4	15816.6	5060.32	7858.06	4647.1	3004.88	2416	20317.3	4584.01	10815.8	6050.96	529297	8581.45	8916.98	38581.5	95284.1	6824.07	11599	24607	55168.1	16095.9
5	sp|P02655|APOC2_HUMAN	STAAM[Oxi]STYTGIFTDQVLSVLK		1125.07	2	42.1605	FALSE	23556.6	1026.53	8968.68	11702.9	16878	11307.9	5331.17	9128.56	4190.19	6137.5	17075.6	47985.8	20239	795.264	31530.2	6842.98	808.24	26050.9	36873.9	5735.06	3035.37	0	15838.5	2851.99	1504.63	11019.9	2807.68	972.831	1430.9	6314.48	5803.77	4416.39	5264.46	19197.1	4609.22	6602.42	28759.1	17162.2	8170.88	4209.86	16772.7	5444.32
5	sp|P35542|SAA4_HUMAN	[CRM]-AYWDIM[Oxi]ISNHQNSNR		954.426	2	22.5851	FALSE	44838.7	2009.01	21418.6	2196.85	32746.2	5463.15	28517	33393.4	2284.6	27191	52167.5	46842.2	50747.2	9169.33	74653.1	14936.7	42330.2	806.246	106359	29525.4	83112.3	98849.6	20427.5	44085.7	2841.54	52997.1	41825.4	5243.37	93710.9	67217.3	50834.5	44975.4	50312.2	42474.3	47663.3	64643	53597.7	46447.8	52890.9	15227.6	7961.62	38283.5
5	sp|P02656|APOC3_HUMAN	DALSSVQESQVAQQAR		858.929	2	12.7772	FALSE	49339.2	16207.7	81251.3	63434.2	29938.1	41234.9	64572.3	71238.6	40596.4	47607.5	102517	65571.3	83256.2	10940	73461.7	31890.1	69251.8	81070.8	93005.1	95626.3	112432	50699.1	57709.7	74202.6	18091	29885.4	58040.4	26774	74951.1	191460	40154.7	987.199	24076.6	55910.6	54974.5	70129.5	59808	45386.3	61215.1	64243.8	30049.2	44201.2
5	sp|P02656|APOC3_HUMAN	[CRM]-DALSSVQESQVAQQAR		880.432	2	16.3995	FALSE	82248.9	9952.28	77654.8	104834	39811.2	33824.5	114550	105192	63318.5	57508.2	201375	68448.4	123723	4964.65	83354	78381.5	64143.9	40251.5	161809	73029.3	234604	87102.1	49400.1	71354	33372.3	32650.4	50508.6	20288.7	91344.9	250768	70670.3	29497.8	41835.3	48135.8	72006.4	39206.8	69834.6	31684.9	56549.4	42281.5	45147.6	64631.1
5	sp|P02745|C1QA_HUMAN	[CRM]-DQPRPAFSAIR		650.841	2	15.0142	FALSE	383.989	4597.28	502.185	20162.4	479.79	23664.9	20264.9	22023.1	17160.6	18794.9	36771.1	19847.7	24731.9	5694.35	40922.4	19142	24223	287.882	342.553	15904.4	35508.8	32387.2	24316.7	15806.8	8541.65	29734.3	24143.5	6332.5	22972.5	472.082	20179.2	26991.6	29988.4	205.627	19849.7	16808.6	319.734	369.992	26097.1	548.548	922.49	62688
5	sp|Q969X6|UTP4_HUMAN	RVSKMPAFLR		602.853	2	32.4431	FALSE	4334.57	79.6191	3808.33	1557.15	948.122	522.334	1534.54	695.623	867.141	2029.56	1881.05	4164.06	2448.99	205.717	5460.49	671.831	1747.2	1183.68	417.685	671.97	161.757	916.68	4379.6	2263.1	1532.07	646.748	1768.84	1124.52	4695.95	513.98	2639.71	137.136	492.785	774.595	3088.85	274.2	2142.64	356.566	3077.64	4692.93	663.108	2501.79
5	sp|P05106|ITB3_HUMAN	KEFAKFEEER		438.223	3	0	FALSE	0	0	0	0	276.251	205.698	0	0	383.972	356.563	0	315.428	0	284.33	0	0	0	0	0	219.41	301.704	0	0	0	0	0	257.788	0	543.592	372.256	0	0	562.228	0	0	0	0	200.131	150.839	0	0	0
5	RRRRRsp|O75582|KS6A5_HUMAN	IHELVQRETR		640.857	2	47.9098	FALSE	3804.63	0	1814.03	1528.38	2002.92	1508.42	4625.23	2180.52	1820.1	0	2844.46	3953.67	1974.68	2058.76	1425.65	2136.32	205.698	4214.18	1964.29	1918.13	2029.3	4378.15	2597.08	3168.39	501.235	2279.42	6359.43	1124.54	4112.12	3319.08	1642.11	233.123	7275.65	1627.65	2523.88	4693.26	150.827	3177.43	1782.75	2835.31	2319.4	4897.18
4	sp|P01024|CO3_HUMAN	[CRM]-VELLHNPAFC[CAM]SLATTK		922.472	2	33.0153	FALSE	1.15891e+06	134331	1.8071e+06	2.05537e+06	1.48254e+06	1.64896e+06	1.79839e+06	1.8547e+06	1.58268e+06	1.43335e+06	4.36349e+06	2.05322e+06	1.93766e+06	316880	2.45439e+06	1.57791e+06	1.42435e+06	1.42571e+06	2.68634e+06	1.19427e+06	3.12102e+06	2.89193e+06	1.65567e+06	1.5356e+06	510016	1.81623e+06	2.56673e+06	271299	2.22665e+06	2.28849e+06	2.54702e+06	1.67812e+06	3.14873e+06	1.45186e+06	1.53157e+06	1.55742e+06	2.13792e+06	2.22645e+06	2.2159e+06	1.8106e+06	2.60293e+06	3.92199e+06
4	sp|P01024|CO3_HUMAN	[CRM]-AAVYHHFISDGVR		757.879	2	18.6469	FALSE	431092	51938.5	517399	645592	446441	449114	463376	543416	529151	348851	974308	510593	488035	94752.3	473553	618609	406710	428009	626180	312007	520824	613170	434174	457154	102180	588835	668490	87823.4	637645	463517	558665	671.74	1.06068e+06	646009	345832	600593	739307	541776	570438	485865	610334	743827
4	sp|P01024|CO3_HUMAN	VELLHNPAFC[CAM]SLATTK		600.982	3	23.8197	FALSE	3963.61	332.159	4393.48	4191.95	2684.15	3475.07	2641.81	3972.7	527.917	205.699	9287.72	507.383	5596.17	137.127	1494.33	3295.58	2427.17	5361.34	10098.4	4330.7	6433.52	4663.27	7445.22	6470.89	767.528	4474.78	5469.32	617.118	4872	7067.16	4508.44	4884.82	6408.2	4991.53	4489.13	7340.93	5813.96	3608.58	4308.13	6892.7	5885.83	8893.55
4	sp|P01024|CO3_HUMAN	[PGQ]-QKPDGVFQEDAPVIHQEMIGGLR		849.76	3	28.0208	FALSE	416458	83627.4	518790	511268	377505	630600	602382	591484	528187	584410	1.23443e+06	894890	623940	136293	990595	412885	604518	412548	1.04979e+06	538951	1.06212e+06	950263	751336	673866	219774	756649	959684	135519	815698	889850	760878	590441	1.12497e+06	627246	550307	798289	804339	702961	836028	943053	894013	1.33567e+06
4	sp|P01024|CO3_HUMAN	[CRM]-QKPDGVFQEDAPVIHQEMIGGLR		869.771	3	27.5255	FALSE	450517	93550.4	711775	711783	464463	717225	611536	766637	565862	596459	1.58947e+06	881385	948115	135998	1.01338e+06	614001	585736	499513	1.07135e+06	453861	3786	1.12299e+06	678245	589135	208138	796450	981872	150890	995818	1.01444e+06	877646	598970	1.39437e+06	726854	637169	835775	963996	42790.6	872962	926825	1.02555e+06	1.36893e+06
4	sp|P01024|CO3_HUMAN	IHWESASLLR		606.33	2	19.1838	FALSE	71718.5	1471.5	34972.2	40981.8	30731.6	51733.2	88656.8	59515.3	55698.1	34670.2	73079.8	71185	55875.4	9803.14	33537.7	94770.7	62779.8	29515.8	73604.6	85128.7	109091	79535.3	66705.1	79248.3	20083	87335.7	115747	14718.2	45994.4	36383.6	46962.2	726.544	82944.2	131390	30343	67741.8	54093.7	74308	67932.3	41300.4	85703.4	56487
4	sp|P01023|A2MG_HUMAN	[CRM]-DTVIKPLLVEPEGLEK		912.012	2	31.552	FALSE	3.57857e+06	172475	2.85132e+06	2.41618e+06	1.6855e+06	4.71567e+06	4.88123e+06	2.84621e+06	3.7886e+06	2.23663e+06	4.25557e+06	3.25323e+06	5.59342e+06	664662	6.01883e+06	1.67738e+06	3.33787e+06	2.92409e+06	4.89248e+06	3.85725e+06	2.58618e+06	3.42754e+06	3.34054e+06	3.55726e+06	1.22265e+06	3.33776e+06	3.96086e+06	751646	3.45613e+06	3.30946e+06	2.2122e+06	2.23817e+06	3.95669e+06	3.40118e+06	4.27598e+06	3.60834e+06	3.10023e+06	3.8796e+06	3.7995e+06	3.96908e+06	5.75581e+06	6.35401e+06
4	sp|P01023|A2MG_HUMAN	[CRM]-SIYKPGQTVK		582.325	2	7.45116	FALSE	14653.3	4290.13	35717.6	22398.6	301.694	56768.6	48547.1	23355.2	19795.6	518.971	36131	1282.86	2194.42	205.7	1148.1	356.465	50867.6	3249.17	52161	1171	18969.4	29709.8	40505.4	40020.7	17547.6	205.706	40668.5	12808.9	34201.9	33011.3	22075.8	0	1199.29	48384.8	31316.3	46119.1	31504.2	137.133	51709.2	48386.6	1688.07	137.052
4	sp|P04114|APOB_HUMAN	[CRM]-IVQILPW[Oxi]E[KXX]QNEQVK		607.636	3	38.95	FALSE	163.905	0	644.569	342.848	370.267	316.735	342.831	462.505	205.698	233.115	356.534	219.301	342.843	137.152	825.961	260.725	137.143	101.943	1064.42	137.101	274.261	713.085	233.16	219.285	0	150.796	713.102	205.715	766.852	750.716	356.465	205.683	219.42	205.658	334.234	518.193	411.405	150.812	342.786	274.269	611.03	137.133
4	sp|P00450|CERU_HUMAN	[CRM]-TTIEKPVWLGFLGPIIK		978.072	2	47.6175	FALSE	893967	32424.8	458265	766881	718279	1.12098e+06	1.64925e+06	1.73333e+06	797566	760270	2.7268e+06	1.174e+06	2.26511e+06	801.75	1.41302e+06	1.38083e+06	860045	1.01031e+06	1.66704e+06	1.63157e+06	1.84922e+06	1.41969e+06	710618	1.08932e+06	338688	1.5666e+06	1.80324e+06	227831	1.6856e+06	812425	1.13922e+06	998717	2.55505e+06	1.30561e+06	1.24446e+06	1.11932e+06	1.41155e+06	1.22204e+06	1.37119e+06	1.69251e+06	2.03962e+06	2.62555e+06
4	sp|P00450|CERU_HUMAN	NMATR[CRM]PYSIHAHGVQTESSTVTPTLPGETLTYVWK		979.739	4	31.0784	FALSE	3100.73	10334.5	74549.6	123275	75578.3	141942	213139	193927	90984.4	73110.9	242197	88386.2	417253	17593.1	199508	159204	71536	79054.6	234190	175004	168684	172060	79417.1	104508	57567.5	135586	186245	29338.4	225847	65081.3	141972	636.856	272771	156900	119686	104813	174851	156062	146431	119865	232524	260457
4	sp|I00001|MALE_GFP	[CRM]-FPQVAATGDGPDIIFWAHDR		1128.55	2	39.2036	FALSE	896327	26052.8	1.0052e+06	871404	717794	860401	610985	1.17004e+06	902950	912947	1.31128e+06	1.09662e+06	778643	200001	1.68414e+06	670101	849224	806292	1.64495e+06	432698	1.28382e+06	1.06011e+06	1.20081e+06	1.10733e+06	305172	566810	1.50534e+06	156914	820784	1.0757e+06	856946	749739	1.27452e+06	754141	844962	467365	806516	1.09818e+06	977084	844840	1.38437e+06	875444
4	sp|I00001|MALE_GFP	AGLTFLVDLIK		595.363	2	44.7242	FALSE	4359.42	479.994	294.692	2188.11	2598.06	3509.3	1457.02	4756.93	2409.86	3332.42	274.091	5103.88	3188.1	503.285	1388.78	1204.33	1783.31	2087.75	1047.91	808.121	3058.12	3040.77	4784.15	4817.47	411.417	2226.7	4652.38	137.145	3728.32	3258.73	3132.83	1098.06	3796.82	4101.91	3399.81	2354.28	2756.17	2138.83	3903.95	2361.78	137.129	3065.35
4	sp|P08603|CFAH_HUMAN	[CRM]-EGWIHTVC[CAM]IN[Dea]GR		743.349	2	24.5336	FALSE	57566.3	8370.39	85855.8	97966.5	97292.4	91486.8	84615.9	108664	76188.4	86798.9	210492	123703	101289	18316.2	147868	70057.3	106779	55832.6	171576	118728	172678	169217	119288	101156	26046.5	95609.9	161008	21441.4	118662	145658	136548	118745	168179	87141.9	97213.7	106936	130490	104558	141944	140329	131724	192868
4	sp|P08603|CFAH_HUMAN	[CRM]-EFDHNSNIR		587.765	2	5.37457	FALSE	2742.67	301.678	8421.95	8373.36	9312.51	8410.82	3715.63	8522.93	703.027	0	5542.08	5610.4	9543.24	1759.72	14045.5	6728.06	1129.64	274.215	15306.4	816.078	11612	13962.7	11094.5	11183.7	3799.15	137.129	12345.5	2671.29	11738.8	6285.21	4440.66	0	16696.8	10302.7	5212.78	9028.59	10963.8	356.557	11195.6	10260.3	12660.3	6303.55
4	sp|P08603|CFAH_HUMAN	[CRM]-EGWIHTVC[CAM]INGR		742.857	2	23.5096	FALSE	32324.1	5262.86	57261.4	63308.3	53901.7	55568.2	53591.7	67432.2	36636.6	43413.5	94755.4	56569.4	62316.7	11608.3	77238.6	33938.8	41462.2	51484.1	102072	48249.4	117133	105031	62423.9	43648.7	15755.5	54351.8	83405.6	370.242	66620.1	78928.4	79906.3	62141.1	101185	48376.7	57340.6	54092	64670.4	53256	82319.8	59150.2	76048.3	134541
4	sp|P02647|APOA1_HUMAN	[CRM]-AKPALEDLR		528.296	2	13.5013	FALSE	18629.4	5567	61455.6	60237.3	25824.7	32094.1	28933.3	50879.1	18914.6	18793.8	48720.7	16325.1	40195.5	8201.43	45176.7	16721.7	1355.26	52779.6	44393.2	16074	39001.1	20936.1	68011	28861.1	9902.93	19642.8	23835	209.27	30798.8	47959.3	18553.1	387.278	8398.99	20953.2	16962.8	28113.1	25565.1	21556.2	40377.7	20882.3	29406.2	17400.7
4	sp|P02647|APOA1_HUMAN	[CRM]-ATEHLSTLSEK		629.817	2	10.9789	FALSE	16876.3	12365.6	135008	142181	29949.8	52627	34952.2	63308.8	37452.6	45154.5	57061.4	30669.3	49311	14281.7	81403	21843.5	49356.6	75179.6	53383.8	27299.2	50585.8	18715.5	171415	48692.8	12035	28746.5	34321.1	12216.8	39646.4	1164.19	27294.3	274.225	11365	23433.9	19739.4	39744.1	30592.7	26469.4	59070	41841.3	37786.8	23029.6
4	sp|P02647|APOA1_HUMAN	[CRM]-THLAPYSDELR		672.831	2	15.6871	FALSE	273048	79354.4	872490	786999	287493	394658	276032	636531	202240	282184	878581	343078	487992	165511	756871	177350	637325	742602	610017	199448	564338	277291	1.31777e+06	355887	94943.4	175235	212077	72759.5	306682	653598	207366	3877.79	82706.2	129084	259422	178946	362260	317988	688325	373582	277180	133961
4	sp|P02647|APOA1_HUMAN	[CRM]-AHVDALR		412.722	2	0	FALSE	0	0	0	0	0	0	0	0	0	0	0	0	0	0	0	0	0	0	0	0	0	137.127	150.857	137.145	0	0	0	0	0	342.832	0	0	0	0	0	0	0	0	342.843	137.135	0	0
3	sp|P01024|CO3_HUMAN	[CRM]-IFTVNHK		451.248	2	0	FALSE	0	0	335.998	205.698	274.036	541.984	0	137.152	0	0	0	0	137.135	0	148.537	452.571	219.411	0	219.403	0	0	150.839	531.189	0	0	205.698	1083.33	0	0	387.652	1001.12	452.105	1402.34	1193.1	137.127	0	46.6113	0	137.127	0	246.439	1141.22
3	sp|P02790|HEMO_HUMAN	[CRM]-LLQDEFPGIPSPLDAAVEC[CAM]HR		1204.09	2	42.4628	FALSE	4.97114e+06	2480.09	4.33424e+06	4.06099e+06	3.39268e+06	4.84677e+06	6.29085e+06	7.05957e+06	4.29331e+06	4.21463e+06	1.07468e+07	6.22406e+06	6.19143e+06	2574	7.35874e+06	5.24853e+06	4.61555e+06	4.60558e+06	9.35807e+06	5.72235e+06	1.01188e+07	8.4726e+06	5.7668e+06	5.51847e+06	1.1368e+06	2.21885e+06	6.13972e+06	703737	3.86802e+06	4.06704e+06	4.45503e+06	1.90463e+06	6.33777e+06	3.02578e+06	3.58814e+06	4.29896e+06	2.98363e+06	5.54945e+06	4.04667e+06	3.94214e+06	4.88861e+06	5.00727e+06
3	sp|P02790|HEMO_HUMAN	[CRM]-LHIMAGR		420.729	2	14.7809	FALSE	2303.92	0	4638.89	3341.84	2729.03	4602.44	4533.79	3452.43	507.395	1848.87	8511.88	2612.61	4626.39	0	5179.03	4676.35	6972.79	0	5234.87	3893.77	6577.36	5578.56	461.145	865.237	68.5633	523.014	2184.12	0	0	1976.31	1591.8	1618.21	3492.97	2265.28	0	4948.43	2258.23	0	3474.74	3979.49	2738.29	1506.77
3	sp|P02790|HEMO_HUMAN	C[CAM]SPHLVLSALTSDN[dAm]HGATYAFSGTHYWR		783.616	4	33.2495	FALSE	264036	20929.1	368126	322431	296138	348780	490335	467322	344377	266811	502690	338528	483871	75885.1	532661	257747	320900	296178	667101	454676	612326	640136	509579	359806	95779.8	154513	397002	53913.2	206258	235619	336206	145854	399466	197696	235484	296910	254758	354833	262752	270247	364622	44479.6
3	sp|P02647|APOA1_HUMAN	THLAPYSDELR		651.328	2	10.5446	FALSE	160229	37520.9	555612	745270	224798	268249	310813	297814	248971	206384	297014	208316	349694	47520.9	351499	195785	228208	295057	363086	245101	317891	179808	731925	363473	67197	202462	273960	88042.3	345242	445750	228093	685.694	138304	246773	132701	271379	196559	214776	287240	214026	275454	185836
[truncated: 6 more columns]
