# Supplementary material for: Mass Spectrometry-Based Proteomic and Metabolomic Profiling of Serum Samples for Discovery and Validation of Tuberculosis Diagnostic Biomarker Signature
Source: Int J Mol Sci. 2022 Nov 8;23(22):13733. doi: 10.3390/ijms232213733 (PMC9694769; doi:10.3390/ijms232213733)
Supplement: Supplementary file 1 [file ijms-23-13733-s001.zip › Table S3 TBOmics_Pos_69+IS_No duplicates or exogenous_30.06.2021.csv]

ID	C4	C5	C7	C8	C9	C16	C21	C25	C31	C37	C38	C40	C45	C46	C47	C49	C51	C53	C28	C30	CE54	CE55	CE57	DE55	D10	D11	D12	D13	D15	D16	D19	D20	D21	D22	D23	D25	D26	D27	D28	D56	D58	D59	DE5	DE10	DE11	DE12	DE51	DE52	DE53
CLASS	Controls	Controls	Controls	Controls	Controls	Controls	Controls	Controls	Controls	Controls	Controls	Controls	Controls	Controls	Controls	Controls	Controls	Controls	LTBI	LTBI	LTBI	LTBI	LTBI	LTBI	TB	TB	TB	TB	TB	TB	TB	TB	TB	TB	TB	TB	TB	TB	TB	TB	TB	TB	TB	TB	TB	TB	TB	TB	TB
1-Methylhistidine	0.081053621	0.007876835	0.006511613	0.017765951	0.005132357	0.004600107	0.035675001	0.013989788	0.011556662	0.009460583	0.02243024	0.011149208	0.0166045	0.021989778	0.005459288	0.006332868	0.005364362	0.003352104	0.005011553	0.020994688	0.010624584	0.010186541	0.011240713	0.010759979	0.011244107	0.009257612	0.033095577	0.014004881	0.007298445	0.007750043	0.014725424	0.006969332	0.011924656	0.007054141	0.004074936	0.01840585	0.019515519	0.010860433	0.019928164	0.015532846	0.007775861	0.008420897	0.007199537	0.009465296	0.009887653	0.014686593	0.012813889	0.012587826	0.010904617
2-Hydroxycinnamic acid	0.086059615	0.096812675	0.178419998	0.140052098	0.103799571	0.137841637	0.149115844	0.133394165	0.111476903	0.098692941	0.192829087	0.135899559	0.12152812	0.100764879	0.079191594	0.073814457	0.073391644	0.158496604	0.098083436	0.068316013	0.165293564	0.10540308	0.062995724	0.112838078	0.159580339	0.108751339	0.144736486	0.060453788	0.072991318	0.111030936	0.143498908	0.069925316	0.079938327	0.101261478	0.087898812	0.132259581	0.088742704	0.087905986	0.119127047	0.064919693	0.067405202	0.082322264	0.101549667	0.131671817	0.095880808	0.059645992	0.101019936	0.069644094	0.074384666
2-Oxindole	0.001478624	0.002819686	0.001501941	0.002882874	0.001630805	0.002508757	0.003151927	0.005491126	0.002014233	0.001885895	0.001699601	0.001522278	0.002878451	0.002170453	0.003954623	0.001903526	0.001965358	0.001468243	0.000638303	0.001981693	0.003321994	0.005598074	0.001617286	0.001803291	0.001751674	0.002625922	0.000518071	0.003320043	0.000517122	0.001494211	0.00019867	0.000772779	0.000760592	0.002202971	0.003893817	0.003385542	0.001416685	0.001269498	0.001957427	0.001143159	0.001430375	0.001201811	0.004601933	0.000384953	0.002106975	0.002231904	0.002412596	0.005005051	0.010742757
3-Phenylpropionitrile	0.028332227	0.012848517	0.030503169	0.017331847	0.018063909	0.02916354	0.044712624	0.020336261	0.019872542	0.01326778	0.020946066	0.015258785	0.026047086	0.021246998	0.011244143	0.00814265	0.006611071	0.007955569	0.015683181	0.017820537	0.041708801	0.01842899	0.017409102	0.021116284	0.01741577	0.025911825	0.021969306	0.016059068	0.015135811	0.020179098	0.030104674	0.021337896	0.012155255	0.012464234	0.019494983	0.033050295	0.021903543	0.019233264	0.020444439	0.013948314	0.022315913	0.015464545	0.013178346	0.01895597	0.025864671	0.019920014	0.018008039	0.030360336	0.027386444
4-Acetamidobutanoic acid	0.096114899	0.027922526	0.064179031	0.059468159	0.025369997	0.069162113	0.128410544	0.082344173	0.086926036	0.076008059	0.028149298	0.059770706	0.029308135	0.097500476	0.038713105	0.004652578	0.002650318	0.001107515	0.016575324	0.041002218	0.099458745	0.008634975	0.036641171	0.018873687	0.060276241	0.049159109	0.023322703	0.073639037	0.025296548	0.131753722	0.122481806	0.073030225	0.04641311	0.069173163	0.134182984	0.089989681	0.0676171	0.052271617	0.092894286	0.04654661	0.113894204	0.047343205	0.07462402	0.06947752	0.111760041	0.081282513	0.052805608	0.088564996	0.130420341
4-Guanidinobutyric acid	0.243397598	0.073889726	0.213794548	0.097777681	0.131362704	0.233722718	0.431974218	0.236455258	0.225175643	0.106700372	0.133083812	0.160528736	0.08691258	0.191861456	0.053418292	0.030501559	0.020870799	0.004710294	0.16570931	0.120383952	0.26373412	0.217063755	0.207236208	0.389492768	0.128017827	0.38563857	0.552444408	0.29732799	0.242151324	0.10084752	0.298967564	0.310093728	0.261890747	0.175687769	0.285407611	0.45320729	0.375330385	0.24475863	0.182726468	0.375946859	0.317600349	0.142843149	0.421497148	0.201627615	0.262328866	0.243586846	0.203087314	0.412135185	0.445006365
4-Hydroxybenzaldehyde	0.019765427	0.019109183	0.035373326	0.03143116	0.023632826	0.030754571	0.031966738	0.027570442	0.024669257	0.019527875	0.047071795	0.029598505	0.029199166	0.021011615	0.016289799	0.014462753	0.015776768	0.033280551	0.021937948	0.015180647	0.030794301	0.024254728	0.015816826	0.025035427	0.032472151	0.025177589	0.033942654	0.013998295	0.0163201	0.021201543	0.030125704	0.018531604	0.016368668	0.020379592	0.020311771	0.026732028	0.014947347	0.021517045	0.025436091	0.015930351	0.014459153	0.016838692	0.022416254	0.028163456	0.019637716	0.012417286	0.021760944	0.018274144	0.015842732
4-Pyridoxic acid	0.000584006	0.000344988	0.000343502	0.000320002	0.000454916	0.000452175	0.001235985	0.000733368	0.000491182	0.001537531	0.000291266	0.000264131	0.000262454	0.000307027	0.00029846	0.000193653	0.000197942	0.00015174	0.000347828	0.000422576	0.000430471	0.000536991	0.000370533	0.000587226	0.000262226	0.000510111	0.000591136	0.015113224	0.000464545	0.000442731	0.000733548	0.000746499	0.000639183	0.000386144	0.022414732	0.000831057	0.016831923	0.000311349	0.00035146	0.000803822	0.018426891	0.000486816	0.017599938	0.000538931	0.000643652	0.048408615	0.000680055	0.000544944	0.000714705
5-Aminovaleric acid	1.269702127	1.617114581	2.358347408	2.648416203	1.316033399	1.234028955	1.775963624	1.659556211	1.360768838	1.478092305	2.436416166	1.651408325	1.701378693	1.589024456	1.35014536	1.83956616	1.489637545	1.915721758	1.187603494	1.774072389	2.371514179	2.256489262	1.440093444	1.302068861	1.731975656	1.527519988	2.300522345	1.131571549	0.89961146	1.715822893	1.771171955	1.11517133	1.057574048	1.210595394	1.083378802	1.808666887	1.358473984	1.048059505	1.503888859	0.948493092	1.586733796	1.101243671	1.264433077	1.427615846	1.043137571	1.210188147	1.412345941	1.455211016	1.110577365
8-Hydroxyquinoline	0.017423782	0.016087899	0.028961058	0.02338553	0.01744986	0.025257019	0.030191143	0.021648215	0.020906467	0.018158189	0.024140619	0.019903584	0.023915456	0.021824252	0.015335487	0.018429051	0.016174653	0.019518891	0.01550359	0.016468386	0.030344547	0.019850598	0.019393502	0.017131848	0.023846148	0.019097431	0.018281182	0.01154587	0.01240019	0.012016221	0.019277606	0.015714984	0.008254794	0.013008513	0.015264671	0.01979981	0.014271409	0.017999716	0.019468298	0.013819338	0.014008153	0.01128946	0.011649293	0.014102544	0.021705625	0.017249412	0.014150768	0.015371822	0.017482449
9-Methyluric acid	0.01718364	0.007801121	0.011816844	0.015396319	0.006612664	0.011759007	0.017748989	0.009754153	0.00960383	0.009440031	0.010546564	0.010894825	0.005796263	0.016802353	0.007428457	0.000610944	0.00020635	0.000218381	0.004426858	0.008320727	0.023905704	0.009309093	0.007134561	0.009831786	0.014305094	0.05776923	0.019205601	0.031652313	0.044432949	0.023136634	0.050774266	0.049292198	0.04744676	0.012149675	0.052843226	0.075022365	0.024848851	0.023961846	0.039704176	0.029041653	0.036366637	0.037633299	0.056954455	0.02449994	0.044972529	0.045638602	0.035750854	0.075016066	0.069093613
Acetylcholine	0.124752799	0.150767744	0.121351905	0.141605381	0.098733193	0.101330387	0.135069786	0.096942648	0.089031783	0.135544345	0.107480422	0.160056105	0.120839257	0.163515471	0.141330902	0.085102046	0.111526406	0.13154263	0.095239656	0.153923764	0.078739559	0.120863724	0.098703283	0.122385863	0.106012191	0.124135358	0.12427205	0.09234386	0.089118901	0.09263698	0.077835231	0.078917079	0.084979683	0.089790617	0.110554407	0.134568186	0.121212857	0.103881198	0.10343808	0.0468592	0.119345057	0.139836444	0.0580364	0.092516163	0.080418651	0.107634366	0.099774083	0.129055402	0.082932238
Acetyl-L-carnitine	0.107302855	0.286554642	0.673715558	0.824079359	0.133227681	0.457499581	0.781376987	0.377793088	0.266202937	0.4852824	0.845373717	0.459772523	0.867749527	0.269689974	0.48690522	0.284547522	0.288061538	0.302493867	0.065597919	0.24734414	0.491414614	0.552201141	0.331535229	0.079870555	0.335081598	0.447101455	0.537684076	0.293952856	0.205113536	0.4680618	0.546759225	0.536059058	0.565030268	0.488814011	0.423141345	0.588722872	0.400645166	0.608061639	0.916013845	0.366997148	0.765767256	1.267717945	0.526888255	0.330027326	0.211708065	0.102481607	0.116806244	0.920291636	0.821634541
Bilirubin	0.065458994	0.023462848	0.061738022	0.05820702	0.014946739	0.072305896	0.024360203	0.015328045	0.041104848	0.080799237	0.022510573	0.041990095	0.028744895	0.074016611	0.06219912	0.041939339	0.032791999	0.089707715	0.020802141	0.041846153	0.028725023	0.010462682	0.051554851	0.024306692	0.016492076	0.039494376	0.013846675	0.020878646	0.010379493	0.009587523	0.009158604	0.032893223	0.013229624	0.013633093	0.016327383	0.031151281	0.0133371	0.016632063	0.02983011	0.003222582	0.025009552	0.017792412	0.00959307	0.038970076	0.061658731	0.019681551	0.017987965	0.013444819	0.040858593
Choline	0.555117221	0.468111613	0.508036527	0.442214922	0.615116569	0.423467773	0.65921043	0.518629022	0.42222476	0.53035264	0.548698245	0.525799092	0.586727507	0.525323694	0.432637433	0.418222859	0.388460422	0.387660126	0.655045811	0.750643219	0.566237294	0.681767875	0.593820526	0.903720407	0.422823413	0.659722021	0.489167914	0.284392918	0.508207234	0.618708596	0.50111776	0.403876187	0.26914647	0.354903297	0.492509107	0.460864183	0.495457943	0.451969824	0.051187425	0.273229669	0.471313604	0.707202182	0.588829436	0.519482324	0.429247707	0.446255332	0.42828139	0.727896061	0.961619515
Cortisol	0.002520077	0.008584248	0.005173192	0.003605709	0.005525691	0.007155944	0.009262275	0.004269502	0.003038603	0.003197005	0.016076491	0.00386895	0.008000976	0.002564763	0.003093835	0.009960782	0.003927155	0.003215399	0.001992858	0.005066509	0.00919382	0.004187139	0.00469124	0.00347479	0.00212403	0.002059611	0.007112613	0.007035094	0.00284484	0.003856742	0.00425931	0.002221294	0.009889538	0.005670315	0.008974697	0.017612954	0.006328841	0.005152186	0.008584522	0.01080644	0.007815673	0.004926265	0.004546699	0.000944697	0.006002128	0.003638282	0.005323284	0.005088243	0.006128061
Creatine	0.158571893	0.190180864	0.205723695	0.071638253	0.30335066	0.142347629	0.211811335	0.504513034	0.206030084	0.100129281	0.55370795	0.081572658	0.356444911	0.193822071	0.103584873	0.387505083	0.153963542	0.243946597	0.259202851	0.517478257	0.599638365	0.333363746	0.411209234	0.308566603	0.129127927	0.265208283	0.372164263	0.254191902	0.128726248	0.170664944	0.38306156	0.096477789	0.086696697	0.265647411	0.060432554	0.283492224	0.10125917	0.208465874	0.050119214	0.350631845	0.090478631	0.187296429	0.391821222	0.153959347	0.092698103	0.100948878	0.236404213	0.218386341	0.363392664
Creatinine	0.300157674	0.321851881	0.317501946	2.41216241	0.241456245	0.336837496	1.587503593	1.329206456	0.2037221	0.318284438	1.409710722	0.418393922	1.153865108	0.430781243	1.146789228	0.932403515	0.216572688	0.263029727	1.249806127	1.453552986	0.358710557	0.314033158	1.470634161	0.305688363	0.284544055	1.103408483	0.210697297	0.698216986	0.994062488	0.267557467	0.266182986	0.234828175	0.332188074	0.253759014	0.324877268	1.317689857	0.212245618	0.90673018	0.262289205	0.198387235	0.818616224	1.096113949	0.152521312	1.253440125	1.191393988	1.116913674	1.02913937	0.88229082	1.180848563
D-(+)-Pipecolinic acid	0.051253335	0.086487643	0.039840623	0.060577897	0.033507327	0.074617057	0.076295435	0.043541496	0.04819053	0.026963718	0.106018754	0.110465612	0.101168587	0.099342311	0.154985618	0.115730581	0.232794739	0.176744591	0.072172996	0.075993361	0.090073283	0.072577898	0.02921287	0.0923013	0.021423089	0.241096225	0.224317949	0.212291695	0.044410538	0.108165779	0.023848169	0.114829298	0.05194993	0.016970607	0.179574892	0.065077817	0.09499054	0.018369174	0.093671173	0.015912684	0.096407358	0.127046918	0.234413174	0.055272395	0.062037272	0.069215093	0.012925677	0.07604612	0.025484614
D-(+)-Proline	1.177363794	1.646685208	1.432766307	1.850740081	0.823251986	0.693640796	0.925007149	1.032113839	1.090762209	1.408390647	0.94426588	0.936089991	0.764343603	1.289903191	0.783581714	0.650609675	1.042838241	0.960664415	1.029665198	0.960755612	1.192367744	1.988588743	1.232373227	1.26265906	1.314472637	0.759110342	1.151813968	0.503415065	0.670262723	2.644032964	1.302069587	0.714047972	0.61554269	0.844862028	1.034068239	0.879221524	0.770442264	0.617148154	0.925066121	0.688617896	0.574021589	0.545435623	1.258193296	1.009137923	0.812947134	0.739546254	0.704750118	0.545044655	0.604865011
D-(+)-Pyroglutamic Acid	0.075214204	0.023685457	0.11619526	0.14197379	0.128972501	0.129328692	0.129770305	0.114810232	0.114312706	0.115019434	0.151390938	0.188468822	0.131141931	0.138074734	0.161994156	0.220873888	0.207110998	0.193164818	0.10639303	0.067254704	0.07507559	0.089480023	0.087353092	0.108912693	0.187533335	0.052154796	0.082887377	0.126016454	0.058565322	0.079404882	0.087228367	0.102372655	0.083264198	0.161532516	0.117372024	0.092083174	0.080201613	0.129462547	0.133106035	0.087867006	0.118563855	0.131648514	0.038524029	0.087791035	0.098991144	0.106995867	0.101833742	0.078908714	0.071309442
Decanoylcarnitine	0.027146036	0.086513101	0.020437428	0.078210196	0.060698503	0.008105681	0.034775314	0.013531187	0.015830294	0.024167549	0.006133363	0.00772947	0.041393223	0.010502638	0.054608568	0.030491082	0.015755965	0.072673287	0.010245662	0.081227274	0.012249929	0.013163521	0.021843279	0.009785992	0.003440089	0.012481226	0.037699558	0.016871842	0.02532428	0.026287294	0.007699043	0.073445473	0.03966297	0.026927149	0.022320989	0.034748829	0.016475319	0.055577483	0.065052523	0.015841188	0.058220403	0.062043458	0.008896423	0.013510464	0.044876361	0.039206355	0.042934994	0.203228446	0.027177393
D-Erythro-sphingosine 1-phosphate	0.011073836	0.012937007	0.008891307	0.016096477	0.017545261	0.004810972	0.007819691	0.008052056	0.010695403	0.006161061	0.009291247	0.006231934	0.02231367	0.014983583	0.016454584	0.022415045	0.017076327	0.024079324	0.013392161	0.011505494	0.020963001	0.011929384	0.015566644	0.020931259	0.010146959	0.010361809	0.011517273	0.003781881	0.011919608	0.019345248	0.019073371	0.016727003	0.024104501	0.013839351	0.012256409	0.017734404	0.008773465	0.015752815	0.012184311	0.004884099	0.016492952	0.020330638	0.010154931	0.014915973	0.011717321	0.007894029	0.013120286	0.009210185	0.010841935
DL-Arginine	0.061211643	0.083115317	0.121768614	0.063894821	0.115890914	0.104332649	0.142541256	0.063901076	0.118828409	0.092696059	0.252619623	0.070715697	0.126954608	0.117226116	0.128330493	0.079044074	0.031963341	0.107418526	0.085260654	0.136537819	0.068058195	0.070195399	0.075570515	0.152155784	0.146866945	0.108365802	0.212639661	0.124358877	0.130425335	0.224598947	0.077667882	0.107201007	0.171082523	0.100303624	0.138714411	0.137746603	0.089792909	0.077098448	0.076809651	0.088207824	0.10362982	0.05504434	0.222463861	0.057225688	0.040456406	0.045962331	0.140638547	0.075373904	0.041239605
DL-Carnitine	1.30318928	1.490522097	2.263580966	2.425532949	1.996706446	1.651100041	3.173055293	2.079988922	1.057844004	2.651531925	3.189391952	2.70649346	1.726988503	2.098100859	2.704048849	2.588903185	3.057573883	2.112862625	1.66457033	0.35967783	2.618670615	1.923179246	2.44883536	2.039129326	2.726712452	1.708210561	1.826201451	1.550098582	1.871509355	2.67933751	2.258913448	1.584238762	2.186504195	2.135781415	1.337643595	3.172565539	2.598989694	2.459207019	2.748554289	1.062300513	1.35868917	3.006173663	1.753717363	2.250387086	1.566511132	2.143068696	2.466187615	1.771387249	1.377595269
DL-Glutamine	0.205560947	0.140859905	0.11288466	0.162022404	0.12081688	0.043978473	0.137069833	0.090424409	0.199100249	0.127262498	0.167318874	0.147591965	0.130413395	0.148481327	0.159762149	0.115505026	0.116363403	0.078283991	0.1333934	0.145878692	0.124905314	0.143535357	0.122825523	0.181260809	0.169339403	0.142778328	0.204391578	0.160329157	0.136898661	0.180020128	0.144482314	0.111116622	0.109471595	0.145570265	0.021392879	0.108262874	0.018990897	0.146962011	0.119451014	0.105771413	0.112443246	0.135882777	0.146664367	0.167771142	0.172484341	0.159337183	0.216926946	0.139352083	0.094399162
DL-Lysine	0.131969724	0.123778552	0.150414998	0.065278213	0.094222119	0.045493682	0.071622377	0.108548552	0.070693987	0.053223103	0.078958709	0.065970492	0.139458582	0.117027358	0.112414852	0.092696723	0.089677054	0.049693985	0.057165185	0.168598699	0.12137263	0.128378933	0.078278847	0.169127478	0.075902479	0.143063543	0.070067257	0.052612012	0.049209851	0.125386458	0.098448105	0.142469265	0.043039459	0.106889669	0.059132608	0.08680516	0.104754851	0.097382747	0.091896257	0.035392795	0.045332732	0.127721229	0.115037141	0.054336888	0.048330805	0.04983741	0.125311977	0.139074041	0.09947131
DL-Stachydrine	2.321217923	0.189016463	1.254643511	1.179669786	0.14141883	0.178598606	0.915841148	0.337113407	2.722352903	0.230024233	0.310842228	0.36453877	0.410233265	0.317025999	0.248554989	0.203791457	0.463930011	0.304056658	1.014806364	0.203612941	2.267610632	0.429477959	0.443395565	0.399942463	1.455793861	0.595629551	3.580445723	1.687844883	0.525687907	0.70017076	3.316326947	0.303818357	2.245761381	0.163306027	0.455021114	1.538549145	0.744335142	0.613722557	2.57535407	1.853149021	1.972574703	0.228036045	1.911534562	0.463963112	1.47618728	1.549326639	1.686664189	1.33337285	1.922906653
DL-Tryptophan	0.952028017	1.020614809	1.618933624	1.252476184	0.918299179	1.287097815	1.531587489	1.162966894	1.103025265	1.073060419	1.406872794	1.059433663	1.380839625	1.258787267	0.863487941	1.02802046	0.980203241	1.116512044	0.947243236	1.065670515	1.67065882	1.15760484	1.079049196	0.928914324	1.29763664	0.890304516	1.102510552	0.500492042	0.667626469	0.712729514	0.99581799	0.693771405	0.389047594	0.673907401	0.665408395	1.093679223	0.682666939	0.991891758	1.030119354	0.65931428	0.706133875	0.598403704	0.610791316	0.747582391	1.060730179	0.789978472	0.65692417	0.764033962	0.707170781
DL-α-Aminocaprylic acid	0.069716436	0.005743504	0.040187535	0.02216254	0.014921045	0.036986182	0.080900366	0.030933032	0.020555442	0.013019932	0.016370369	0.016139997	0.023940826	0.036337607	0.0116442	0.000645879	0.000275517	0.000167401	0.012283775	0.029316768	0.100984826	0.021151963	0.011085079	0.065221251	0.019025193	0.154472667	0.125734096	0.105853795	0.057055984	0.059016123	0.186800419	0.104819533	0.115877931	0.018988677	0.133696406	0.318330014	0.115228398	0.063066782	0.057226524	0.023655561	0.149393064	0.062837211	0.088938187	0.083301361	0.080144124	0.077767722	0.122364183	0.278967959	0.193319478
D-Sphingosine	0.003291133	0.003564501	0.004035423	0.004554644	0.002436815	0.001369771	0.002106625	0.001382342	0.004300029	0.002668953	0.003226577	0.002049254	0.003603878	0.003781298	0.003343883	0.004832008	0.004486774	0.004684088	0.003044662	0.002911681	0.004572583	0.011591097	0.009903043	0.006480326	0.002400555	0.001966953	0.002181908	0.001395436	0.00308775	0.01017529	0.00532274	0.005374335	0.00355203	0.004457602	0.004898346	0.005444587	0.006171898	0.004591892	0.004246303	0.008266611	0.005950009	0.007354605	0.00812125	0.006299479	0.002704559	0.002440654	0.002634709	0.004813654	0.001272978
Hexadecanamide	0.238140588	0.140773824	0.120337264	0.305867265	0.32726223	0.086688736	0.181283013	0.105877216	0.16350345	0.122076314	0.209965786	0.085575313	0.429230827	0.259628322	0.212502123	0.40432999	0.237599191	0.466914427	0.201386189	0.206163882	0.625579021	0.213772046	0.526963813	0.527034863	0.103603279	0.150705432	0.041627315	0.099830197	0.259764211	0.437548517	0.765897219	0.433287678	0.607319557	0.353306651	0.413019425	0.466784027	0.232942426	0.622702197	0.34652065	0.208122925	0.47659245	0.277032796	0.248995375	0.454750081	0.542539115	0.171359357	0.279874237	0.263052952	0.134046811
Hexanoylcarnitine	0.00275474	0.009334933	0.005004401	0.008700625	0.008793543	0.001920692	0.005599967	0.003775523	0.002237347	0.004547642	0.002509501	0.002116245	0.004920955	0.003087751	0.006676538	0.003865154	0.003022506	0.006525627	0.002551869	0.008983509	0.002972765	0.004756527	0.004698557	0.00214057	0.001781677	0.002139716	0.006352981	0.002311759	0.002460787	0.006675558	0.00355246	0.013504827	0.005939227	0.00493086	0.002616109	0.00487415	0.002968128	0.009435171	0.00685579	0.003395735	0.007640254	0.010419609	0.003198583	0.00293645	0.003038671	0.005561739	0.005871129	0.019180525	0.005929368
Hippuric acid	0.004530474	0.006198144	0.015333923	0.003193765	0.017520649	0.013931362	0.003740909	0.008758992	0.010292151	0.00519964	0.004607849	0.026207812	0.015063652	0.017143241	0.005445762	0.003356778	0.008991643	0.009626428	0.005865321	0.004643199	0.021003269	0.020489358	0.006559044	0.040656587	0.005830766	0.001176851	0.023198521	0.01432478	0.0076972	0.005745203	0.00159516	0.005038322	0.000751943	0.002047917	0.000984473	0.08823364	0.009974679	0.012738062	0.006721378	0.008903188	0.023934387	0.000202039	0.004788136	0.001383645	0.00100089	0.010580664	0.004376987	0.00623558	0.030638588
Hypoglycin A	0.001258022	0.000672105	0.000110532	0.000275322	0.000723173	0.000467196	0.00021902	0.000911969	0.000730382	0.000324662	0.000401469	0.000551325	0.000678287	0.000277748	0.000292952	0.000924143	0.000763161	0.000121109	0.000116813	0.000517154	0.003628451	0.002613032	0.003995253	0.005863458	0.002243769	0.000563482	0.000984634	0.001047222	0.001189696	0.00225112	0.006485512	0.005089635	0.001960799	0.002239745	0.002203082	0.004981187	0.004247563	0.003902065	0.005657383	0.009758572	0.007487793	0.002391567	0.002119203	0.003966889	0.002239837	0.00242495	0.000711488	0.001633808	0.003891142
Hypoxanthine	0.091339771	0.209684272	0.151867444	0.100985238	0.138658988	0.149051777	0.267276165	0.210315267	0.07295666	0.295289429	0.356520641	0.170892855	0.2572346	0.172025793	0.124917361	0.213572337	0.222024575	0.202336637	0.116644292	0.108415135	0.21743323	0.15657244	0.164462646	0.147086111	0.142503632	0.215267033	0.100435666	0.152573533	0.140081833	0.128777351	0.146568129	0.171099869	0.155611364	0.19449381	0.236257782	0.34660009	0.397654833	0.371376082	0.356166105	0.300360821	0.410691766	0.221757653	0.081066401	0.19971311	0.176297519	0.176025803	0.182963487	0.193275999	0.364167033
Indole-3-acetic acid	0.001953899	0.003522273	0.003236875	0.004034759	0.006139988	0.003902258	0.003959398	0.002993084	0.007360782	0.00211696	0.001572192	0.003253481	0.005710903	0.00337004	0.002618135	0.001719249	0.002080815	0.002162296	0.002019765	0.001621567	0.007067637	0.009522747	0.002619069	0.002853627	0.001445935	0.006145722	0.001768397	0.004936817	0.006737124	0.009895767	0.00190369	0.027094615	0.002252202	0.001173272	0.002229093	0.003603505	0.001579665	0.002135749	0.001734967	0.001301741	0.007329199	0.000875991	0.00491135	0.002643491	0.001931977	0.001766294	0.001133845	0.002847389	0.007770755
Inosine	0.016218567	0.029607299	0.028300434	0.009835406	0.005656054	0.016508608	0.01637547	0.009694071	0.009433803	0.029525591	0.014807279	0.003666941	0.01064448	0.008370229	0.002673215	0.0042815	0.009981331	0.004121944	0.005800594	0.006133311	0.008936576	0.005582886	0.009944481	0.000548023	0.024264253	0.029953322	0.01064346	0.010766962	0.006949537	0.002642955	0.002862517	0.009154485	0.015572386	0.019630712	0.025236876	0.028657598	0.018004522	0.059486419	0.039170319	0.064941935	0.031281683	0.001190521	0.006108425	0.019183904	0.023840242	0.051703426	0.013819058	0.025565218	0.031578998
L(-)-Carnitine	0.358084245	0.795865051	0.487330062	0.624374984	0.804041205	0.026434259	0.614149303	0.642626313	0.371058669	0.269399428	0.02783705	0.020691671	0.394702599	0.684279849	0.029115784	0.015263118	0.023138503	0.010209673	0.556888744	0.841940446	0.597463136	0.809205653	0.662651358	0.647306109	0.619017836	0.52618955	0.460754214	0.312129601	0.53277772	0.71611563	0.409666009	0.016003958	0.322004313	0.021139822	0.509182687	0.024282365	0.033653431	0.675950709	0.368276344	0.236931635	0.458210972	0.019857209	0.019812067	0.022036423	0.011405965	0.485602444	0.464087821	0.459640566	0.565952828
L-(-)-Methionine	0.282340241	0.268764641	0.436228523	0.345989069	0.214916854	0.341507067	0.316802872	0.313220542	0.466809861	0.208405658	0.405803096	0.315149358	0.357100665	0.32546923	0.274336841	0.206721998	0.217130913	0.345815024	0.255485351	0.284331671	0.346677004	0.18477369	0.254411212	0.243906776	0.394410898	0.256241578	0.302426759	0.179628748	0.122865831	0.21832803	0.21050882	0.190896861	0.165476341	0.223290223	0.226439324	0.263947017	0.147233347	0.23075945	0.277051354	0.120132929	0.366259175	0.214924939	0.254627756	0.232009697	0.272362972	0.159352885	0.205067159	0.219336539	0.1848473
L(+)-Ornithine	0.014825586	0.012262762	0.012312124	0.019321892	0.01481897	0.007274747	0.009396935	0.006496395	0.015369004	0.009142551	0.009482458	0.014032392	0.00695974	0.017362701	0.008749423	0.010093178	0.010567254	0.019044785	0.01104288	0.005560491	0.013970759	0.021295656	0.014145918	0.022951893	0.016297595	0.015753212	0.027445071	0.00642378	0.012916316	0.034467498	0.018256558	0.025088442	0.011284872	0.01631496	0.008771454	0.010511762	0.009597283	0.010837959	0.020790877	0.00868043	0.008994404	0.037573473	0.011904714	0.017365807	0.004635474	0.011241707	0.013404057	0.032384216	0.014264378
Leucylproline	0.048278533	0.136695612	0.096466306	0.116076941	0.058710383	0.078646256	0.076893149	0.070447667	0.073660701	0.072336381	0.076839053	0.088509943	0.04563748	0.085204614	0.071357453	0.041383155	0.042840156	0.068086935	0.055085497	0.091095621	0.064215735	0.090479308	0.060454923	0.054213306	0.083942348	0.0647372	0.060052208	0.051168746	0.056901535	0.063543394	0.057174294	0.045048947	0.064942395	0.048372469	0.083394789	0.074302234	0.040029161	0.071871084	0.061763173	0.041921689	0.070257154	0.044193702	0.039955869	0.065084408	0.079835635	0.099220868	0.059193814	0.079919184	0.135869649
L-Histidine	0.013823704	0.01263948	0.012289231	0.016785302	0.009652533	0.012493348	0.02243516	0.033366863	0.006191373	0.023420282	0.053117215	0.027843195	0.019070474	0.018074958	0.025856846	0.016267368	0.02459251	0.009978825	0.011419697	0.015340965	0.011974427	0.017922755	0.012772578	0.020450848	0.021594579	0.088261332	0.011426683	0.022620145	0.030971128	0.076202807	0.035496512	0.193759052	0.008882089	0.026022503	0.086632316	0.01162903	0.01115388	0.024427423	0.03363463	0.01363152	0.051301314	0.03450087	0.087006905	0.014908769	0.016088211	0.017858077	0.021698843	0.15691935	0.022210486
L-Isoleucine	0.981320374	1.406436378	2.774473758	2.34256841	1.162279931	1.345864807	1.556984533	1.050751198	1.279661458	1.052056099	2.054889554	1.472463192	1.635981471	1.290478691	1.148634332	0.949237923	0.764520033	1.043098421	1.107438277	1.593723914	2.147045955	1.672020155	1.038941481	1.136536259	1.684816092	1.319233098	2.514662666	0.801738411	0.729339755	2.086290821	1.802044826	0.999819042	0.796953594	0.888504613	1.14163164	1.868317989	0.882625489	1.274244802	1.634617084	0.768045682	1.080019675	0.814397706	1.526810991	1.266231342	0.920452643	0.864191664	1.113535033	1.297451077	1.024817082
L-Kynurenine	0.022196498	0.026140052	0.051068445	0.035288012	0.038105855	0.028972143	0.032665707	0.027451552	0.027422081	0.023789419	0.038222737	0.033616355	0.025679329	0.034926106	0.019484376	0.02133282	0.020436687	0.020566427	0.023366118	0.024405694	0.034808452	0.048694445	0.024478081	0.02138992	0.031481464	0.0541984	0.027094441	0.022138331	0.02796942	0.024793816	0.025508864	0.02728286	0.025871286	0.022864618	0.029164096	0.039029169	0.028816081	0.024010065	0.027475461	0.035722257	0.023574071	0.021687897	0.04001192	0.022054914	0.031798581	0.057172349	0.015455177	0.01641686	0.064009677
L-Norleucine	2.303964027	3.051977028	5.70021685	4.437600565	2.342899617	3.082825626	3.624541585	2.595006259	2.660649659	2.792733106	4.512489166	3.239304146	4.55301467	2.887011603	2.511512381	2.47147711	1.974766452	2.806428197	2.36296315	3.524660578	4.054698394	3.573019698	2.625616808	2.706944349	3.503686386	3.256695396	5.374289158	1.905753399	1.914665231	3.39296941	3.90604066	2.046207406	2.281806344	1.969924329	2.547813852	4.093244494	1.943179564	2.749304495	3.262734483	1.979704385	2.460325514	2.335345191	3.040587751	3.02653363	2.229836759	2.353417081	2.63091482	3.205359999	2.220048595
L-Phenylalanine	1.62260681	1.551163337	2.675329521	1.769357045	1.707747107	2.739114982	2.447053931	2.021348404	2.432747727	1.734258864	3.009671432	2.402150213	2.387470869	2.084004048	1.365717122	1.647773592	1.66876416	1.736136069	1.809585385	1.707020243	2.249981697	2.423823582	1.570277825	1.959561775	1.99923047	1.769628074	2.286464295	1.089048318	1.310156561	1.501374848	2.053170209	1.124961485	1.859978882	1.456241177	1.389805237	2.278462553	1.375961757	1.847763473	1.709774678	1.368581662	1.283642381	1.603508726	1.996098676	1.814977387	1.768630047	1.259873442	1.385980753	1.23437708	1.422415253
L-Threonine	0.077613682	0.043097401	0.041126036	0.048551112	0.04296153	0.047375313	0.112588691	0.060034064	0.083696885	0.030900424	0.05550571	0.043227853	0.071975731	0.060751315	0.037120239	0.045643007	0.026747836	0.028147677	0.05495726	0.057865294	0.074792806	0.051860365	0.05912806	0.10503344	0.058197056	0.06032915	0.105654997	0.070122029	0.056849781	0.080745237	0.099303274	0.136489599	0.08727726	0.077271083	0.064582002	0.074371597	0.081287438	0.045573567	0.093161907	0.053138631	0.062822169	0.076923548	0.065000179	0.090937383	0.086058804	0.070379376	0.082799627	0.061894911	0.060172365
L-Tyrosine	0.75575294	0.724466798	1.497893291	0.933743649	0.739171288	0.92978711	1.081100233	0.861092514	0.867242738	0.668257269	1.411094624	0.907272432	0.903131441	0.74669825	0.548628932	0.486010586	0.496744546	1.034478579	0.80395449	0.537760404	1.254400473	0.805448571	0.491621587	0.855675543	0.985142267	0.812247818	1.134972265	0.411177153	0.543085901	0.766965419	1.056129232	0.511810899	0.606560801	0.718501616	0.692413122	0.892559797	0.62751455	0.683515243	0.872169651	0.436262943	0.473817509	0.554592469	0.751392609	0.945523766	0.691015973	0.433074815	0.716900446	0.508596533	0.502515501
L-Tyrosine methyl ester	0.004750831	0.000898286	0.013820079	0.001786673	0.001685833	0.002958939	0.005065907	0.002531943	0.00256901	0.001525606	0.002257934	0.00166038	0.002012722	0.002171812	0.001016484	6.83884E-05	6.76318E-05	5.12524E-05	0.001654707	0.001741257	0.006942892	0.002145745	0.000908687	0.013994407	0.001991734	0.007694064	0.005359566	0.003834585	0.003385709	0.004278997	0.009239237	0.004240918	0.00456284	0.00216917	0.006370412	0.008434119	0.005807358	0.002964461	0.003768138	0.002096722	0.004692346	0.003814689	0.005932423	0.006057745	0.005324325	0.003381852	0.005416332	0.008093947	0.007046276
N8-Acetylspermidine	0.003357716	0.005087663	0.013303241	0.004673783	0.004155464	0.004463915	0.00372116	0.002417874	0.004308769	0.003126523	0.007656063	0.00433732	0.003279584	0.0044849	0.004244789	0.001819499	0.003252234	0.004265741	0.004559671	0.002808939	0.003851017	0.008779318	0.006034417	0.006181561	0.013227259	0.014842843	0.007501128	0.021060494	0.006689795	0.007072769	0.00823497	0.008297185	0.018732902	0.015693906	0.007519129	0.016311235	0.003170031	0.006935317	0.025611072	0.009923816	0.013997023	0.006137185	0.018720956	0.007536964	0.020960646	0.013707817	0.006943106	0.026510986	0.008133148
N-Acetyldopamine	0.01515269	0.004048628	0.013820079	0.007003237	0.007352336	0.010785362	0.016570327	0.009582945	0.009836996	0.004798301	0.00776098	0.008415087	0.007062863	0.007951209	0.003878707	0.00044174	8.00244E-05	5.26233E-05	0.006765262	0.005121497	0.021041354	0.00555576	0.003389086	0.013994407	0.007837138	0.020181363	0.013486922	0.011022301	0.009824023	0.010991829	0.024201743	0.012438224	0.013569589	0.00781966	0.016479381	0.022331624	0.015996575	0.008814051	0.011107331	0.004589846	0.012035215	0.008952768	0.013853467	0.019998295	0.016942563	0.010520692	0.015172295	0.017801928	0.013458707
N-Acetyl-L-leucine	0.017709713	0.013881489	0.002045552	0.003443195	0.008752631	0.003360608	0.006170727	0.009512661	0.006469559	0.004991638	0.009103436	0.006237852	0.008911709	0.009543559	0.005053718	0.011218886	0.007274005	0.003611283	0.002531373	0.007909838	0.066597338	0.043741657	0.046386899	0.093164117	0.031661208	0.014134596	0.018252179	0.022237043	0.018788292	0.030354787	0.085885701	0.06746293	0.027369114	0.031824223	0.022554646	0.064841784	0.057887543	0.055333188	0.075794837	0.135387007	0.09714982	0.037912254	0.026250557	0.052113009	0.029835915	0.030769979	0.01264108	0.024933793	0.058134919
N-Acetylornithine	0.017540045	0.009840046	0.030476013	0.003290663	0.003747655	0.003277587	0.019472817	0.005058322	0.004713019	0.001652947	0.000335659	0.014538314	0.004005995	0.005945797	0.00253291	0.007968005	0.010428046	0.006235271	0.004347857	0.005929941	0.015881039	0.00097422	0.010749386	0.02096986	0.0031773	0.032336801	0.013838858	0.038647354	0.019266645	0.008994333	0.028312367	0.042416708	0.038453696	0.004287243	0.031106396	0.028122886	0.021854188	0.010558532	0.010354757	0.004282536	0.021456263	0.032218553	0.020202932	0.025211066	0.031197303	0.028571462	0.054157394	0.051885902	0.031515928
N-Acetylserotonin	0.009690351	0.002077039	0.005782703	0.003975765	0.003535256	0.00662883	0.012012821	0.005429804	0.005606788	0.003718974	0.003441288	0.00344336	0.005378348	0.006139534	0.002668104	0.000223338	8.21733E-05	6.90479E-05	0.002968459	0.004574994	0.015741457	0.004106764	0.003451132	0.007056879	0.003963862	0.012270528	0.007207887	0.006614874	0.006304013	0.005563256	0.012314921	0.008661259	0.004355918	0.003238789	0.008307643	0.015231992	0.009037852	0.006959599	0.007312968	0.003682454	0.009524861	0.005734203	0.00618165	0.004907203	0.011991266	0.008887736	0.007453043	0.014556005	0.014516684
Nicotinic acid	0.000322946	0.00023196	0.00024948	0.00025746	0.000192852	0.00027577	0.000265181	0.000454926	0.000304013	0.000294305	0.000228622	0.000201187	0.000401427	0.000234794	0.000491463	0.000397664	0.000190045	0.000188728	0.000220641	0.00025689	0.000286596	0.000269842	0.000221765	0.000316902	0.012853324	0.037457312	0.003838873	0.076664738	0.064783686	0.000324095	0.015255126	0.085716795	0.006358969	0.002884239	0.086784742	0.003192812	0.088800291	0.001154867	0.009125778	0.006621012	0.063431952	0.006697142	0.049949561	0.142576517	0.117332321	0.29050322	0.006887741	0.048903376	0.068325132
Nicotinuric acid	0.067674393	0.071027859	0.069041846	0.071038603	0.07593416	0.077400487	0.091645465	0.077958839	0.072598172	0.073926031	0.076653819	0.077389978	0.073852848	0.081627799	0.072477066	0.076060988	0.074557346	0.081860493	0.070704233	0.069450554	0.072131765	0.068951168	0.071696585	0.068221394	0.078119099	0.069257849	0.074637469	0.077198538	0.06771012	0.070058056	0.047051588	0.073804851	0.074194635	0.076311141	0.071535253	0.078467181	0.073013618	0.074456257	0.077016921	0.08170796	0.075706524	0.077617963	0.063945015	0.071997506	0.070360265	0.071909762	0.072262242	0.070746486	0.074616944
N-Phenylacetylglutamine	0.006514895	0.013956698	0.028121973	0.009502216	0.048138519	0.024384473	0.021006424	0.050100522	0.053067563	0.014460934	0.012110426	0.049970209	0.036016693	0.055828956	0.022293243	0.027468084	0.02907379	0.01552672	0.026674346	0.016612532	0.029725781	0.07620268	0.006984386	0.050042422	0.013798372	0.005181853	0.030599106	0.046451554	0.034887355	0.014315177	0.003166741	0.021836501	0.01145571	0.018058243	0.020931576	0.009443233	0.037420236	0.012574013	0.00360802	0.009488039	0.028887727	0.010952284	0.023401259	0.009853626	0.011939386	0.010691456	0.027855069	0.040570771	0.318032818
Oleamide	2.36552155	2.925960705	2.756306438	2.667310761	2.431193211	0.845039986	1.658376858	1.310798617	1.90821862	1.272168124	2.536058544	0.93170876	4.107011171	2.434257617	1.944084428	3.680977268	3.017350135	3.673745554	1.774570285	2.081303112	3.538031054	2.623226762	3.692273842	5.469197085	0.955613661	1.139974754	1.682664791	0.955716685	2.39955485	3.756850407	8.271147392	4.985602729	4.381625933	3.234786471	4.325798342	3.156147268	1.60947682	3.083780069	4.121109182	1.228379623	3.421311837	2.502490343	2.691015901	3.10855917	6.768281762	1.280976	2.572362745	2.746047614	1.128160831
Palmitoylcarnitine	0.013432339	0.038538965	0.021480836	0.036592342	0.053230908	0.005421109	0.012876227	0.004293666	0.015536976	0.011197166	0.009192718	0.005330601	0.022664574	0.009785089	0.026236785	0.019029663	0.019434638	0.028692872	0.019463604	0.023166052	0.020046857	0.015952491	0.020081335	0.01438268	0.006094315	0.013633078	0.027010555	0.006310768	0.011268588	0.032415592	0.02367517	0.022451462	0.020729313	0.039792855	0.02337723	0.023752759	0.010576044	0.030514111	0.030100995	0.008290141	0.034898846	0.035184352	0.025196701	0.019904905	0.027390054	0.018110702	0.018337163	0.024850924	0.011633533
Piperine	0.001759726	0.001827986	0.007328836	0.003152503	0.001524327	0.001831351	0.00100057	0.003247688	0.00749392	0.000192964	0.004713607	0.000136851	0.001576092	0.005584964	0.023108451	0.007749276	0.005048441	0.005267073	0.000153221	0.005036297	0.003277594	0.000180827	0.000170085	0.00352337	0.000125903	0.000183402	0.000174838	0.000137566	0.000176131	0.00220058	0.000457531	0.000668615	0.001703115	0.00124611	0.001129959	0.000134419	0.002190212	0.002356144	0.004233534	0.002441183	0.00015022	0.000193529	0.04070658	0.005257917	0.00018245	0.002345226	0.005000734	0.000142154	0.000130618
Pyridoxine	0.003175752	0.004292983	0.004514313	0.004778708	0.002897343	0.003893668	0.003626004	0.005213874	0.004380292	0.005308336	0.003010003	0.004026143	0.002269755	0.004990968	0.002913596	0.003197993	0.00481945	0.001945717	0.002099473	0.001972582	0.003329633	0.004923755	0.003761756	0.001525362	0.004654757	0.001419421	0.001206988	0.001893309	0.001656308	0.00445617	0.003556401	0.001937653	0.001490499	0.004026888	0.004106027	0.002693824	0.002480212	0.003130063	0.003647857	0.002480487	0.002830477	0.001480304	0.002100186	0.002691155	0.003219545	0.00306089	0.002118077	0.001483893	0.001834828
trans-3-Indoleacrylic acid	0.443645739	0.472938041	0.752462807	0.587340991	0.445525405	0.689390048	0.812137157	0.593591647	0.541286167	0.528546575	0.692801105	0.554550121	0.68502345	0.637924011	0.441996365	0.515351057	0.488376508	0.553251211	0.442953342	0.474302835	0.797145133	0.539362827	0.528355192	0.462719816	0.646259733	0.401504754	0.507634295	0.273121449	0.325858331	0.333062171	0.471297108	0.347043744	0.187754223	0.313042562	0.334967727	0.554432232	0.353542795	0.505738698	0.519020976	0.358075344	0.366535293	0.286870993	0.276216066	0.366555502	0.485769504	0.365440729	0.32004496	0.355146103	0.354083336
Trigonelline	0.185899236	0.461943811	0.015685492	0.071462175	0.119326307	0.011929226	0.005399295	0.103811813	0.209804309	0.09439476	0.04723206	0.008257947	0.07389692	0.01938613	0.008957058	0.017868337	0.099487233	0.098044313	0.051223103	0.037409373	0.021595227	0.036107387	0.071246877	0.13035196	0.019086948	0.043184147	0.011606663	0.062888949	0.122240438	0.009703003	0.029446669	0.033338451	0.002351926	0.001809463	0.062191286	0.02674365	0.093943548	0.03374946	0.017599032	0.002146428	0.007214237	0.013298449	0.017845905	0.009514423	0.010253151	0.104909919	0.016582004	0.059667428	0.103576029
Uric acid	0.009464133	0.078875957	0.019478924	0.077508829	0.013991482	0.018755833	0.016043476	0.015564935	0.018313606	0.16418583	0.047612204	0.050176875	0.020763066	0.043992902	0.135508332	0.247707782	0.361559127	0.298653715	0.011248073	0.046269431	0.020636724	0.022685639	0.017580839	0.003921827	0.282030039	0.030023999	0.016790839	0.045445663	0.031370082	0.089580212	0.026134938	0.037991351	0.049643863	0.156046882	0.03614998	0.053871152	0.017725128	0.058853155	0.15291261	0.051415528	0.050074018	0.226163255	0.029457256	0.03484625	0.075608235	0.031433278	0.041875297	0.026492556	0.02959456
Urocanic acid	0.00397852	0.00267772	0.004895441	0.00097958	0.010036628	0.004307957	0.008135072	0.005315961	0.008492679	0.003340177	0.004158618	0.004763571	0.003945557	0.003145266	0.002659662	0.004135833	0.003644768	0.002914124	0.006738843	0.028845514	0.005210916	0.00506701	0.003993552	0.006731505	0.00814078	0.004780363	0.004390737	0.00741995	0.006310138	0.004697987	0.00333366	0.004204175	0.004768913	0.00898251	0.006070957	0.006692096	0.010729401	0.013775024	0.018674991	0.027447995	0.00129219	0.009090063	0.002955489	0.002401577	0.013100962	0.009866239	0.027419593	0.003585265	0.004217054
Valine	0.083848635	0.114835481	0.105306496	0.110426059	0.10500649	0.124883452	0.087413823	0.071011063	0.036655912	0.151586589	0.118730206	0.098897008	0.085814163	0.180237663	0.076045113	0.100778304	0.153747349	0.161357074	0.064587243	0.110036322	0.052502304	0.146768994	0.145939981	0.062444972	0.166067311	0.084164254	0.166283418	0.066297612	0.09348186	0.072101049	0.123123863	0.061783773	0.036407893	0.060875447	0.110064892	0.091898216	0.102196151	0.118523092	0.115397733	0.060569799	0.206357197	0.109589571	0.093992323	0.168029848	0.059996505	0.159553815	0.157352841	0.057856028	0.065889235
α-Aspartylphenylalanine	0.002666366	0.003929412	0.001032563	0.00577839	0.002552509	0.003748116	0.019314752	0.012047302	0.009132763	0.011799024	0.016208938	0.046464638	0.024857189	0.013877113	0.00401074	0.02259276	0.031191437	0.024004817	0.01178365	0.006282301	0.016931581	0.043218392	0.028732263	0.02084662	0.005376013	0.002648489	0.002756744	0.005488749	0.017628542	0.045511168	0.02137696	0.011171007	0.033093552	0.00607945	0.020070004	0.014736305	0.014559898	0.023843694	0.009205076	0.01580195	0.031873852	0.044331908	0.004878702	0.016529491	0.006749232	0.010798116	0.015517947	0.007929919	0.009822883
β-Alanine	0.076691402	0.072472025	0.088718728	0.107754871	0.089026983	0.10355941	0.07960411	0.0732037	0.085935503	0.06383502	0.080137877	0.134460425	0.059256155	0.0553572	0.054263956	0.05307678	0.053132928	0.062450371	0.07726095	0.054302684	0.076856499	0.083033785	0.079286746	0.101868982	0.091106377	0.053971614	0.074023518	0.063709972	0.044980051	0.129279099	0.07523561	0.090356833	0.069005232	0.048871558	0.105110752	0.05148544	0.055633835	0.051715822	0.094348952	0.048576865	0.045699059	0.073395787	0.074917473	0.063953893	0.050054836	0.056377047	0.058149005	0.043189231	0.055395901
[truncated: 1 more columns]
