# Supplementary material for: Mass Spectrometry-Based Proteomic and Metabolomic Profiling of Serum Samples for Discovery and Validation of Tuberculosis Diagnostic Biomarker Signature
Source: Int J Mol Sci. 2022 Nov 8;23(22):13733. doi: 10.3390/ijms232213733 (PMC9694769; doi:10.3390/ijms232213733)
Supplement: Supplementary file 1 [file ijms-23-13733-s001.zip › Table S4 TBOmics_Neg_32+IS_No duplicates or exogenous_30.06.2021.csv]

ID	C4	C5	C7	C8	C9	C16	C21	C25	C31	C37	C38	C40	C45	C46	C47	C49	C51	C53	C28	C30	CE54	CE55	CE57	DE55	D10	D11	D12	D13	D15	D16	D19	D20	D21	D22	D23	D25	D26	D27	D28	D56	D58	D59	DE5	DE10	DE11	DE12	DE51	DE52	DE53
CLASS	Controls	Controls	Controls	Controls	Controls	Controls	Controls	Controls	Controls	Controls	Controls	Controls	Controls	Controls	Controls	Controls	Controls	Controls	LTBI	LTBI	LTBI	LTBI	LTBI	LTBI	TB	TB	TB	TB	TB	TB	TB	TB	TB	TB	TB	TB	TB	TB	TB	TB	TB	TB	TB	TB	TB	TB	TB	TB	TB
(+/-)12(13)-DiHOME	0.00373625	0.007811286	0.003294386	0.004862704	0.017809886	0.004147349	0.005175086	0.004455324	0.007495256	0.004530158	0.005301035	0.006630867	0.010773532	0.007934996	0.00724507	0.008458384	0.005518702	0.012664563	0.004628787	0.009391649	0.009164533	0.002804495	0.006263523	0.005117144	0.01155193	0.003870401	0.014903364	0.005374081	0.002866753	0.007507438	0.007694573	0.005215378	0.049625888	0.010825094	0.005935069	0.016111121	0.005677161	0.012489842	0.020315322	0.006005193	0.01915942	0.013354498	0.005177223	0.005975516	0.006496304	0.003365919	0.005854371	0.007651378	0.003900234
1,3,7-Trimethyluric acid	0.018821667	0.00338724	0.002702596	0.012832709	0.015285037	0.007111184	9.84939E-05	0.018462224	0.001899707	0.005053721	0.008924203	0.000239822	0.010043466	0.002378113	0.000354571	0.005731411	0.007125588	0.008689593	0.000131931	0.003939859	0.011858405	0.008509043	0.006091058	0.01729081	0.010103299	9.0385E-05	0.005989679	0.004939001	0.008115248	0.0023189	0.019632956	0.005830211	7.99106E-05	0.00047682	0.008868094	0.000538775	0.007710077	0.000640225	0.008146972	7.57626E-05	9.07209E-05	0.001713335	0.000260647	9.18438E-05	9.60312E-05	0.003723948	0.006281409	0.000864265	0.026455017
1,7-Dimethyluric acid	0.024886764	0.008448117	0.00918064	0.01877514	0.048199618	0.008655775	0.000745189	0.024352472	0.004850139	0.008348666	0.014891379	0.002205266	0.021282343	0.004893975	0.001282128	0.015694138	0.009019408	0.035182356	0.000959135	0.007762443	0.008974848	0.016180918	0.014054813	0.020936663	0.007780887	0.000357197	0.008552891	0.003631093	0.012999563	0.006678868	0.019238445	0.016056631	0.000645805	0.000595305	0.010674533	0.001388614	0.009413635	0.003702902	0.034964707	0.000185219	0.000456981	0.004710082	0.0003485	0.000110124	0.00037813	0.015261749	0.017607227	0.003681861	0.096758761
2-Methylhippuric acid	0.006694582	0.006559183	0.011377216	0.007759545	0.00775877	0.010005784	0.011848867	0.012762105	0.0089159	0.008037499	0.013848484	0.011501792	0.010686852	0.009439443	0.005790964	0.008504842	0.007089382	0.006337495	0.007241632	0.010374359	0.017649761	0.013994488	0.009408317	0.008538803	0.012873644	0.007197566	0.005454366	0.006968757	0.006406725	0.009274607	0.012481576	0.007874901	0.011976702	0.010300509	0.009438542	0.012097427	0.008514658	0.01140731	0.01037239	0.009042552	0.009541487	0.012864308	0.008850829	0.010009581	0.012851545	0.014259293	0.008926543	0.008060177	0.009602305
3-Hydroxybutyric acid	0.034301711	0.078631258	0.0895463	0.109703227	0.194827655	0.063304309	0.04065323	0.058344776	0.013385902	0.030956105	0.08227596	0.037634992	0.219899592	0.047759067	0.068091448	0.139538289	0.019737563	0.194273577	0.013261687	0.244779622	0.077141891	0.021666916	0.025008464	0.017334432	0.026614543	0.014633631	0.104968312	0.017923245	0.006073281	0.048667116	0.034955453	0.030310969	0.519613744	0.021734073	0.009056367	0.041846655	0.032482753	0.080665799	0.023385462	0.035638559	0.158602511	0.312352318	0.026922011	0.014605051	0.010689877	0.008948063	0.058150323	0.108001102	0.027487158
3-Indoxyl sulphate	0.140914071	0.252496326	0.164008061	0.251862811	0.156157438	0.226460881	0.235627651	0.397265101	0.199884195	0.110486705	0.095441424	0.132536319	0.225388955	0.151470835	0.251645961	0.131740594	0.129918031	0.112198352	0.070751276	0.148358782	0.313842404	0.37438092	0.159056877	0.191291338	0.137520321	0.211514429	0.052080632	0.278678982	0.064020235	0.142547626	0.009152917	0.07901748	0.08696734	0.140743537	0.267284557	0.29099686	0.133054242	0.098648204	0.144710956	0.102675806	0.113133542	0.092855642	0.465058199	0.050108708	0.161846983	0.211988029	0.230499382	0.389034129	0.746365859
3-Methylxanthine	0.052696288	0.008821772	0.035125013	0.050061299	0.127798976	0.053206597	0.004636067	0.033579336	0.022733508	0.029476129	0.052209394	0.006460111	0.034275528	0.025551847	0.002369368	0.047634661	0.025165036	0.133741335	0.00348962	0.011032448	0.03572173	0.042361308	0.069566434	0.064339424	0.078971553	0.000321587	0.053478531	0.008386445	0.058224345	0.013431435	0.13811291	0.027585063	0.001061957	0.001211222	0.136363473	0.025434876	0.040077818	0.023822687	0.125538045	0.00121831	0.000133119	0.009148473	0.002356421	0.000871219	0.001933164	0.017796318	0.039012405	0.011463993	0.178799494
3-Phenyllactic acid	0.036264464	0.02324155	0.040542133	0.017674512	0.020425635	0.058114098	0.013978248	0.025553518	0.014254965	0.0090953	0.023880869	0.021331793	0.01969844	0.022105074	0.010495133	0.005033279	0.009471102	0.01929437	0.009416839	0.014997295	0.01554527	0.01851898	0.019994322	0.021200143	0.015743314	0.012870618	0.023349107	0.011244772	0.010238628	0.011518884	0.018810465	0.080529406	0.011597765	0.01174093	0.018143587	0.021295586	0.031926946	0.014045789	0.036183565	0.013598422	0.009885377	0.008572612	0.011200482	0.013516039	0.023293864	0.028614083	0.014714857	0.028115843	0.010159731
4-Acetamidobutanoic acid	0.009800779	0.010890665	0.025460364	0.022170013	0.014240298	0.015387392	0.024852588	0.022824986	0.012175823	0.018306071	0.023228075	0.020313481	0.018429046	0.015825754	0.009202111	0.016874652	0.009149685	0.010680284	0.010166191	0.019837736	0.031479956	0.025163616	0.017940693	0.010527425	0.021356819	0.011177668	0.008228149	0.014362306	0.010056937	0.018668165	0.02294974	0.015403081	0.014513648	0.016852396	0.016387537	0.019202246	0.015786279	0.016675292	0.019041939	0.014742238	0.024217559	0.018792295	0.011274046	0.017080205	0.017296153	0.031668691	0.016490103	0.018397999	0.013244493
4-Guanidinobutyric acid	0.006414001	0.001160569	0.004211031	0.001559943	0.003245709	0.003416561	0.008690981	0.004615983	0.005059226	0.00182563	0.002059402	0.002663382	0.00180284	0.003478592	0.000913201	9.18004E-05	0.000187998	0.000162211	0.004370779	0.00232475	0.005218313	0.004946936	0.004836788	0.01072089	0.001295538	0.008771064	0.011739797	0.006182782	0.004916411	0.001691098	0.006809772	0.006680171	0.006356804	0.002601932	0.00587073	0.010295889	0.0078507	0.004230049	0.002934045	0.007513805	0.006792533	0.002877069	0.009121819	0.005359807	0.005186776	0.004731632	0.004221666	0.009529416	0.010540271
4-Hydroxybutyric acid (GHB)	0.236064035	0.445440391	0.48519348	0.548643679	0.332907371	0.333776361	0.345642785	0.204747397	0.192788186	0.203463682	0.585969018	0.326854864	0.459488042	0.2007201	0.184668903	0.322073785	0.156285691	0.32679837	0.168743301	0.491375245	0.453057696	0.284343057	0.219437424	0.245701755	0.355948246	0.123781258	0.554775937	0.213129705	0.185705052	0.269520077	0.383023883	0.33704187	0.289030658	0.130905025	0.163370591	0.316914678	0.349733626	0.300709931	0.2916507	0.219792487	0.370951045	0.382070343	0.137416028	0.341672904	0.26503603	0.194207505	0.1687153	0.348165502	0.24141468
Capryloylglycine	0.013825528	0.01381874	0.004059495	0.00658715	0.012390546	0.003954214	0.00507168	0.015733308	0.012951311	0.006647998	0.010573499	0.007745976	0.010716574	0.009452564	0.00565873	0.0124735	0.009189632	0.005915401	0.006264712	0.009433589	0.061528909	0.03362917	0.038677065	0.075826841	0.024137999	0.011527974	0.013159003	0.017856225	0.016380935	0.026552687	0.071070764	0.056564094	0.022905937	0.021378293	0.02207735	0.054446725	0.041072603	0.072670929	0.068046031	0.097776869	0.078025906	0.027224186	0.020076671	0.045340877	0.022705708	0.024773123	0.013167079	0.019376544	0.03941268
Citric acid	0.242039944	0.191266814	0.423106872	0.226530671	0.47271611	0.424233968	0.341376452	0.206617671	0.543758435	0.139342869	0.376204243	0.432110962	0.43039623	0.149069654	0.194399499	0.239366023	0.272324259	0.235183011	0.355470986	0.744775497	0.208200394	0.222494904	0.195128321	0.410845809	0.222587152	0.113652355	0.212396011	0.224547664	0.160434479	0.176763845	0.128639304	0.248754686	0.22649125	0.178715188	0.223328132	0.117938077	0.13669666	0.159830934	0.285848878	0.107866578	0.24894789	0.200278042	0.100203873	0.203924702	0.115951837	0.262028856	0.109201819	0.109734373	0.057666447
D-(+)-Galactose	0.060258272	0.070712604	0.128099203	0.08121552	0.067595809	0.126697798	0.070286437	0.073353351	0.088034699	0.045612605	0.081068652	0.083636739	0.065915732	0.081164814	0.050026925	0.076613469	0.07716723	0.082876827	0.060182887	0.079768295	0.082274039	0.069354048	0.057780225	0.068467317	0.147272283	0.056210764	0.155376092	0.057116983	0.046917717	0.06735351	0.061107724	0.081317142	0.091410996	0.075792513	0.0655723	0.09955272	0.107760375	0.065114246	0.077525433	0.078623985	0.068124983	0.064837524	0.054706727	0.061076268	0.063584149	0.060280998	0.068596494	0.056898077	0.070082513
DL-4-Hydroxyphenyllactic acid	0.050592143	0.049336025	0.048872434	0.051415054	0.027080686	0.043390999	0.033223711	0.04089312	0.023768276	0.021842675	0.052802425	0.051060725	0.02947333	0.041403844	0.023028429	0.013193294	0.016829016	0.030296118	0.027009731	0.025031436	0.046959162	0.041686638	0.019983676	0.036898719	0.03740286	0.027746825	0.028441129	0.016175473	0.033990527	0.027146609	0.036518732	0.024586685	0.026358052	0.021906887	0.050638999	0.029846855	0.036384536	0.016958804	0.046551598	0.019433431	0.021901166	0.026101613	0.021460096	0.037074453	0.028761269	0.034395404	0.018557015	0.032482195	0.035706172
DL-Arginine	0.010839365	0.013243327	0.015285057	0.012273657	0.015328851	0.012619064	0.01287893	0.00951534	0.019206651	0.010349324	0.013548216	0.014001907	0.011518808	0.013028324	0.012712366	0.009632669	0.009393341	0.010423905	0.01409157	0.009807378	0.011706369	0.014290453	0.013254539	0.010559966	0.016406039	0.012152402	0.011617961	0.011732318	0.014524007	0.021655211	0.012646216	0.014464858	0.014294828	0.012801302	0.013162717	0.014403913	0.015592785	0.012345883	0.012734508	0.012217704	0.009727834	0.005623129	0.018478431	0.010151485	0.007281839	0.007646342	0.009482198	0.007930384	0.008713149
DL-Tryptophan	0.067801198	0.076640095	0.138192226	0.092738319	0.070625668	0.09811071	0.093176301	0.08441114	0.076768335	0.072257765	0.094517884	0.071034405	0.109874695	0.085819348	0.064867801	0.08341916	0.069937679	0.077715162	0.065347949	0.070366049	0.127046642	0.084287448	0.083578332	0.067761254	0.084845511	0.058268775	0.071784942	0.033354537	0.047823278	0.047110978	0.072589928	0.048144936	0.024508554	0.040986842	0.045362648	0.075334829	0.047295015	0.071100479	0.070692294	0.04502433	0.046776495	0.036903535	0.039822694	0.050214484	0.072657673	0.052972198	0.044449432	0.0483152	0.049588033
Glycodeoxycholic acid	0.052359509	0.085616778	0.047228407	0.034223833	0.157088992	0.118820088	0.029413954	0.04200264	0.123886483	0.025871218	0.053896424	0.046007388	0.080686269	0.035762092	0.054606224	0.047485286	0.037775335	0.163537533	0.033430079	0.169265442	0.042489791	0.017292542	0.08820099	0.152997745	0.284389358	0.211467553	0.250559013	0.12113401	0.074746859	0.174725138	0.256701764	0.461482364	0.051867839	0.209147679	0.094407453	0.223734466	0.437911836	0.136419659	0.172876104	0.02264031	0.107816402	0.021087923	1.091370585	0.185859772	1.712314575	0.109043489	0.072261518	0.19635377	0.031154789
Hexanoylglycine	0.028764907	0.024767836	0.003588459	0.008240778	0.017538008	0.004135749	0.006387055	0.015897479	0.013243091	0.007680816	0.014199099	0.009675501	0.015491706	0.014435204	0.008930515	0.019163937	0.014140002	0.006506861	0.005447553	0.012091301	0.116358705	0.075094921	0.084861753	0.167224236	0.04903157	0.021979041	0.02533252	0.032977671	0.033357793	0.057606449	0.169423215	0.124589863	0.053906481	0.048846436	0.046133462	0.111652739	0.097619233	0.091913274	0.127967522	0.236084246	0.159843654	0.062932861	0.046171323	0.098690499	0.051359204	0.058881284	0.020943828	0.041381102	0.085955167
Indole-3-lactic acid	0.047806501	0.05872636	0.039482111	0.051967954	0.037806613	0.053639543	0.057048594	0.045846329	0.024050511	0.037457151	0.044603183	0.049240478	0.052057487	0.050942031	0.032407696	0.02966716	0.020039855	0.02747073	0.018553357	0.035243266	0.04345022	0.051947433	0.041505325	0.037791107	0.034458412	0.025450367	0.021465924	0.019770318	0.038130965	0.030391708	0.0539569	0.025512324	0.009356245	0.014639786	0.028611533	0.032704751	0.037800169	0.02055164	0.042197805	0.021144991	0.022519521	0.021380326	0.023983199	0.023966717	0.024283121	0.038443141	0.017386549	0.053780259	0.0774659
Isovanillic acid	0.002472271	0.001421938	0.00411132	0.005479916	0.007406612	0.003547186	0.000541981	0.001242215	0.000360921	0.001616485	0.002803317	0.002779973	0.001419021	0.000757681	0.000184126	0.000892262	0.000738406	0.001016617	0.000840558	0.001703015	0.00254905	0.000544474	0.002516447	0.003823231	0.001992848	0.000533051	0.001782402	0.004218118	0.003961434	0.003536215	0.002611057	0.000956683	0.000530294	0.000328411	0.001655075	0.000676835	0.001897787	0.001734878	0.002857009	0.000475092	0.000627603	0.000494128	0.000657212	0.00037744	0.000418625	0.002629874	0.002455302	0.002800121	0.067781785
Levulinic acid	0.103943117	0.169479986	0.152864554	0.229093792	0.139118525	0.169666808	0.175092592	0.138577126	0.128936685	0.079419826	0.32079684	0.117936739	0.149275963	0.116984174	0.103513311	0.125567215	0.103654722	0.159108304	0.076684256	0.183781204	0.170291935	0.161373778	0.134603327	0.153777532	0.120180696	0.083277435	0.124044454	0.123602887	0.070911567	0.149426154	0.156236525	0.154148408	0.155783575	0.061501959	0.094801111	0.228214847	0.150671833	0.091260098	0.204994021	0.113239766	0.160468764	0.111884842	0.127833624	0.126463836	0.10482444	0.083890464	0.099875535	0.115587766	0.064734358
L-Histidine	0.033056383	0.033581909	0.035230756	0.039735513	0.027559661	0.040473404	0.051314298	0.042428313	0.056377926	0.024649835	0.039150007	0.043303989	0.053370089	0.025408271	0.033596212	0.041169565	0.041818106	0.041927273	0.031614264	0.026884804	0.034041894	0.04891519	0.022322323	0.038910558	0.047047156	0.022684323	0.022270904	0.028418016	0.013151409	0.039765393	0.027787986	0.028502884	0.009612753	0.031696308	0.020490287	0.023031708	0.015722279	0.031766381	0.035721336	0.030130744	0.019757743	0.027678708	0.035999805	0.019366044	0.01842116	0.023359439	0.015399574	0.014418716	0.020559992
L-Phenylalanine	0.034330795	0.039294473	0.061055692	0.041750713	0.036462493	0.051530043	0.042865954	0.042204855	0.042779001	0.034175352	0.064506863	0.043400209	0.058386633	0.04685752	0.031036482	0.039016245	0.040788179	0.05188859	0.041062662	0.03892219	0.052099987	0.054663277	0.03985647	0.042790429	0.047998266	0.031501512	0.043628831	0.025663681	0.024775563	0.032952252	0.044032751	0.025932555	0.042520272	0.03040767	0.03310207	0.050927929	0.03070328	0.038494846	0.037860645	0.030705117	0.032592702	0.034594272	0.044806782	0.035302306	0.037995294	0.028011149	0.033654392	0.03234955	0.033237276
L-Tyrosine	0.060823136	0.063009943	0.128221231	0.079194712	0.075828217	0.070820115	0.074983781	0.072139357	0.070486178	0.058189882	0.11737787	0.073920968	0.075463537	0.055439258	0.05257905	0.039464066	0.045355547	0.085058553	0.066133263	0.042258968	0.091337646	0.068915534	0.044912623	0.076370188	0.084185335	0.061986947	0.104908375	0.033478161	0.045762577	0.06672485	0.086420746	0.043342068	0.047222149	0.059698692	0.05513752	0.074833133	0.054831369	0.056796297	0.073122499	0.039150586	0.038249574	0.044544578	0.065165856	0.080497906	0.054527841	0.035575833	0.057406213	0.045001438	0.040855388
N-Isovalerylglycine	0.009388728	0.011983967	0.023108153	0.020439844	0.011610843	0.016059482	0.019523845	0.019135774	0.012232199	0.016645318	0.025288658	0.020185064	0.02116051	0.015163819	0.010564286	0.014899757	0.010246506	0.011294406	0.010241838	0.022155178	0.030567378	0.022685393	0.01585988	0.011047566	0.023514877	0.011437734	0.01032026	0.011800464	0.010263124	0.018645839	0.024117687	0.014190093	0.014895426	0.017043453	0.019876727	0.022474386	0.015045073	0.021647663	0.021475108	0.014701519	0.018891746	0.019621751	0.012041131	0.019349689	0.019272949	0.029251099	0.019058722	0.01907335	0.013301742
N-Phenylacetylglutamine	0.017134653	0.039852268	0.079435672	0.028678707	0.14508457	0.057788513	0.045243514	0.126479541	0.144627088	0.031872736	0.027257265	0.12499989	0.085879293	0.13123594	0.053565159	0.065737938	0.06827509	0.036039676	0.073569246	0.042717612	0.078878289	0.205603469	0.019268747	0.190239794	0.032976988	0.012935826	0.083267324	0.11950933	0.09792783	0.040409896	0.009038009	0.061358552	0.061122313	0.040467541	0.050007138	0.023956978	0.091568986	0.031825064	0.008664671	0.023274499	0.072716295	0.026098692	0.063452361	0.029114676	0.030263566	0.026696888	0.075156737	0.106552462	0.796581201
Pantothenic acid	0.005162352	0.006142116	0.009356149	0.007700882	0.00810654	0.006877504	0.008627123	0.004500534	0.005511242	0.007710264	0.011062255	0.008046692	0.00861837	0.00578544	0.003925595	0.003735122	0.004636347	0.004249173	0.004493943	0.005976706	0.005056279	0.005100731	0.005472191	0.004088367	0.005645386	0.005023648	0.0047828	0.002993827	0.003759988	0.003616566	0.007693615	0.008294371	0.003885186	0.003852131	0.004211998	0.010850882	0.007982837	0.005850732	0.005332181	0.007785263	0.003368132	0.006414096	0.005683551	0.004065797	0.004268203	0.007115138	0.005677848	0.00790292	0.00705423
Succinic acid	0.047462428	0.047599788	0.077302714	0.058202533	0.058827837	0.062657781	0.045180829	0.056251149	0.053146286	0.048489077	0.049742053	0.062700848	0.058372358	0.048497951	0.050275329	0.055473921	0.048211151	0.044239501	0.039506947	0.04038134	0.067608719	0.065058786	0.034847515	0.049920887	0.056259025	0.034531638	0.039814854	0.042652371	0.032361868	0.050940571	0.066802556	0.039656104	0.061531276	0.054888822	0.053715174	0.049406366	0.052991092	0.046176148	0.069501188	0.042656913	0.073613544	0.054215219	0.044694315	0.041081231	0.067988718	0.058233015	0.036178876	0.041031682	0.046010973
Uridine	0.052847247	0.078945762	0.09226535	0.119948251	0.084586799	0.093889547	0.081065893	0.045063466	0.089510628	0.074081334	0.113730631	0.044817732	0.070141305	0.085659912	0.090549017	0.070547542	0.072313817	0.054687839	0.077738555	0.082450351	0.076913648	0.100580129	0.091925486	0.130516399	0.057480277	0.053221861	0.071101667	0.069857241	0.06176504	0.049933745	0.082516767	0.063707657	0.065339069	0.068479004	0.068535323	0.081589944	0.086361604	0.096939281	0.102231981	0.066730654	0.130069019	0.100543711	0.041033284	0.073985317	0.079009015	0.100128272	0.075742446	0.097132146	0.088894448
Vanillin	0.002345629	0.002619455	0.005593931	0.00255842	0.002018787	0.001787088	0.002068653	0.001457961	0.002989259	0.001808141	0.023980508	0.000958197	0.00356882	0.002037012	0.002205741	0.004836083	0.005722615	0.000391468	0.003104085	0.002669406	0.002246036	0.002259042	0.001243239	0.002174858	0.001446339	0.003386304	0.002211347	0.002164441	0.001992487	0.001558602	0.003492499	0.002523284	0.001657512	0.001989571	0.001318705	0.00229297	0.002178087	0.002322862	0.004187117	0.007123655	0.007894221	0.002325982	0.02682975	0.001980318	0.004584243	0.002374561	0.007341245	0.002401514	0.005728483
α-Aspartylphenylalanine	0.001865676	0.003188374	0.000993343	0.005779775	0.002389337	0.002585666	0.011540099	0.008818955	0.006666474	0.007970707	0.020070098	0.032802363	0.019115551	0.009585605	0.005374091	0.016900927	0.022051019	0.017780888	0.008690734	0.004729538	0.011685685	0.031489988	0.0210701	0.015753649	0.003937666	0.001601314	0.001760142	0.003839709	0.012628799	0.03331751	0.016820567	0.007971952	0.025285227	0.00402566	0.014434257	0.010417274	0.009924665	0.017122476	0.005942773	0.010973516	0.022570891	0.030510891	0.00371245	0.012224412	0.004850108	0.008257176	0.011041043	0.005941653	0.007128196
[truncated: 1 more columns]
